# Supplementary material for: Elucidating Key Components and Mechanisms Underlying the Synergistic Anti-Type 2 Diabetes Effect of Morus alba L. and Siraitia grosvenorii Combination: An Integrated In Vitro Enzymology, Untargeted Metabolomics, and Network Pharmacology Approach
Source: Antioxidants (Basel). 2025 Aug 29;14(9):1065. doi: 10.3390/antiox14091065 (PMC12466828; doi:10.3390/antiox14091065)
Supplement: Supplementary file 1 [file antioxidants-14-01065-s001.zip]

Archive with 2 entries (2 files):
- Supplementary Information.pdf
- Tables S1-S9.xlsx
