# Supplementary material for: Elucidating Key Components and Mechanisms Underlying the Synergistic Anti-Type 2 Diabetes Effect of Morus alba L. and Siraitia grosvenorii Combination: An Integrated In Vitro Enzymology, Untargeted Metabolomics, and Network Pharmacology Approach
Source: Antioxidants (Basel). 2025 Aug 29;14(9):1065. doi: 10.3390/antiox14091065 (PMC12466828; doi:10.3390/antiox14091065)
Supplement: Supplementary file 1 [file antioxidants-14-01065-s001.zip › Tables S1-S9.xlsx]

## Sheet: S1
ID	name	name_ch	mz	rt	exact_mass	ppm	formula	precursor_type	class	class_ch	sub_class	sub_class_ch	KEGG	KEGG_Pathway	CAS	hmdb	library	level	posneg	ML_1	ML_2	ML_3	SG_1	SG_2	SG_3	MLSG_1	MLSG_2	MLSG_3
M104T50	2-Pentanone	2-戊酮	104.107	49.9	86.0732	0.83	C5H10O	[M+NH4]+	Organooxygen compounds		Carbonyl compounds		C01949		107-87-9	HMDB0034235	BioDeepDB	2	pos	3.00821e+09	3.29994e+09	3.66019e+09	6.10652e+09	6.29374e+09	6.30057e+09	5.54648e+09	5.37905e+09	5.54688e+09
M104T51	2-Aminoisobutyric acid	DL-α-氨基异丁酸; 2-甲基丙氨酸; 2-氨基异丁酸	104.07	51.5	103.063	7.705	C4H9NO2	[M+H]+	Carboxylic acids and derivatives	有机酸及其衍生物	Amino acids, peptides, and analogues	氨基酸	C03665		62-57-7	HMDB0001906	NaturalProducts	2	pos	2.84819e+08	3.26995e+08	3.59095e+08	9.11443e+07	1.01465e+08	9.94382e+07	2.67173e+08	2.62958e+08	2.70869e+08
M132T77	L-Isoleucine	DL-异亮氨酸; L-异亮氨酸; DL-别异亮氨酸; 异亮氨酸	132.102	77	131.095	0.002	C6H13NO2	[M+H]+	Carboxylic acids and derivatives	有机酸及其衍生物	Amino acids, peptides, and analogues	氨基酸	C00407	Membrane transport; Metabolism of other amino acids; Biosynthesis of other secondary metabolites; Translation; Amino acid metabolism	73-32-5	HMDB0000172	NaturalProducts	2	pos	6.57536e+09	7.48042e+09	8.65567e+09	8.98867e+09	9.48168e+09	9.53561e+09	9.84984e+09	9.58734e+09	9.75523e+09
M741T271_2	Kaempferol 3-O-beta-robinoside 7-O-alpha-L-rhamnopyranoside	刺槐素	741.231	270.7	740.216	9.248	C33H40O19	[M+H]+	Flavonoids	黄酮类	Flavonoid glycosides	黄酮	C10178		301-19-9	HMDB0302847	NaturalProducts	2	pos	2.08299e+08	1.88232e+08	2.39241e+08	2.1908e+08	2.06416e+08	2.18163e+08	3.74468e+08	4.23202e+08	3.42967e+08
M294T61	(-)-Thebaine	蒂巴因	294.153	60.9	311.152	19.218	C19H21NO3	[M-H2O+H]+	Morphinans				C06173	Biosynthesis of other secondary metabolites	115-37-7	HMDB0029378	BioDeepDB	2	pos	2.03891e+08	2.06711e+08	2.38408e+08	2.96174e+09	1.03743e+08	1.0425e+10	5.96842e+09	5.79093e+09	2.18223e+08
M454T560_1	1-Dehydroxy-23-deoxojessic acid		454.358	560.1	470.376	3.296	C31H50O3	[M-NH3+H]+	Terpenoids	萜类	Triterpenes	三萜类	C22116	Lipid metabolism	149252-87-9		BioDeepDB	2	pos	2.03475e+07	2.30383e+07	7.07099e+06	2.84274e+07	1.02782e+07	2.96699e+07	5.09319e+07	4.75676e+06	1.34315e+06
M813T531	Coenzyme Q9	辅酶Q9	812.658	530.6	794.621	3.811	C54H82O4	[M+NH4]+	Prenol lipids	醌类	Quinone and hydroquinone lipids		C01967	Metabolism of cofactors and vitamins	303-97-9	HMDB0006707	BioDeepDB	2	pos	2.18426e+07	2.47932e+07	2.9978e+07	2.90646e+07	1.2077e+08	2.74886e+07	4.92174e+07	6.15436e+07	5.73885e+07
M595T291_2	Scolymoside	忍冬苦苷; 忍冬苷	595.159	291	594.158	10.652	C27H30O15	[M+H]+	Tannins	酚类	Hydrolyzable tannins		C12630	Biosynthesis of other secondary metabolites	25694-72-8	HMDB0005799	BioDeepDB	2	pos	8.79919e+08	1.22423e+09	1.16728e+09	1.03677e+06	1.43276e+06	1.32653e+06	7.60646e+08	7.03825e+08	1.23406e+09
M138T54	Trigonelline	葫芦巴碱	138.055	53.5	137.048	1.83	C7H7NO2	[M+H]+	Alkaloids	生物碱	Trigonelline	葫芦巴碱			535-83-1		NaturalProducts	2	pos	2.10897e+09	2.33452e+09	2.60337e+09	4.68771e+09	4.8938e+09	4.94218e+09	4.0638e+09	4.02595e+09	4.14156e+09
M431T611	2-Deoxycastasterone		431.353	610.5	448.355	3.356	C28H48O4	[M-H2O+H]+	Steroids and steroid derivatives	其他	Bile acids, alcohols and derivatives		C15791	Metabolism of terpenoids and polyketides	92751-21-8	HMDB0034423	BioDeepDB	2	pos	1.51568e+07	4.29114e+07	2.88732e+07	1.32796e+07	5.75222e+07	2.85937e+06	2.80388e+07	5.38632e+07	3.39516e+07
M380T591_3	Ergosterol	麦角固醇; 麦角甾醇	380.348	591.4	396.339	10.954	C28H44O	[M-OH+H]+	Steroids and steroid derivatives	类固醇和类固醇衍生物	Ergostane steroids		C01694	Lipid metabolism	57-87-4	HMDB0000878	BioDeepDB	2	pos	3.18345e+07	4.07622e+07	4.42766e+07	1.76385e+07	2.08697e+07	3.97492e+07	1.89954e+07	1.87013e+07	1.34235e+07
M611T279_1	Delphinidin 3,5-diglucoside	飞燕草苷3,5-二葡萄糖苷	611.135	279.3	627.156	3.183	C27H31O17+	[M-NH3+H]+	Flavonoids	黄酮类	Flavonoid glycosides	花青素	C16312	Biosynthesis of other secondary metabolites	17670-06-3	HMDB0030693	BioDeepDB	2	pos	1.9634e+07	2.12636e+07	2.64544e+07	50024.4	57372.6	29687.1	1.32293e+08	5.88117e+08	2.07399e+08
M118T57	5-Aminopentanoic acid	5-氨基戊酸; 5-氨基颉草酸	118.085	57.2	117.079	6.36	C5H11NO2	[M+H]+	Carboxylic acids and derivatives	有机酸及其衍生物	Amino acids, peptides, and analogues	羧酸	C00431	Amino acid metabolism	660-88-8	HMDB0003355	BioDeepDB	2	pos	2.78604e+09	3.05982e+09	3.43152e+09	2.2679e+09	2.42431e+09	2.39889e+09	2.99923e+09	2.93902e+09	2.99001e+09
M595T291_1	Cyanidin-3,5-diglucoside	矢车菊素-3,5-二葡萄糖苷	595.145	291	611.161	5.158	[C27H31O16]+	[M-NH3+H]+	Flavonoids	矢车菊素	Flavonoid glycosides		C08639	Biosynthesis of other secondary metabolites	20905-74-2	HMDB0304306	BioDeepDB	2	pos	8.05069e+07	2.65958e+08	1.0094e+08	15407.3	34714.6	23663.4	3.87294e+07	6.50542e+07	2.84132e+08
M449T301_2	Quercitrin	榭黄甙; 槲皮甙; 槲皮苷; 橡皮甙; 栎素	449.104	300.6	448.101	7.645	C21H20O11	[M+H]+	Flavonoids	酚类	Flavonoid glycosides		C01750	Biosynthesis of other secondary metabolites	522-12-3	HMDB0033751	BioDeepDB	2	pos	9.82483e+08	1.09547e+09	1.3634e+09	477272	1.1546e+06	602638	1.59811e+09	1.36123e+09	1.46263e+09
M166T103	Ephedrine	麻黄碱	166.086	102.9	165.115	1.511	C10H15NO	[M+H]+	Benzene and substituted derivatives		Phenylpropanes		C01575	Amino acid metabolism	299-42-3	HMDB0015451	BioDeepDB	2	pos	5.43719e+09	6.06407e+09	7.24136e+09	3.87388e+09	4.28688e+09	4.24617e+09	5.95834e+09	5.82843e+09	6.40186e+09
M341T206	Daphnin	(白)瑞香甙; 祖师麻乙素	341.087	206.3	340.079	0.015	C15H16O9	[M+H]+	Phenylpropanoids	苯丙素类	Coumarins	香豆素	C01421		486-55-5		BioDeepDB	2	pos	2.59502e+08	2.8428e+08	3.01724e+08	1.38972e+07	1.49879e+07	1.53795e+07	1.47705e+08	1.53639e+08	1.38577e+08
M268T74_1	Adenosine	腺嘌呤核苷; 腺苷	268.105	73.7	267.097	2.14	C10H13N5O4	[M+H]+	Purine nucleosides	核苷、核苷酸和类似物			C00212	Membrane transport; Nucleotide metabolism	58-61-7	HMDB0000050	NaturalProducts	2	pos	1.45384e+09	1.71707e+09	1.82461e+09	1.56521e+09	1.48737e+09	1.09846e+09	1.67878e+09	2.53253e+09	1.69252e+09
M465T288_2	Quercetin 7-glucoside	槲皮素-7-O-β-D-葡萄糖苷; 槲皮素-7-O-BETA-D-吡喃葡萄糖苷	465.102	288	464.095	1.179	C21H20O12	[M+H]+	Flavonoids	黄酮类	Flavonoid glycosides	黄酮	C12639		491-50-9	HMDB0302151	BioDeepDB	2	pos	7.53045e+08	8.28505e+08	1.02802e+09	2.80713e+06	2.95377e+06	3.00178e+06	2.46053e+09	2.63618e+09	2.83718e+09
M449T574_2	16-feruloyloxypalmitate		449.292	574.2	448.282	4.117	C26H40O6	[M+H]+	Others	其他			C18217	Lipid metabolism	114687-84-2		BioDeepDB	2	pos	5.27241e+07	6.11424e+07	5.08909e+07	7.75496e+07	7.38068e+07	7.20151e+07	9.64875e+07	7.98133e+07	9.60364e+07
M138T58	Tyramine	酪胺	138.091	57.7	137.084	0.463	C8H11NO	[M+H]+	Alkaloids	生物碱	Phenylethylamine	苯（基）乙胺	C00483	Amino acid metabolism; Biosynthesis of other secondary metabolites	51-67-2		BioDeepDB	2	pos	2.09027e+07	2.49492e+07	3.0169e+07	1.41783e+07	1.84706e+07	1.63693e+07	2.88364e+07	3.21026e+07	2.77958e+07
M205T550	8-Methylthio-2-octanoic acid		205.085	550.5	204.082	18.465	C9H16O3S	[M+H]+					C17224	Biosynthesis of other secondary metabolites			BioDeepDB	2	pos	9.04745e+07	1.03935e+08	1.19424e+08	1.25373e+08	1.22776e+08	1.25618e+08	1.30688e+08	1.30539e+08	1.39758e+08
M551T294	Quercetin 3-(6'-malonyl-glucoside)		551.098	294.5	550.096	9.332	C24H22O15	[M+H]+	Flavonoids	酚类	Flavonoid glycosides		C12638	Biosynthesis of other secondary metabolites	96862-01-0	HMDB0037368	BioDeepDB	2	pos	3.55433e+07	4.1176e+07	2.73728e+07	7.70855e+07	9.83762e+07	5.86845e+07	1.82836e+08	5.47275e+08	1.9322e+08
M433T339	Vitexin	牡荆素	433.117	339.4	432.106	9.655	C21H20O10	[M+H]+	Flavonoids	黄酮类	Flavone	黄酮	C01460	Biosynthesis of other secondary metabolites	3681-93-4	HMDB0301980	BioDeepDB	2	pos	313497	369968	514185	1.88091e+08	6.89471e+07	1.91862e+08	8.37036e+07	9.90289e+07	8.7883e+07
M579T283_2	Cyanidin 3-rutinoside	花青素鼠李葡糖苷; 矢车菊素3-芸香糖苷	579.168	283.4	595.166	5.394	[C27H31O15]+	[M-OH+H]+	Flavonoids	黄酮类	Flavonoid glycosides	花青素	C08620	Biosynthesis of other secondary metabolites	259813-55-3	HMDB0031458	BioDeepDB	2	pos	396647	627550	738309	4.34231e+08	4.62724e+08	5.50633e+08	3.35678e+08	2.85068e+08	3.53572e+08
M144T57	Stachydrine	水苏碱	144.102	57.2	143.095	0.002	C7H13NO2	[M+H]+	Carboxylic acids and derivatives	生物碱	Amino acids, peptides, and analogues		C10172		471-87-4	HMDB0004827	BioDeepDB	2	pos	2.55164e+08	2.73908e+08	3.17378e+08	1.26347e+09	1.33409e+09	1.29543e+09	8.79194e+08	8.51026e+08	8.73065e+08
M182T74_1	Meta-Tyrosine	DL-m-酪氨酸; L-间酪氨酸	182.081	74.2	181.074	0.187	C9H11NO3	[M+H]+	Carboxylic acids and derivatives	酚类	Amino acids, peptides, and analogues		C20807		587-33-7	HMDB0059720	BioDeepDB	2	pos	1.13523e+09	1.37161e+09	1.96103e+09	1.29469e+09	1.34391e+09	1.27671e+09	1.35108e+09	1.508e+09	1.40407e+09
M136T55	Adenine	腺嘌呤	136.061	54.6	135.054	3.45	C5H5N5	[M+H]+	Imidazopyrimidines	核苷、核苷酸和类似物	Purines and purine derivatives		C00147	Metabolism of terpenoids and polyketides; Nucleotide metabolism	73-24-5	HMDB0000034	NaturalProducts	2	pos	9.15497e+08	1.00878e+09	1.1333e+09	1.96441e+08	1.96724e+08	2.02698e+08	1.11399e+09	1.05362e+09	1.17062e+09
M110T57	4-Aminophenol	对氨基酚; 4-氨基苯酚	110.06	57.1	109.053	0.342	C6H7NO	[M+H]+	Benzene and substituted derivatives	酚类	Aniline and substituted anilines		C02372		123-30-8	HMDB0001169	BioDeepDB	2	pos	1.37835e+08	1.50521e+08	1.68625e+08	6.24832e+08	7.0967e+08	6.64404e+08	5.09673e+08	4.80971e+08	4.8727e+08
M169T42	Indole-3-methanamine	(1H-吲哚-3-基)甲胺	169.046	42.3	146.084	7.257	C9H10N2	[M+Na]+	Indoles and derivatives	其他	Indoles		C21601		22259-53-6	HMDB0029740	BioDeepDB	2	pos	6.2596e+07	6.82007e+07	7.88671e+07	1.75869e+07	1.86283e+07	1.80816e+07	6.35497e+07	6.70979e+07	7.05217e+07
M358T506_2	Behenic acid	山嵛酸; 二十二酸; 二十二烷酸	358.367	505.7	340.334	2.617	C22H44O2	[M+NH4]+	Fatty Acyls	脂质和类脂分子	Fatty acids and conjugates	饱和脂肪酸	C08281	Lipid metabolism	1193721-67-3	HMDB0000944	BioDeepDB	2	pos	6.63585e+07	7.20225e+07	2.00013e+08	1.50253e+08	2.25395e+08	2.27957e+08	4.7497e+08	4.17359e+08	8.09239e+08
M293T438	12-oxo-PDA		293.211	438.3	292.204	2.081	C18H28O3	[M+H]+	Fatty Acyls		Eicosanoids		C01226	Lipid metabolism	85551-10-6	HMDB0301804	BioDeepDB	2	pos	2.48403e+08	2.83905e+08	3.44893e+08	2.44843e+07	2.29185e+07	1.92591e+07	1.40415e+08	1.72834e+08	1.90011e+08
M165T74_1	Caffeylaldehyde		165.055	74.3	164.047	0.495	C9H8O3	[M+H]+		苯丙素类			C10945	Biosynthesis of other secondary metabolites	141632-15-7		BioDeepDB	2	pos	2.25886e+08	2.50429e+08	2.79701e+08	1.59041e+08	1.5906e+08	1.52466e+08	2.29383e+08	2.13156e+08	3.41126e+08
M344T74_1	Melilotoside	草木樨苷	344.134	73.9	326.1	0.256	C15H18O8	[M+NH4]+	Organooxygen compounds	苯丙素类	Carbohydrates and carbohydrate conjugates	木质素	C05158	Biosynthesis of other secondary metabolites	618-67-7	HMDB0033581	BioDeepDB	2	pos	9.43451e+07	1.10154e+08	1.13644e+08	4.58421e+09	2.86984e+09	2.51596e+09	1.60717e+09	1.72543e+09	2.47325e+09
M149T550	Terephthalic acid	对苯二甲酸(PTA)	149.023	550.5	166.027	2.141	C8H6O4	[M-H2O+H]+	Benzene and substituted derivatives	有机酸及其衍生物	Benzoic acids and derivatives	芳香族羧酸	C06337		100-21-0	HMDB0002428	BioDeepDB	2	pos	2.82063e+08	3.33077e+08	3.9437e+08	3.78011e+08	4.00718e+08	4.03484e+08	4.3797e+08	4.52754e+08	4.72218e+08
M118T361	Indole	吲哚	118.087	361.2	117.058	0.415	C8H7N	[M+H]+	Indoles and derivatives	生物碱	Indoles		C00463	Amino acid metabolism	120-72-9	HMDB0000738	BioDeepDB	2	pos	1.00684e+07	1.17351e+07	5.47081e+07	8.84912e+07	8.56112e+07	8.3523e+06	5.49055e+07	3.93697e+07	1.61896e+08
M282T625	Oleamide	油酸酰胺	282.279	625.3	281.272	0.448	C18H35NO	[M+H]+	Fatty Acyls	脂质和类脂分子	Fatty amides		C19670		301-02-0	HMDB0002117	BioDeepDB	2	pos	3.66705e+08	3.8823e+08	6.49204e+08	2.12697e+08	5.55502e+08	4.25403e+08	6.77624e+08	5.06385e+08	6.96588e+08
M105T151	Styrene	聚苯乙烯,1000; 苯乙烯	105.07	150.7	104.063	0.255	C8H8	[M+H]+	Benzene and substituted derivatives		Styrenes		C07083		12770-88-6	HMDB0034240	BioDeepDB	2	pos	5.8021e+07	6.59558e+07	7.87281e+07	4.50267e+07	4.77357e+07	4.80187e+07	7.24991e+07	7.23474e+07	7.25211e+07
M175T45	L-Arginine	L-精氨酸	175.119	44.7	174.112	1.409	C6H14N4O2	[M+H]+		有机酸及其衍生物		氨基酸	C00062	Amino acid metabolism; Membrane transport; Biosynthesis of other secondary metabolites; Translation	4455-52-1	HMDB03416 HMDB00517	BioDeepDB	2	pos	1.16447e+07	5.29132e+07	6.67113e+07	3.21289e+07	3.7534e+07	9.70369e+06	7.24801e+07	1.76332e+07	1.9623e+07
M193T249	Sinapyl alcohol	芥子醇	193.086	249.2	210.089	0.436	C11H14O4	[M-H2O+H]+	Phenols	苯丙素类	Methoxyphenols		C02325	Biosynthesis of other secondary metabolites	20675-96-1	HMDB0013070	BioDeepDB	2	pos	6.53553e+06	2.22969e+07	4.13699e+07	3.99079e+07	4.16878e+07	4.11631e+07	3.82383e+07	3.77896e+07	4.0503e+07
M163T393	Caffeic acid	3,4-二羟基肉桂酸; 咖啡酸	163.039	392.5	180.042	1.032	C9H8O4	[M-H2O+H]+	Cinnamic acids and derivatives	酚类	Hydroxycinnamic acids and derivatives	酚酸	C01197	Biosynthesis of other secondary metabolites	331-39-5	HMDB0001964	BioDeepDB	2	pos	1.48582e+07	1.67133e+07	1.96253e+07	6.37307e+07	6.6616e+07	6.69826e+07	7.98672e+07	7.72178e+07	8.18844e+07
M280T53	gamma-Glutamylaspartic acid		280.103	52.9	262.08	19.098	C9H14N2O7	[M+NH4]+	Carboxylic acids and derivatives		Amino acids, peptides, and analogues				16804-55-0	HMDB0030419	mzVault	2	pos	1.40612e+07	1.39407e+07	6.87717e+06	4.8336e+07	4.95556e+07	5.04806e+07	2.40227e+07	2.43877e+07	2.80583e+07
M265T218	Abscisic Acid	脱落酸(天然); (+)-脱落酸	265.143	218.2	264.136	3.124	C15H20O4	[M+H]+	Terpenoids	萜类	Sesquiterpenoids	倍半萜类	C06082	Signal transduction; Metabolism of terpenoids and polyketides	21293-29-8		BioDeepDB	2	pos	7.67696e+07	8.61661e+07	1.30706e+08	3.78462e+07	4.0474e+07	4.04783e+07	7.63882e+07	7.45087e+07	7.75596e+07
M287T253_2	Androstenedione	雄烯二酮	287.196	253.4	286.193	16.177	C19H26O2	[M+H]+	Steroids and steroid derivatives	类固醇和类固醇衍生物	Androstane steroids	雄烷	C00280		117598-81-9	HMDB0000053	BioDeepDB	2	pos	1.21762e+06	1.55476e+06	1.92914e+06	1.67662e+07	1.55609e+07	1.55108e+07	5.34673e+06	5.29779e+06	6.48104e+06
M391T36_2	Bis(2-ethylhexyl) phthalate	邻苯二甲酸二辛酯	391.288	36.2	390.277	9.018	C24H38O4	[M+H]+	Benzene and substituted derivatives	其他	Benzoic acids and derivatives		C03690		352431-42-6	HMDB0249243	BioDeepDB	2	pos	7.01259e+06	8.10068e+06	6.49288e+06	7.9538e+06	9.80826e+06	7.03569e+06	1.47824e+07	1.43825e+07	1.54777e+07
M614T587	Astaxanthin	虾青素	614.49	586.7	596.387	4.445	C40H52O4	[M+NH4]+	Prenol lipids	萜类	Tetraterpenoids	类胡萝卜素类	C08580	Metabolism of terpenoids and polyketides	472-61-7	HMDB0002204	BioDeepDB	2	pos	3.23014e+07	1.50694e+08	1.53353e+08	1.69767e+08	4.80584e+07	7.28338e+07	4.07021e+07	6.82005e+07	3.76413e+07
M787T532	PC(18_1(9Z)_18_1(9Z))	1,2-二油酰基-sn-甘油-3-磷酸胆	786.593	531.9	785.593	9.2803	C44H84NO8P	[M+H]+		其他					4235-95-4	HMDB0000593	mzkit_dia	2	pos	8.14532e+07	2.29303e+08	3.40238e+08	7.89907e+07	2.37524e+08	2.2159e+08	2.83967e+07	5.83232e+07	5.77955e+07
M773T233_2	Kaempferol 3-sophorotrioside		773.223	233.3	772.206	12.189	C33H40O21	[M+H]+	Flavonoids	黄酮类	Flavonoid glycosides	黄酮醇	C12635	Biosynthesis of other secondary metabolites	80714-53-0	HMDB0032008	BioDeepDB	2	pos	1.23471e+07	1.82048e+07	2.41801e+07	35324.8	27833.3	92144	7.30612e+07	1.29759e+08	7.26497e+07
M294T76_1	5-Amino-6-ribitylamino uracil		294.143	76.1	276.107	6.10241	C9H16N4O6	[M+NH4]+	Organooxygen compounds	其他	Carbohydrates and carbohydrate conjugates		C04732	Metabolism of cofactors and vitamins	17014-74-3	HMDB0011106	mzkit_dia	2	pos	1.26647e+07	1.48484e+07	1.84021e+07	6.39974e+08	6.72142e+08	6.9089e+08	8.32664e+08	3.83468e+08	8.70644e+08
M150T72	1-Methyladenine	1-甲基腺嘌呤	150.055	72.3	149.07	0.316	C6H7N5	[M+H]+	Imidazopyrimidines	核苷、核苷酸和类似物	Purines and purine derivatives		C02216		5142-22-3	HMDB0011599	BioDeepDB	2	pos	7.86564e+06	8.845e+06	1.19376e+07	5.12865e+06	7.81516e+06	8.60291e+06	1.58863e+07	1.15577e+07	1.68875e+07
M127T54	Hydroxyhydroquinone	1,2,4-苯三酚	127.039	54.4	126.032	1.33	C6H6O3	[M+H]+	Phenols	酚类			C02814		533-73-3	HMDB0124831	BioDeepDB	2	pos	3.34521e+07	3.56314e+07	1.52223e+08	1.7074e+08	2.184e+08	1.74435e+08	5.30508e+07	5.06745e+07	4.50234e+08
M211T406	Jasmonic acid	(±)-茉莉酮酸; 茉莉酸; (+-)-茉莉酸	211.133	406	210.126	0.778	C12H18O3	[M+H]+	Fatty Acyls	其他	Lineolic acids and derivatives		C08491	Lipid metabolism; Signal transduction	77026-92-7	HMDB0032797	BioDeepDB	2	pos	1.51566e+06	1.57127e+06	2.39536e+06	1.197e+07	1.53861e+07	1.34162e+07	1.73523e+07	1.65551e+07	1.7582e+07
M150T85	Cinnamaldehyde	肉桂醛; 桂皮醛	150.091	85.4	132.058	0.418	C9H8O	[M+NH4]+	Cinnamaldehydes	苯丙素类			C00903	Biosynthesis of other secondary metabolites	14371-10-9	HMDB0003441	BioDeepDB	2	pos	7.6886e+07	8.69105e+07	7.69801e+07	7.25212e+07	8.90197e+07	9.23544e+07	8.04617e+07	7.70622e+07	1.01531e+08
M118T114	Benzeneacetonitrile	苯乙腈	118.087	113.7	117.058	7.189	C8H7N	[M+H]+	Benzene and substituted derivatives	其他	Benzyl cyanides		C16074	Metabolism of other amino acids	140-29-4	HMDB0034171	BioDeepDB	2	pos	5.40588e+07	1.07082e+08	7.40109e+07	3.82664e+07	6.81096e+07	1.05483e+08	3.28108e+08	1.61236e+08	1.34858e+08
M268T75	Xanthosine	黄嘌呤核苷; 黄苷	268.081	74.7	284.076	2.91845	C10H12N4O6	[M-OH+H]+	Purine nucleosides	核苷、核苷酸和类似物			C01762	Membrane transport; Biosynthesis of other secondary metabolites; Nucleotide metabolism	146-80-5	HMDB0000299	mzkit_dia	2	pos	4.25112e+08	4.80649e+08	5.38237e+08	8.93356e+07	1.0493e+08	8.55175e+07	4.69233e+08	3.52995e+07	3.68599e+07
M102T586	Cyclohexan	环己烷	102.128	585.7	84.0939	0.202	C6H12	[M+NH4]+	Saturated hydrocarbons		Cycloalkanes		C11249		110-82-7	HMDB0029597	BioDeepDB	2	pos	1.13404e+07	5.34896e+07	1.67324e+07	7.82277e+07	2.03792e+07	8.36858e+07	1.17178e+08	9.89078e+07	2.17397e+07
M220T112	Pantothenic acid	维生素B5; D-泛酸; 泛酸; D-泛酸钙	220.118	112	219.111	0.652	C9H17NO5	[M+H]+	Organooxygen compounds	维生素及其衍生物	Alcohols and polyols	维生素	C00864	Metabolism of cofactors and vitamins; Metabolism of other amino acids	79-83-4	HMDB0000210	NaturalProducts	2	pos	5.90266e+08	6.27756e+08	8.90144e+08	1.77732e+08	1.49777e+08	1.48649e+08	4.73887e+08	4.49972e+08	4.78777e+08
M116T54	alpha-Methylene-gamma-butyrolactone	α-亚甲基-γ-丁内酯; 郁金香素A; 2-甲烯基丁内酯	116.07	53.7	98.0368	3.472	C5H6O2	[M+NH4]+	Lactones	酮类、醛类、酸类	Gamma butyrolactones		C20578		547-65-9	HMDB0246945	BioDeepDB	2	pos	2.09994e+09	2.33683e+09	2.60777e+09	1.12179e+09	1.14998e+09	1.14719e+09	2.03583e+09	2.01232e+09	2.10131e+09
M160T131	Ascorbic acid	抗坏血酸(维生素C); L-抗坏血酸; 维生素 C; 异抗坏血酸; 维生素C; 抗坏血酸	160.039	130.9	176.032	17.351	C6H8O6	[M-OH+H]+	Dihydrofurans	其他	Furanones		C00072	Carbohydrate metabolism; Metabolism of other amino acids	53262-66-1	HMDB0000044	BioDeepDB	2	pos	9.61621e+07	9.99645e+07	6.36779e+07	2.34747e+07	2.58447e+07	2.6576e+07	9.44882e+06	9.34438e+06	7.10384e+06
M410T562	Camelliol C		410.358	561.6	426.386	9.996	C30H50O	[M-OH+H]+	Prenol lipids	萜类	Triterpenoids	三萜类	C19835	Metabolism of terpenoids and polyketides	220359-76-2	HMDB0033195	mzVault	2	pos	2.89479e+07	3.67085e+07	5.08365e+07	1.39785e+07	4.72561e+07	4.604e+07	2.37947e+07	2.26461e+07	2.42485e+07
M760T583	Flavonol base + 4O, O-Hex-dHex-Pen		760.229	583.4	742.196	0.079	C32H38O20	[M+NH4]+	Flavonoids	黄酮类	Flavonols	黄酮醇	C10175	Biosynthesis of other secondary metabolites	129235-39-8		BioDeepDB	2	pos	4.03788e+07	1.48874e+07	9.2543e+06	3.08091e+06	5.66262e+06	1.28436e+07	1.06802e+08	1.27235e+08	1.01955e+08
M252T74	Deoxyadenosine	2-脱氧腺苷(无水); 2'-脱氧腺苷	252.109	74.2	251.102	0.749	C10H13N5O3	[M+H]+	Purine nucleosides	其他	Purine 2'-deoxyribonucleosides		C00559	Membrane transport; Nucleotide metabolism	663188-78-1	HMDB0000101	BioDeepDB	2	pos	2.8596e+08	3.44812e+08	3.50149e+08	7.09979e+07	7.78635e+07	6.92066e+07	4.15113e+08	4.81623e+08	3.41122e+08
M565T614_1	Canthaxanthin	斑蝥黄(反式); 角黄素	565.404	613.8	564.397	0.202298	C40H52O2	[M+H]+	Prenol lipids	萜类	Tetraterpenoids	类胡萝卜素类	C08583	Metabolism of terpenoids and polyketides	514-78-3	HMDB0003154	mzkit_dia	2	pos	6.04382e+07	9.74868e+07	1.11188e+08	1.12752e+08	1.68839e+08	2.40983e+07	1.38546e+07	6.1273e+07	9.34126e+07
M450T226	Osmanthuside H		450.195	225.6	432.163	3.508	C19H28O11	[M+NH4]+							149155-70-4		NaturalProducts	2	pos	3.13961e+07	1.94819e+07	5.00249e+07	6.33734e+07	1.59356e+08	7.74709e+07	5.39486e+07	1.32876e+08	1.18406e+08
M325T228_2	Nicotine	烟碱; (+/-)-尼古丁	325.138	227.8	162.116	16.388	C10H14N2	[2M+H]+	Pyridines and derivatives	生物碱	Pyrrolidinylpyridines		C00745	Biosynthesis of other secondary metabolites	54-11-5	HMDB0001934	BioDeepDB	2	pos	4.37439e+07	4.98061e+07	6.21895e+07	1.73165e+08	1.68863e+08	1.25547e+08	8.98791e+07	7.43517e+07	7.01752e+07
M468T349	Kanamycin	卡那霉素A; 卡那霉素	468.234	349.4	484.238	17.476	C18H36N4O11	[M-OH+H]+	Organooxygen compounds		Carbohydrates and carbohydrate conjugates		C01822		8063-07-8	HMDB0015303	BioDeepDB	2	pos	155083	244028	363905	3.2491e+07	2.72334e+07	3.45021e+07	1.3325e+07	1.94025e+07	1.51487e+07
M123T70	Niacinamide	烟酰胺	123.055	70.2	122.048	2.332	C6H6N2O	[M+H]+	Pyridines and derivatives	生物碱	Pyridinecarboxylic acids and derivatives		C00153	Metabolism of cofactors and vitamins	98-92-0	HMDB0001406	BioDeepDB	2	pos	1.72238e+09	1.96866e+09	2.22837e+09	1.03536e+08	1.06895e+08	1.06339e+08	8.08536e+08	7.7768e+08	8.16426e+08
M130T74	L-Lysine	L-赖氨酸; 赖氨酸	130.049	73.7	146.106	3.586	C6H14N2O2	[M-NH3+H]+	Carboxylic acids and derivatives	有机酸及其衍生物	Amino acids, peptides, and analogues	氨基酸	C00047	Metabolism of cofactors and vitamins; Membrane transport; Biosynthesis of other secondary metabolites; Translation; Amino acid metabolism	56-87-1	HMDB0000182	BioDeepDB	2	pos	3.82277e+08	3.45147e+08	3.88515e+08	2.13966e+09	2.20282e+09	2.28931e+09	1.56529e+09	1.67138e+09	1.8113e+09
M355T237_1	Chlorogenic acid	3-咖啡酰奎尼酸; 咖啡酰奎尼酸; 咖啡单宁酸; 氯吉酸; 绿源酸; 绿原酸	355.101	237	354.095	2.687	C16H18O9	[M+H]+	Organooxygen compounds	酚类	Alcohols and polyols		C00852	Biosynthesis of other secondary metabolites	327-97-9	HMDB0003164	NaturalProducts	2	pos	1.93764e+09	2.06423e+09	2.20849e+09	1.10529e+07	1.18417e+07	1.12208e+07	7.40305e+09	2.31662e+09	6.59352e+09
M279T550	Diisobutyl phthalate	邻苯二甲酸二异丁酯	279.158	550.5	278.152	3.502	C16H22O4	[M+H]+	Benzene and substituted derivatives		Benzoic acids and derivatives		C15205		84-69-5	HMDB0013835	MoNA	2	pos	2.63052e+08	3.05784e+08	3.43864e+08	3.35147e+08	3.63324e+08	3.65326e+08	3.84986e+08	3.90449e+08	4.26706e+08
M298T161	5-methylthioadenosine (MTA)	5′-脱氧-5′-(甲硫基)腺苷; 5'-甲硫腺苷; 5-脱氧-5-甲硫腺苷	298.096	160.8	297.09	4.47	C11H15N5O3S	[M+H]+	5'-deoxyribonucleosides	硫醇核苷酸类	5'-deoxy-5'-thionucleosides		C00170	Amino acid metabolism; Metabolism of terpenoids and polyketides	2457-80-9	HMDB0001173	BioDeepDB	2	pos	6.10181e+08	6.34265e+08	7.43664e+08	1.2538e+07	4.36136e+06	9.178e+06	1.90562e+08	1.93503e+08	2.08745e+08
M768T641	Flavin adenine dinucleotide	黄素腺嘌呤二核苷酸; 腺嘌呤黄素二核苷酸	768.157	641	785.157	3.853	C27H33N9O15P2	[M-H2O+H]+	Flavin nucleotides	腺嘌呤			C00016	Metabolism of cofactors and vitamins	146-14-5	HMDB0001248	mzVault	2	pos	3.55413e+07	9.68109e+07	6.75064e+07	5.89341e+07	2.38282e+07	6.87488e+07	6.42677e+07	2.15599e+07	1.41679e+08
M759T571	Lecithin	L-α-磷脂酰胆碱(大豆); 卵磷脂	758.577	571.3	757.562	9.88506	C42H80NO8P	[M+H]+	Others	其他					97281-47-5		mzkit_dia	2	pos	1.39095e+08	1.65838e+08	5.55159e+07	3.55519e+08	1.02455e+08	4.13995e+08	6.2271e+07	3.41727e+08	4.58154e+08
M175T415	beta-Ionone	β-紫罗兰酮; β-紫罗酮; beta-紫罗酮	175.148	415.4	192.151	2.96	C13H20O	[M-H2O+H]+	Prenol lipids	萜类	Sesquiterpenoids	类胡萝卜素类	C12287		85949-43-5	HMDB0036565	BioDeepDB	2	pos	3.13642e+07	3.13103e+07	4.85846e+07	2.76032e+07	3.00405e+07	2.5162e+07	3.57696e+07	3.70536e+07	3.86846e+07
M227T108	Flavan-3-ol		227.102	107.5	226.099	18.717	C15H14O2	[M+H]+					C21379		184713-81-3		BioDeepDB	2	pos	2.33034e+07	2.5709e+07	3.71733e+07	3.17104e+08	3.37908e+08	3.24803e+08	2.06988e+08	2.13064e+08	2.28456e+08
M303T288	Bracteatin		303.05	287.8	302.043	0.75	C15H10O7	[M+H]+	Flavonoids	黄酮类	Aurones	橙酮	C08577		3260-50-2		BioDeepDB	2	pos	3.47953e+08	3.04628e+08	5.42075e+08	283222	306573	141293	1.43914e+09	1.35337e+09	1.45455e+09
M374T288_2	trans-p-Feruloyl-beta-D-glucopyranoside		374.144	288.2	356.111	1.476	C16H20O9	[M+NH4]+	Cinnamic acids and derivatives	其他	Hydroxycinnamic acids and derivatives		C17759		64625-37-2	HMDB0301952	BioDeepDB	2	pos	3.58076e+08	3.7976e+08	5.6181e+08	1.6781e+06	1.99393e+06	1.96325e+06	3.08865e+08	2.82926e+08	2.94777e+08
M284T74_1	Guanosine	鸟嘌呤核甙; 鸟苷	284.098	74.5	283.092	2.257	C10H13N5O5	[M+H]+	Purine nucleosides	核苷、核苷酸和类似物			C00387	Membrane transport; Nucleotide metabolism	118-00-3	HMDB0000133	NaturalProducts	2	pos	2.33983e+08	2.34949e+08	2.98162e+08	4.53873e+07	4.44778e+07	3.81647e+07	3.55722e+08	3.66168e+08	3.67199e+08
M440T532	24-Methylenecycloartane-3,28-diol		440.372	531.5	456.397	13.4809	C31H52O2	[M-NH3+H]+	Others	其他			C22114		149252-86-8		mzkit_dia	2	pos	1.40762e+06	1.59517e+07	1.6736e+07	1.26292e+07	2.72738e+07	1.28521e+07	3.65983e+06	1.00773e+06	2.70283e+06
M1129T674	Apiin	芹菜苷	1129.3	674.1	564.148	1.12815	C26H28O14	[2M+H]+	Naphthalenes	酚类	Phenylnaphthalenes		C04858	Biosynthesis of other secondary metabolites	26544-34-3	HMDB0030843	mzkit_dia	2	pos	1.47218e+07	1.57205e+07	1.51357e+07	3.46867e+07	3.10329e+07	4.1449e+07	1.5768e+07	2.72625e+07	1.50042e+07
M437T515_1	Clionasterol	γ-谷甾醇	437.371	514.9	414.386	9.753	C29H50O	[M+Na]+	Steroids and steroid derivatives	类固醇和类固醇衍生物	Stigmastanes and derivatives	豆甾烷	C19654		83-47-6	HMDB0000649	mzVault	2	pos	8.06418e+06	9.06237e+06	1.02265e+08	2.64448e+07	2.54848e+08	2.21282e+08	1.17254e+08	2.87802e+07	3.29911e+07
M520T514_3	Lycopene	西红柿红素; 番茄红素; 茄红素	520.359	513.6	536.438	16.655	C40H56	[M-NH3+H]+	Prenol lipids	萜类	Tetraterpenoids	类胡萝卜素类	C05432	Metabolism of terpenoids and polyketides	502-65-8	HMDB0003000	mzVault	2	pos	7.40771e+06	7.58751e+06	7.3353e+06	3.71066e+06	4.01065e+06	6.29756e+06	1.30356e+07	1.22008e+07	1.32057e+07
M324T430_1	Piperine	胡椒酰胺; 胡椒碱	324.235	430	285.136	3.276	C17H19NO3	[M+K]+	Alkaloids	生物碱	Piperidine Alkaloids	哌啶生物碱	C03882	Biosynthesis of other secondary metabolites	94-62-2	HMDB0029377	mzVault	2	pos	1.7863e+08	2.00342e+08	2.10893e+08	1.26314e+08	1.23214e+07	1.22295e+08	1.3994e+08	1.52125e+08	1.59608e+08
M448T597_1	Castasterone		448.33	597.3	464.35	2.41612	C28H48O5	[M-NH3+H]+	Steroids	类固醇	Ergostane	麦角甾烷	C15794	Metabolism of terpenoids and polyketides	80736-41-0		mzkit_dia	2	pos	8.80853e+07	9.255e+07	3.68029e+07	6.79703e+07	7.21605e+07	9.7922e+07	3.71916e+07	9.48815e+07	1.03522e+08
M902T593	6-Deoxocastasterone		901.737	592.7	450.371	13.592	C28H50O4	[2M+H]+	Steroids and steroid derivatives	其他	Bile acids, alcohols and derivatives		C15802	Metabolism of terpenoids and polyketides	87833-54-3	HMDB0033984	mzVault	2	pos	4.75542e+07	1.08303e+08	3.98758e+07	2.82917e+07	3.20578e+07	5.53312e+07	3.03363e+07	4.04204e+07	8.08919e+07
M586T556_4	Lactucaxanthin		586.462	555.7	568.428	1.13729	C40H56O2	[M+NH4]+	Prenol lipids	萜类	Tetraterpenoids	类胡萝卜素类	C08599		78306-12-4	HMDB0112256	mzkit_dia	2	pos	1.14146e+08	1.16462e+08	2.53772e+07	1.45588e+08	1.52278e+08	1.48891e+08	8.4316e+07	3.85316e+07	8.69842e+07
M188T190_1	5-Methoxyindoleacetate	5-甲氧基吲哚-3-乙酸	188.071	190.4	205.074	0.526	C11H11NO3	[M-H2O+H]+	Indoles and derivatives	生物碱	Indolyl carboxylic acids and derivatives	吲哚衍生物	C05660	Amino acid metabolism	142396-09-6	HMDB0004096	BioDeepDB	2	pos	5.40963e+09	6.08842e+09	7.26434e+09	1.35429e+08	1.49314e+08	1.52537e+08	3.45685e+09	3.34454e+09	3.55083e+09
M468T589_2	Astilbin	异落新妇苷; 落新妇苷	468.396	589.3	450.116	18.18	C21H22O11	[M+NH4]+	Flavonoids	酚类	Flavonoid glycosides		C17449		54081-48-0	HMDB0033850	mzVault	2	pos	4.60866e+08	5.04525e+08	5.94016e+08	4.3145e+08	6.24357e+07	1.8349e+08	2.92903e+08	2.95467e+08	5.45193e+07
M520T514_2	1-linoleoyl-GPC (18_2)		520.346	513.6	519.332	11.2456	C26H50NO7P	[M+H]+		其他					22252-07-9	HMDB0010386	mzkit_dia	2	pos	1.17826e+08	1.17363e+08	7.3523e+07	3.75785e+07	4.17619e+07	7.19299e+07	1.52684e+08	1.46286e+08	1.55262e+08
M325T218	Skimmin	茵芋苷	325.092	218.1	324.085	0.954	C15H16O8	[M+H]+	Phenylpropanoids	苯丙素类	Coumarins	香豆素			93-39-0		NaturalProducts	2	pos	1.29567e+08	1.45956e+08	1.83112e+08	2.32302e+07	2.57157e+07	2.4494e+07	7.76212e+07	8.65601e+07	8.01816e+07
M132T204	L-Leucine	(±)-氨基-4-甲基戊酸; L-亮氨酸; 亮氨酸	132.102	203.6	131.095	8.325	C6H13NO2	[M+H]+	Carboxylic acids and derivatives	有机酸及其衍生物	Amino acids, peptides, and analogues	氨基酸	C00123	Amino acid metabolism; Membrane transport; Biosynthesis of other secondary metabolites; Translation	61-90-5	HMDB0000687	BioDeepDB	2	pos	6.02389e+06	6.6115e+06	6.12659e+06	3.08144e+08	3.87742e+07	4.30656e+07	4.1802e+07	1.05316e+07	1.05184e+08
M360T67	Maltose	麦芽糖浆; D(+)-纤维二糖; 4-O-ALPHA-D-吡喃半乳糖基-D-葡萄糖; 4-O-(α-D-半乳糖吡喃糖基)-D-半乳糖; 可溶性淀粉; 麦芽糖; D-纤维二糖	360.149	66.9	342.116	2.587	C12H22O11	[M+NH4]+	Saccharides	糖类	Polysaccharides	多糖	C00897		9005-84-9		BioDeepDB	2	pos	1.63632e+09	1.69407e+09	1.95865e+09	3.23095e+08	3.37727e+08	3.4582e+08	1.19709e+09	1.32322e+09	3.46103e+08
M133T54	Asparagine	L-天冬酰胺; 天冬酰胺	133.061	53.5	132.053	0.254	C4H8N2O3	[M+H]+	Carboxylic acids and derivatives	有机酸及其衍生物	Amino acids, peptides, and analogues	氨基酸	C00152	Amino acid metabolism; Metabolism of other amino acids; Translation	70-47-3	HMDB0000168	BioDeepDB	2	pos	2.01347e+08	2.85916e+08	2.57014e+08	5.47894e+07	5.79078e+07	6.02954e+07	3.39101e+08	3.34536e+08	2.88719e+08
M180T234	Umbelliferone	7-羟基香豆素	180.066	234.4	162.032	4.343	C9H6O3	[M+NH4]+	Coumarins and derivatives	酚类	Hydroxycoumarins		C09315	Biosynthesis of other secondary metabolites	93-35-6	HMDB0029865	BioDeepDB	2	pos	2.58416e+07	2.69706e+07	3.4095e+07	1.31885e+09	1.39272e+09	1.37163e+09	9.67143e+08	9.65625e+08	1.01705e+09
M100T110	Methylpyrrolidone	N-甲基吡咯烷酮(NMP); N-甲基-2-吡咯烷酮	100.075	110.5	99.0684	4.865	C5H9NO	[M+H]+					C11118		51013-18-4		MoNA	2	pos	1.04198e+08	1.06006e+08	1.30512e+08	1.07218e+08	1.17801e+08	1.22348e+08	1.19803e+08	1.20745e+08	1.21039e+08
M107T85	Guaiacol	木材防腐油; 愈创木酚; 蜂胶黄酮	107.049	84.6	124.052	0.577	C7H8O2	[M-H2O+H]+	Phenols	酚类	Methoxyphenols		C15572		20189-11-1	HMDB0001398	BioDeepDB	2	pos	4.74021e+08	5.45232e+08	6.07962e+08	293753	153213	163017	1.40176e+08	1.36521e+08	1.37994e+08
M536T674_1	6'-Malonylgenistin	6'-O-丙二酸剑红素; 丙二酰染料木苷; 6’-马来酰基染料木苷	536.143	673.8	518.106	5.85362	C24H22O13	[M+NH4]+	Isoflavonoids	黄酮类	Isoflavonoid O-glycosides	异黄酮	C16192		51011-05-3	HMDB0029529	mzkit_dia	2	pos	1.8611e+08	1.35075e+08	8.33369e+08	2.95635e+08	8.72694e+07	2.43874e+08	8.13237e+08	1.18047e+09	7.53814e+08
M136T75_2	Phenylacetaldoxime		136.076	74.5	135.068	0.832	C8H9NO	[M+H]+		其他			C16075	Metabolism of other amino acids	7028-48-0		BioDeepDB	2	pos	1.40369e+08	1.04853e+08	1.1965e+08	7.95134e+07	8.23379e+07	8.07791e+07	1.09603e+08	1.10082e+08	1.06293e+08
M165T58	3-Hydroxycinnamic acid	反式-3-羟基肉桂酸; 3-羟基肉桂酸	165.055	57.7	164.047	0.495	C9H8O3	[M+H]+	Ketones, Aldehydes, Acids; Phenols	酚类			C12621	Amino acid metabolism	14755-02-3	HMDB0001713	BioDeepDB	2	pos	4.88422e+07	5.25604e+07	5.59216e+07	1.70288e+07	6.77349e+07	6.89191e+07	6.61649e+07	6.76088e+07	2.15104e+07
M460T57_2	2-Methoxyestrone 3-glucuronide		460.212	57.1	476.205	5.522	C25H32O9	[M-OH+H]+	Steroids and steroid derivatives		Steroidal glycosides		C11132		25577-70-2	HMDB0004482	mzVault	2	pos	1.23038e+09	6.08257e+08	1.20081e+09	5.14964e+07	6.83483e+07	7.01066e+07	7.73627e+08	3.22222e+08	1.48718e+08
M289T236	ST 18_3;O3	4-羟基雌二醇; 17-环雌三醇; 2-羟基-17β-雌二醇	289.177	236	288.173	11.107	C18H24O3	[M+H]+					C14209		5976-61-4		BioDeepDB	2	pos	1.70712e+06	1.90573e+06	2.64368e+06	3.67339e+08	4.51035e+07	3.89974e+08	1.76975e+08	2.38621e+08	1.8141e+08
M344T239_1	4-O-beta-Glucopyranosyl-cis-coumaric acid	香豆酸-4-葡萄糖苷	344.134	238.6	326.1	0.256	C15H18O8	[M+NH4]+	Ketones, Aldehydes, Acids	酮，醛，酸			C06739		117405-48-8		BioDeepDB	2	pos	8.12334e+08	8.85867e+08	1.16253e+09	6.22333e+06	6.96077e+06	6.70153e+06	4.02607e+08	3.54596e+08	4.00504e+08
M598T299	(+)-7-epi-Syringaresinol 4'-glucoside	刺五加提取物	598.244	298.7	580.216	9.705	C28H36O13	[M+NH4]+	Lignan glycosides	酚类			C10890		7374-79-0	HMDB0038261	NaturalProducts	2	pos	1.69624e+08	1.77341e+08	2.20053e+08	67960.9	50655.5	83235.9	2.7768e+07	3.95408e+07	4.17789e+07
M227T336	Cyclo(L-leucyl-L-leucyl)		227.175	335.9	226.168	0.421	C12H22N2O2	[M+H]+					C20514		952-45-4		BioDeepDB	2	pos	1.75241e+06	1.79134e+06	3.17136e+06	4.3903e+08	4.9738e+08	4.80942e+08	2.89778e+08	2.85338e+08	2.88964e+08
M156T53	L-Histidine	L-组氨酸; 组氨酸	156.077	53.2	155.069	0.319	C6H9N3O2	[M+H]+	Carboxylic acids and derivatives	有机酸及其衍生物	Amino acids, peptides, and analogues	氨基酸	C00135	Amino acid metabolism; Membrane transport; Metabolism of other amino acids; Translation	71-00-1	HMDB0000177	BioDeepDB	2	pos	5.97097e+07	6.74601e+07	7.28759e+07	9.47917e+07	1.12289e+08	5.97932e+06	1.06454e+08	1.06108e+08	1.07769e+08
M122T151	Phenylethylamine	β-苯乙胺; 苯乙胺	122.096	150.7	121.089	0.172	C8H11N	[M+H]+	Benzene and substituted derivatives	芳香族脂肪胺	Phenethylamines		C05332	Amino acid metabolism	64-04-0	HMDB0012275	BioDeepDB	2	pos	5.70157e+07	6.48184e+07	7.50539e+07	6.83842e+07	1.00587e+08	8.19162e+07	7.37672e+07	7.19633e+07	7.73677e+07
M245T256	Biotin	D-生物素; 生物素; 维生素 H; 维生素VB7; D-生物素 (维生素H)	245.1	256.3	244.088	19.849	C10H16N2O3S	[M+H]+	Biotin and derivatives	维生素及其衍生物			C00120	Metabolism of cofactors and vitamins; Membrane transport	58-85-5	HMDB0000030	BioDeepDB	2	pos	1.93253e+06	1.98848e+06	3.05605e+06	7.74614e+07	8.85525e+07	8.21817e+07	6.51333e+07	6.62346e+07	6.92961e+07
M146T56	4-Guanidinobutanoic acid	4-呱基丁酸; 4-胍基丁酸	146.093	55.7	145.085	2.745	C5H11N3O2	[M+H]+	Carboxylic acids and derivatives	有机酸及其衍生物	Amino acids, peptides, and analogues	氨基酸、肽和类似物	C01035	Amino acid metabolism	463-00-3	HMDB0003464	BioDeepDB	2	pos	2.73621e+08	3.46119e+08	3.93505e+08	5.81545e+07	6.03114e+07	5.9316e+07	2.06025e+08	1.90387e+08	2.0796e+08
M215T86	Dethiobiotin	5-甲基-2-氧-4-咪唑啉己酸; D-脱硫生物素	215.139	85.7	214.132	1.451	C10H18N2O3	[M+H]+	Fatty Acyls	生物碱	Fatty acids and conjugates		C01909	Metabolism of cofactors and vitamins	15720-25-9	HMDB0003581	BioDeepDB	2	pos	8.34802e+06	9.40899e+06	1.01626e+07	2.8776e+08	3.21195e+08	3.1476e+08	1.87118e+08	1.61022e+08	1.7451e+08
M741T270	Sesamolin	芝麻林素	741.211	270.4	370.105	9.27134	C20H18O7	[2M+H]+	Benzodioxoles	苯丙素类					526-07-8	HMDB0034119	mzkit_dia	2	pos	8.85926e+07	1.67402e+08	2.13322e+08	1.79056e+08	1.05311e+08	1.74618e+08	1.86863e+08	1.7569e+08	1.91789e+08
M130T57	Adipic acid	己二酸	130.086	56.9	146.058	1.152	C6H10O4	[M-NH3+H]+	Fatty Acyls	有机酸及其衍生物	Fatty acids and conjugates	羧酸	C06104		124-04-9	HMDB0000448	BioDeepDB	2	pos	2.94754e+09	3.00272e+09	3.30063e+09	1.05565e+09	1.14101e+09	1.06948e+09	2.22324e+09	2.16291e+09	2.27251e+09
M144T91	Aminoadipic acid	DL-α-氨基己二酸; L-α-氨基己二酸; 2-氨基己二酸水合物; L-2-氨基己二酸; 氨基己二酸; 2-氨基己二酸	144.065	90.6	161.069	0.111	C6H11NO4	[M-H2O+H]+	Carboxylic acids and derivatives	有机酸及其衍生物	Amino acids, peptides, and analogues	羧酸	C00956	Amino acid metabolism	1118-90-7	HMDB0000510	BioDeepDB	2	pos	2.02095e+08	2.25311e+08	1.96887e+08	3.55112e+08	3.75173e+08	3.68646e+08	3.80478e+08	3.43934e+08	3.56791e+08
M138T224	3-Methylbenzaldehyde	间甲基苯甲醛; 间甲苯甲醛; 3-甲基苯甲醛	138.091	223.8	120.058	0.455	C8H8O	[M+NH4]+	Benzene and substituted derivatives	其他	Benzoyl derivatives		C07209		620-23-5	HMDB0029637	BioDeepDB	2	pos	3.07811e+07	3.50679e+07	5.61053e+07	9.29122e+06	1.1148e+07	9.84689e+06	3.50036e+07	3.82505e+07	3.60919e+07
M377T257	Riboflavin (Vitamin B2)	核黄素; 维生素B2	377.144	256.9	376.138	4.122	C17H20N4O6	[M+H]+	Pteridines and derivatives	维生素及其衍生物	Alloxazines and isoalloxazines		C00255	Metabolism of cofactors and vitamins; Membrane transport	83-88-5	HMDB0000244	BioDeepDB	2	pos	7.12424e+07	8.04175e+07	1.05323e+08	4.37978e+06	4.40618e+06	4.66822e+06	7.44754e+07	7.33352e+07	7.60494e+07
M268T81	Ubiquinone-1	泛醌1	268.155	80.7	250.121	1.01352	C14H18O4	[M+NH4]+	Prenol lipids		Quinone and hydroquinone lipids				727-81-1	HMDB0002012	mzkit_dia	2	pos	6.20483e+06	4.72619e+06	6.58971e+06	928425	1.28371e+07	1.11861e+07	1.9741e+07	1.93032e+07	1.63295e+07
M237T292	Capsidiol		237.185	291.8	236.178	1.251	C15H24O2	[M+H]+	Prenol lipids	萜类	Sesquiterpenoids	倍半萜类	C09627	Metabolism of terpenoids and polyketides	37208-05-2	HMDB0002352	BioDeepDB	2	pos	2.66524e+08	1.82501e+08	3.74052e+08	3.51314e+06	3.78608e+06	4.18401e+06	1.03618e+08	1.1702e+08	1.15343e+08
M341T334	8-Prenylnaringenin	8-异戊烯基柚皮素	341.136	334	340.131	6.576	C20H20O5	[M+H]+	Flavonoids	黄酮类	Flavanones	黃烷酮	C18023		53846-50-7		BioDeepDB	2	pos	2.44347e+07	1.63892e+07	1.99489e+07	2.83199e+08	3.25648e+08	1.0791e+08	1.74202e+08	1.98737e+08	2.06969e+08
M365T67	justicidins	爵床脂素 B; 爵床脂素B	365.104	67.1	364.095	5.86129	C21H16O6	[M+H]+	Phenylpropanoids	苯丙素类	Lignans	木酚素	C10636		17951-19-8		mzkit_dia	2	pos	1.59623e+08	4.74016e+07	1.9439e+08	1.00773e+07	3.66693e+07	1.08343e+07	1.12654e+08	1.26115e+08	4.5616e+07
M207T259	Methyl jasmonate	茉莉酮酸甲酯; 茉莉酸甲酯	207.138	259.2	224.141	1.215	C13H20O3	[M-H2O+H]+	Fatty Acyls	其他	Lineolic acids and derivatives		C11512	Lipid metabolism	139442-00-5	HMDB0036583	BioDeepDB	2	pos	1.08802e+09	1.33844e+09	1.68319e+09	4.27287e+06	1.13102e+07	4.78565e+06	5.36081e+08	5.25965e+08	5.61732e+08
M103T103	2-Methylbenzaldehyde	邻甲苯甲醛	103.054	102.9	120.058	0.745	C8H8O	[M-H2O+H]+	Benzene and substituted derivatives		Benzoyl derivatives		C07214		529-20-4	HMDB0029636	BioDeepDB	2	pos	4.39393e+07	4.98448e+07	5.82912e+07	2.96543e+07	3.31852e+07	3.22814e+07	4.76184e+07	4.62331e+07	4.89111e+07
M293T368	FA 18_4;O		293.21	368.2	292.204	2.422	C18H28O3	[M+H]+					C16320	Lipid metabolism	52591-16-9	HMDB0030996	BioDeepDB	2	pos	1.12633e+08	1.28506e+08	1.68251e+08	1.77542e+07	1.65816e+07	1.13418e+07	7.11417e+07	6.88481e+07	7.85971e+07
M277T382	FA(18_4)	顺6,9,12,15-十八碳四烯酸; 10,12-二十八二炔酸; 5,7-十八烷二酸	277.216	381.8	276.209	2.508	C18H28O2	[M+H]+		多不饱和脂肪酸			C16300	Lipid metabolism	20290-75-9		BioDeepDB	2	pos	1.42096e+07	1.62654e+07	2.88951e+07	2.64967e+07	3.00888e+07	2.79392e+07	4.18237e+07	2.90819e+07	2.91313e+07
M142T117	3-hydroxybenzyl alcohol	3-羟基苯甲醇	142.086	116.7	124.052	0.336	C7H8O2	[M+NH4]+	Others	其他			C03351		620-24-6		BioDeepDB	2	pos	1.50067e+08	7.54652e+07	1.1474e+08	7.90296e+07	7.70381e+07	8.29006e+07	8.68999e+07	9.06075e+07	8.84028e+07
M277T495_2	13-OxoODE		277.215	494.8	294.219	4.669	C18H30O3	[M-H2O+H]+	Fatty Acyls		Lineolic acids and derivatives		C14765	Lipid metabolism	54739-30-9	HMDB0004668	BioDeepDB	2	pos	1.36939e+09	1.504e+09	1.64182e+09	2.63032e+06	9.44092e+06	2.58185e+06	3.36604e+08	3.36534e+08	3.51657e+08
M459T372_2	Soyasapogenol B	大豆甾醇 B; 大豆甾醇B; 大豆皂醇B	459.385	371.6	458.376	3.589	C30H50O3	[M+H]+	Prenol lipids	萜类	Triterpenoids		C08980		6118-01-0	HMDB0034648	BioDeepDB	2	pos	1.07209e+06	1.33342e+06	35372.6	4.58081e+07	5.29016e+07	4.89924e+07	3.23245e+07	2.91847e+07	3.33733e+07
M126T55	1,2-Benzoquinone		126.055	55	108.021	0.427	C6H4O2	[M+NH4]+	Organooxygen compounds	其他	Carbonyl compounds		C02351		20526-43-6	HMDB0012133	BioDeepDB	2	pos	4.20489e+07	3.90754e+07	5.17548e+07	4.51267e+09	4.74696e+09	4.69577e+09	2.6917e+09	2.67771e+09	2.8891e+09
M441T389_2	Oleanolic aldehyde		441.375	389.2	440.365	6.146	C30H48O2	[M+H]+	Prenol lipids	其他	Triterpenoids		C20946		17020-22-3	HMDB0034511	BioDeepDB	2	pos	1.16365e+07	15838.7	1.37376e+07	2.88901e+08	3.25656e+08	3.00192e+08	1.7648e+08	1.58549e+08	1.78e+08
M171T157	Nα-Acetyl-L-lysine	Nε-乙酰基-L-赖氨酸; Nα-乙酰基-L-赖氨酸; N-乙酰基赖氨酸	171.113	156.9	188.116	0.012	C8H16N2O3	[M-H2O+H]+	Carboxylic acids and derivatives	有机酸及其衍生物	Amino acids, peptides, and analogues	氨基酸	C02727	Amino acid metabolism	692-04-6	HMDB0000206	BioDeepDB	2	pos	5.62211e+06	6.35115e+06	7.14465e+06	1.75986e+08	1.84482e+08	1.90258e+08	1.09752e+08	1.09866e+08	1.19635e+08
M166T348	trans-Cinnamic acid	反式肉桂酸	166.086	348.3	148.052	1.519	C9H8O2	[M+NH4]+	Phenylpropanoids	苯丙素类	Monolignols	木质素	C00423	Amino acid metabolism; Metabolism of cofactors and vitamins; Biosynthesis of other secondary metabolites	140-10-3	HMDB0000930	BioDeepDB	2	pos	3.12874e+06	3.45482e+06	4.15109e+06	6.2677e+07	6.61787e+07	6.65036e+07	4.61497e+07	4.62028e+07	4.72134e+07
M158T165	4-Hydroxymethylcatechol	3,4-二羟基苄醇	158.081	165.3	140.047	0.207	C7H8O3	[M+NH4]+					C14110		3897-89-0		BioDeepDB	2	pos	4.97397e+06	5.82069e+06	7.43066e+06	6.64348e+07	6.66752e+07	6.9623e+07	5.21219e+07	4.93674e+07	5.69532e+07
M351T82	Perakine	霹雳萝芙木碱	351.174	82.2	350.163	10.221	C21H22N2O3	[M+H]+	Alkaloids	生物碱	Indole Alkaloids	吲哚生物碱	C19932		4382-56-3		BioDeepDB	2	pos	1.40607e+06	1.73472e+06	2.1073e+06	2.38241e+08	3.96117e+08	3.96871e+08	2.46942e+08	6.50953e+07	7.08157e+07
M90T42	L-Alanine	L-丙氨酸; 丙氨酸	90.0456	41.7	89.0477	5.026	C3H7NO2	[M+H]+	Carboxylic acids and derivatives	有机酸及其衍生物	Amino acids, peptides, and analogues	氨基酸	C00041	Membrane transport; Metabolism of other amino acids; Biosynthesis of other secondary metabolites; Translation; Amino acid metabolism; Folding, sorting and degradation; Energy metabolism	115967-49-2	HMDB0000161	NaturalProducts	2	pos	999590	9.06746e+06	6.88442e+06	432421	2.78919e+06	571635	1.39614e+06	1.71829e+06	1.57438e+06
M404T258	Sinapic acid-O-glucoside		404.152	257.5	386.121	7.464	C17H22O10	[M+NH4]+					C02919		117405-52-4		BioDeepDB	2	pos	1.28433e+08	1.9367e+07	1.71612e+08	5.55291e+06	4.2327e+06	4.77296e+06	6.59719e+07	5.70853e+07	7.58489e+07
M179T335	Bornyl_acetate	(1,7,7-三甲基降冰片烷-2-YL)乙酸; (-)-冰片醇乙酸酯; 乙酸异龙脑酯; 乙酸龙脑酯; 乙酸冰片酯; (-)-乙酸龙脑酯; (+)-乙酸龙脑酯	179.143	335.2	196.146	2.419	C12H20O2	[M-H2O+H]+	Terpenoids	萜类	Monoterpenoids	单萜	C11338		20347-65-3		BioDeepDB	2	pos	1.27635e+07	2.78724e+07	1.62329e+07	2.12777e+07	1.42549e+07	1.91319e+07	1.76404e+07	2.6081e+07	1.5719e+07
M211T282	Phenylacetylglycine	苯乙酰甘氨酸	211.108	282	193.074	0.403	C10H11NO3	[M+NH4]+	Carboxylic acids and derivatives	有机酸及其衍生物	Amino acids, peptides, and analogues	氨基酸	C05598	Amino acid metabolism	500-98-1	HMDB0000821	BioDeepDB	2	pos	1.85327e+07	1.98354e+07	2.50753e+07	6.553e+06	5.91711e+06	8.57038e+06	1.47746e+07	1.33326e+07	1.4159e+07
M184T55	Pyridoxate	4-吡哆酸	184.06	55.3	183.053	1.803	C8H9NO4	[M+H]+	Pyridines and derivatives	生物碱	Pyridinecarboxylic acids and derivatives		C00847	Metabolism of cofactors and vitamins	82-82-6	HMDB0000017	BioDeepDB	2	pos	2.18215e+07	2.48236e+07	2.72003e+07	5.54239e+08	6.01286e+08	6.09994e+08	3.48288e+08	3.54823e+08	3.62818e+08
M357T362	LeachianoneG		357.132	362.4	356.126	3.244	C20H20O6	[M+H]+	Flavonoids	黄酮类	Flavanones	黃烷酮	C18024		152464-78-3	HMDB0137502	BioDeepDB	2	pos	1.39034e+07	1.45481e+07	9.05526e+06	4.94846e+07	4.75602e+07	5.08959e+07	2.25577e+07	2.16331e+07	2.36304e+07
M141T187	Isopropylmaleic acid		141.054	187.1	158.058	0.832	C7H10O4	[M-H2O+H]+	Fatty Acyls		Fatty acids and conjugates		C02631	Amino acid metabolism	44976-69-4	HMDB0012241	BioDeepDB	2	pos	1.03603e+06	1.11953e+06	4.28558e+06	4.24754e+07	4.41069e+07	4.59232e+07	3.47022e+07	2.21795e+07	3.30055e+07
M342T297	Cannabidiolate	大麻二酚酸	342.141	296.6	358.214	13.934	C22H30O4	[M-OH+H]+					C10784		1244-58-2		BioDeepDB	2	pos	1.73009e+07	1.77615e+07	2.48971e+07	1.53316e+07	2.45996e+07	2.10444e+07	3.23643e+07	1.79642e+07	3.35415e+07
M185T247	3-Methoxytyramine	3-甲氧基酪胺	185.128	247.4	167.095	1.346	C9H13NO2	[M+NH4]+	Phenols	酚类	Methoxyphenols		C05587	Amino acid metabolism; Biosynthesis of other secondary metabolites	554-52-9	HMDB0000022	BioDeepDB	2	pos	4.50341e+06	4.89072e+06	6.33179e+06	1.61179e+08	2.55212e+08	2.60224e+08	1.18358e+08	1.15709e+08	1.20684e+08
M344T277	cannabigerolate		344.168	276.6	360.23	16.804	C22H32O4	[M-OH+H]+	Others	其他			C20406		25555-57-1		BioDeepDB	2	pos	3.1903e+06	3.66007e+06	4.81122e+06	8.97822e+06	1.29566e+07	1.50121e+07	6.25473e+06	3.40781e+06	8.22343e+06
M384T661	ST 28_1;O		384.345	661.4	400.37	15.151	C28H48O	[M-NH3+H]+		其他			C15786	Metabolism of terpenoids and polyketides	27212-88-0	HMDB0012116	BioDeepDB	2	pos	1.02841e+08	1.03106e+08	1.42346e+08	1.0886e+08	1.18587e+08	1.18187e+08	1.26299e+08	1.19003e+08	1.39093e+08
M246T89	Deoxyuridine	2’-脱氧尿苷	246.113	89.3	228.075	18.92	C9H12N2O5	[M+NH4]+	Pyrimidine nucleosides	嘧啶	Pyrimidine 2'-deoxyribonucleosides		C00526	Membrane transport; Nucleotide metabolism	951-78-0	HMDB0000012	BioDeepDB	2	pos	1.20445e+07	1.36358e+07	1.55873e+07	8.19531e+07	7.8849e+07	7.543e+07	8.56763e+07	8.01159e+07	8.38113e+07
M316T421	18-Hydroxyoleic acid		316.283	421.5	298.251	4.132	C18H34O3	[M+NH4]+					C19616	Lipid metabolism	24753-52-4		BioDeepDB	2	pos	1.11127e+07	1.32558e+07	1.58906e+07	6.69749e+07	7.04172e+07	7.19071e+07	2.37705e+07	2.28478e+07	2.4024e+07
M380T88	SS-secoisolariciresinol	(+)-开环异落叶松脂素	380.209	88.1	362.173	6.168	C20H26O6	[M+NH4]+	Phenylpropanoids	苯丙素类	Lignans	木酚素	C20456	Biosynthesis of other secondary metabolites	145265-02-7		BioDeepDB	2	pos	774442	743297	812769	5.8132e+07	6.51697e+07	6.57809e+07	4.00707e+07	4.11261e+07	4.1685e+07
M205T416	Desaminotyrosine	对羟基苯丙酸; 根皮酸	205.159	416.2	166.063	8.493	C9H10O3	[M+K]+	Phenylpropanoic acids	酚类			C01744		501-97-3	HMDB0002199	BioDeepDB	2	pos	4.21054e+06	5.1548e+06	6.2942e+06	93208.1	118576	88968.4	4.68035e+06	6.96707e+06	4.61995e+06
M367T165_2	7-Hydroxy-2,4,5-trimethoxyisoflavone		367.152	164.7	328.095	9.673	C18H16O6	[M+K]+	Flavonoids	黄酮类	Isoflavonoids	异黄酮	C16188		29096-94-4		mzVault	2	pos	1.74702e+08	2.48019e+08	3.09219e+08	2.47435e+08	2.68576e+08	2.79103e+08	9.01872e+08	7.79603e+08	9.2233e+08
M302T167	Boldione	1,4-雄烯二酮	302.209	166.6	284.178	7.1	C19H24O2	[M+NH4]+	Steroids and steroid derivatives	其他	Androstane steroids		C20144		897-06-3	HMDB0003422	BioDeepDB	2	pos	1.06253e+06	1.2993e+06	1.57089e+06	1.09203e+08	1.16666e+08	1.10203e+08	6.09267e+07	4.54466e+07	5.19193e+07
M228T351	Deoxycytidine	2'-脱氧胞苷	228.102	351.1	227.091	17.632	C9H13N3O4	[M+H]+	Pyrimidine nucleosides	核苷、核苷酸和类似物	Pyrimidine 2'-deoxyribonucleosides		C00881	Membrane transport; Nucleotide metabolism	951-77-9	HMDB0000014	BioDeepDB	2	pos	1.01419e+07	1.60411e+07	2.94275e+07	1.32172e+09	1.42411e+09	1.0308e+09	9.09507e+08	9.38855e+08	9.371e+08
M432T466_1	Dihydromacarpine		432.222	466.4	393.121	6.5179	C22H19NO6	[M+K]+	Others	其他			C05316	Biosynthesis of other secondary metabolites	77785-12-7		mzkit_dia	2	pos	3.697e+07	3.7152e+07	5.56532e+06	2.4597e+06	2.44257e+06	2.07903e+06	2.1795e+07	5.21655e+06	1.79041e+07
M298T122	Oripavine		298.149	122.1	297.136	19.243	C18H19NO3	[M+H]+	Morphinans				C06175	Biosynthesis of other secondary metabolites	467-04-9	HMDB0030251	BioDeepDB	2	pos	8.80427e+07	9.58556e+07	1.21604e+08	1.38641e+07	6.70397e+06	1.59232e+07	6.57101e+07	6.39078e+07	6.2733e+07
M284T690	Octadecanamide	脂肪酰胺	284.294	689.7	283.288	3.08	C18H37NO	[M+H]+	Carboximidic acids and derivatives	其他	Carboximidic acids		C13846		124-26-5	HMDB0034146	Metlin	2	pos	8.06324e+07	8.90546e+07	1.29026e+08	3.57395e+06	1.7443e+07	8.75876e+07	1.01772e+08	8.2269e+07	1.14244e+08
M398T534	beta-Sitosterol	β-谷甾醇 (purity>98\\%); 谷甾醇 (purity>98\\%); 麦固醇 (purity>98\\%); 谷固醇 (purity>98\\%); β-谷甾醇; 谷固醇; 麦固醇; 谷甾醇; beta-谷甾醇	398.337	533.7	414.386	17.35	C29H50O	[M-NH3+H]+	Steroids and steroid derivatives	类固醇和类固醇衍生物	Stigmastanes and derivatives	豆甾烷	C01753	Lipid metabolism	76772-70-8	HMDB0000852	mzVault	2	pos	8.8056e+06	1.037e+07	1.25985e+07	1.47788e+07	4.53396e+07	1.95408e+07	7.43691e+07	5.73779e+07	3.49731e+07
M228T415	1-Pentadecene	1-十五烯[标准物质]	228.196	415.4	210.235	1.3	C15H30	[M+NH4]+	Unsaturated hydrocarbons		Unsaturated aliphatic hydrocarbons				27251-68-9	HMDB0031082	mzVault	2	pos	3.78551e+08	3.91189e+08	5.45119e+08	4.91771e+08	4.69763e+08	4.67528e+08	5.8763e+08	5.98664e+08	6.77647e+08
M374T288_3	Loganin	马钱子苷; 马钱素	374.157	288.2	390.153	0.337	C17H26O10	[M-OH+H]+	Terpenoids	萜类	Monoterpenoids	单萜	C01433	Metabolism of terpenoids and polyketides	18524-94-2	HMDB0247827	BioDeepDB	2	pos	1.44394e+07	1.51038e+07	2.29732e+07	8.29992e+06	8.6731e+06	8.02465e+06	8.5669e+06	3.59025e+07	7.07863e+06
M308T649	Abienol		308.293	649.3	290.261	6.412	C20H34O	[M+NH4]+		其他			C20481	Metabolism of terpenoids and polyketides	17990-16-8		mzVault	2	pos	1.01086e+08	1.76542e+08	1.17091e+08	1.01974e+08	1.51885e+08	9.80868e+07	1.0305e+08	1.66835e+08	1.74611e+08
M324T35	Dipentyl phthalate	邻苯二甲酸二正戊酯	324.219	35.5	306.183	7.634	C18H26O4	[M+NH4]+	Benzene and substituted derivatives		Benzoic acids and derivatives		C14300		131-18-0	HMDB0251441	MoNA	2	pos	1.34436e+07	1.31338e+07	2.04951e+07	2.0858e+07	2.08454e+07	1.95695e+07	1.46107e+07	1.77045e+07	1.07743e+07
M425T574_3	beta-Mangostin	β-倒捻子素; Β-倒捻子素	425.225	574.2	424.189	17.493	C25H28O6	[M+H]+	Benzopyrans	酚类	1-benzopyrans				20931-37-7	HMDB0036596	mzVault	2	pos	1.2904e+08	8.27635e+06	1.74587e+08	7.10632e+07	8.0752e+07	9.25624e+06	3.15522e+08	9.02319e+07	3.23742e+08
M278T54_1	Nicotinamide riboside	烟酰胺核糖	278.086	54.3	255.098	0.466	C11H15N2O5+	[M+Na]+	Organooxygen compounds	其他	Carbohydrates and carbohydrate conjugates		C03150	Metabolism of cofactors and vitamins	1341-23-7	HMDB0000855	mzVault	2	pos	4.57575e+07	5.15179e+07	5.73283e+07	3.51931e+08	4.32791e+08	4.12489e+08	1.53007e+08	1.54717e+08	1.60361e+08
M311T445	(S)-10,16-Dihydroxyhexadecanoic acid		311.22	445.5	288.23	1.388	C16H32O4	[M+Na]+	Fatty Acyls		Fatty acids and conjugates		C08285	Lipid metabolism	3233-90-7	HMDB0037798	BioDeepDB	2	pos	7.56998e+06	8.36441e+06	1.11833e+07	1.3855e+07	1.31693e+07	1.39571e+07	1.46859e+07	3.10879e+07	3.34423e+07
M195T636	Sequoyitol	5-O-甲基-肌醇; 红杉醇	195.085	636.2	194.079	3.644	C7H14O6	[M+H]+	Others	其他			C03365		7600-53-5		mzVault	2	pos	5.14706e+07	8.99652e+07	5.23934e+07	5.37111e+07	7.45342e+07	1.98629e+07	8.21964e+07	2.05858e+07	2.20915e+07
M427T218	linustatin		427.197	218	409.158	11.169	C16H27NO11	[M+NH4]+	Glucoside	糖苷类	Cyanogenic glucosides	生氰配糖体类	C08333		72229-40-4		mzVault	2	pos	1.30808e+07	1.25549e+07	6.49351e+06	5.92451e+06	6.24923e+06	6.26145e+06	4.84306e+06	7.0352e+06	5.56478e+06
M292T78_1	1,4,6-Heptatrien-3-one, 5-hydroxy-1,7-bis(4-hydroxyphenyl)-		292.086	78.2	308.105	0.277385	C19H16O4	[M-NH3+H]+		酚类			C17743	Biosynthesis of other secondary metabolites	52328-96-8		mzkit_dia	2	pos	1.04528e+07	1.08255e+07	9.53672e+06	1.38595e+07	2.3409e+07	2.65191e+07	2.45253e+07	1.54943e+07	2.28959e+07
M124T592	Physoperuvine		124.086	591.5	141.115	6.6	C8H15NO	[M-H2O+H]+	Tropane alkaloids				C10864		60723-27-5	HMDB0030338	mzVault	2	pos	1.23241e+10	2.09106e+09	2.90048e+08	1.44738e+10	7.35445e+09	2.30944e+10	4.24033e+09	6.13399e+09	7.20043e+09
M393T202	kaempferol 3-rhamnoside-7-glucoside		393.21	202.4	354.11	4.618	C20H18O6	[M+K]+	Furanoid lignans	苯丙素类	Tetrahydrofuran lignans		C10627		26543-89-5	HMDB0304571	mzVault	2	pos	2.48671e+06	2.80345e+06	4.11452e+06	5.02405e+07	1.68383e+08	1.3377e+07	1.60353e+08	2.9374e+07	9.98714e+07
M211T289	L,L-Cyclo(leucylprolyl)	环(L-脯氨酰-L-亮氨酰)	211.144	288.8	210.137	1.408	C11H18N2O2	[M+H]+	Carboxylic acids and derivatives	短肽	Amino acids, peptides, and analogues	环肽			2873-36-1	HMDB0034276	NaturalProducts	2	pos	2.31473e+07	2.42218e+07	3.04457e+07	6.69866e+08	7.11073e+08	8.51351e+08	5.53383e+08	5.32924e+08	5.62795e+08
M152T74	Guanine	鸟嘌呤	152.057	74.3	151.049	1.418	C5H5N5O	[M+H]+	Imidazopyrimidines	鸟嘌呤	Purines and purine derivatives		C00242	Nucleotide metabolism	73-40-5	HMDB0000132	NaturalProducts	2	pos	1.69475e+08	1.86552e+08	2.18717e+08	2.46772e+07	3.6118e+07	2.7617e+07	3.86828e+08	2.43445e+08	3.71672e+08
M122T89	Benzamide	苯甲酰胺	122.06	89.1	121.053	0.308	C7H7NO	[M+H]+	Benzene and substituted derivatives	有机酸及其衍生物	Benzoic acids and derivatives		C09815		55738-52-8	HMDB0004461	BioDeepDB	2	pos	9.87747e+06	1.0886e+07	1.25453e+07	9.26779e+08	9.59968e+08	9.99668e+08	7.79483e+06	1.7413e+07	7.91573e+06
M403T574_2	Gibberellin A8	赤霉素 A8	403.245	574.5	364.152	11.5236	C19H24O7	[M+K]+	Terpenoids	萜类	Diterpenoids	双萜类	C03579	Metabolism of terpenoids and polyketides	7044-72-6		mzkit_dia	2	pos	1.11366e+07	9.79712e+07	7.58914e+06	3.80887e+07	1.97636e+08	5.97241e+06	4.74802e+07	2.22853e+08	4.66851e+07
M200T194	Bergapten	5-甲氧基补骨脂素; 佛手柑内酯; 佛手醇甲醚; 佛手苷内酯; 香柑内酯; 佛手烯	200.047	193.9	216.042	2.03342	C12H8O4	[M-OH+H]+	Coumarins and derivatives	苯丙素类	Furanocoumarins	香豆素	C01557		484-20-8	HMDB0030637	mzkit_dia	2	pos	1.34439e+09	1.52069e+09	1.79407e+09	1.85705e+09	1.97521e+09	1.9483e+09	2.32658e+09	2.27323e+09	2.39386e+09
M478T154_2	Wistin		478.168	154.1	460.137	6.83	C23H24O10	[M+NH4]+	Flavonoids	黄酮类	Isoflavene	异黄酮			19046-26-5		mzVault	2	pos	1.41347e+07	1.45359e+07	1.00729e+07	8.13601e+06	8.80458e+06	8.71998e+06	5.10844e+07	1.51536e+08	7.24038e+06
M593T642_2	Pheophorbide a	脱镁叶绿素A	593.273	641.7	592.269	5.112	C35H36N4O5	[M+H]+	Ketones, Aldehydes, Acids	酮，醛，酸			C18021	Metabolism of cofactors and vitamins	15664-29-6		BioDeepDB	2	pos	2.12902e+08	3.45934e+08	4.87168e+08	5.97092e+07	6.308e+07	7.38619e+07	3.84545e+08	1.66863e+08	4.12899e+08
M144T90	5-(2-Hydroxyethyl)-4-methylthiazole	4-甲基-5-噻唑乙醇; 4-甲基-5-(beta-羟乙基)噻唑	144.048	89.9	143.04	0.98009	C6H9NOS	[M+H]+	Azoles	醇类	Thiazoles		C04294	Metabolism of cofactors and vitamins	860175-16-2	HMDB0032985	mzkit_dia	2	pos	1.14024e+07	1.20349e+07	1.35075e+07	1.00355e+08	1.04247e+08	1.05744e+08	8.12133e+07	7.81912e+07	8.16727e+07
M124T524	Histidinol		124.087	523.7	141.09	1.765	C6H11N3O	[M-H2O+H]+	Others	其他					501-28-0		NaturalProducts	2	pos	3.14408e+08	6.16816e+07	7.32944e+07	1.92126e+08	6.78789e+07	3.77626e+08	3.16161e+08	3.94709e+08	1.93343e+08
M197T287	Loliolide	地芰普内酯	197.107	286.8	196.11	1.091	C11H16O3	[M+H]+	Benzofurans	其他					5989-02-6	HMDB0302428	NaturalProducts	2	pos	4.69482e+06	6.0606e+06	7.60315e+06	7.5074e+06	9.14711e+06	7.32352e+06	3.07649e+06	3.86466e+06	3.39875e+06
M277T266	Cyclo(Tyr-Leu)		277.155	266	276.147	0.222	C15H20N2O3	[M+H]+	Peptide	短肽	Cyclopeptide	环肽			15266-87-2		NaturalProducts	2	pos	1.44233e+06	1.73147e+06	2.34473e+06	6.22875e+07	6.20908e+07	6.12198e+07	4.41383e+07	3.94035e+07	4.56554e+07
M146T53	5-hydroxylysine		146.081	53.2	162.1	2.497	C6H14N2O3	[M-NH3+H]+	Amino acids	氨基酸			C16741	Amino acid metabolism	1190-94-9		NaturalProducts	2	pos	3.47032e+09	3.85567e+09	4.2077e+09	1.42624e+08	1.49577e+08	1.47047e+08	3.02773e+09	2.97618e+09	3.15647e+09
M627T234_2	Quercetin 3,7-diglucoside		627.161	233.6	626.148	8.978	C27H30O17	[M+H]+	Flavonoids	黄酮类	Flavonol	黄酮醇			6892-74-6		mzVault	2	pos	5.26307e+07	5.79526e+07	7.51457e+07	118742	215306	204691	1.50211e+08	2.29811e+08	2.44135e+08
M757T262_4	Quercetin 3-(3',6'-di-p-coumarylglucoside)		757.245	262	756.169	13.66	C39H32O16	[M+H]+	Flavonoids		Flavonoid glycosides				72691-78-2	HMDB0037373	mzVault	2	pos	1.19904e+07	1.37544e+07	1.77604e+07	4.84096e+06	5.0613e+06	4.95319e+06	8.97743e+07	3.2509e+07	9.03252e+07
M132T401	L-Norleucine	DL-正亮氨酸; L-正亮氨酸; L-2-氨基己酸; 正亮氨酸	132.101	401	131.095	9.086	C6H13NO2	[M+H]+	Carboxylic acids and derivatives	有机酸及其衍生物	Amino acids, peptides, and analogues	氨基酸			327-57-1	HMDB0001645	NaturalProducts	2	pos	9.26011e+06	4.48608e+07	2.0092e+07	1.37592e+07	6.6071e+07	1.58481e+07	1.75156e+07	1.28731e+07	9.08458e+07
M191T271	3,4-Dimethoxycinnamic acid	(E)-3-(3,4-二甲氧基苯基)丙烯酸; 3,4-二甲氧基肉桂酸; 3,4-二甲氧基肉酸酸	191.07	270.9	208.074	0.175	C11H12O4	[M-H2O+H]+	Phenylpropanoid	苯丙素类	Phenylpropanoid monomer	苯丙素单体			1185241-38-6		NaturalProducts	2	pos	4.04451e+07	5.34288e+07	5.4659e+07	2.1912e+06	2.36138e+06	2.19129e+06	2.18494e+07	2.64338e+07	2.11739e+07
M610T630	Quercetin 3-glucosyl-(1->2)-galactoside	白麻苷; 槲皮素3-O-槐糖	610.157	629.7	626.148	6.344	C27H30O17	[M-OH+H]+	Flavonoids	酚类	Flavonoid glycosides		C12667	Biosynthesis of other secondary metabolites	27459-71-8	HMDB0037537	mzVault	2	pos	7.92122e+08	9.40948e+06	2.42612e+07	1.40971e+08	4.76051e+07	4.21355e+08	7.73495e+07	1.69675e+08	1.37144e+08
M152T73	(R)-Mandelamide	(+/-)-扁桃酰胺; 扁桃酰胺	152.07	72.9	151.063	2.642	C8H9NO2	[M+H]+		其他			C07301		24008-62-6		BioDeepDB	2	pos	4.46647e+07	4.83408e+07	6.49207e+07	4.55556e+07	5.46707e+07	4.96352e+07	5.17694e+07	5.23537e+07	5.31456e+07
M573T562_2	echinenone	海胆烯酮	573.415	562.4	550.417	14.8861	C40H54O	[M+Na]+	Others	其他			C08592	Metabolism of terpenoids and polyketides	432-68-8		mzkit_dia	2	pos	8.82065e+07	8.07961e+07	9.71257e+07	8.12575e+07	8.72681e+07	8.40328e+07	4.47251e+07	4.5006e+07	6.35508e+07
M180T249	N-Acetyltyramine	N-乙酰乙胺	180.102	248.7	179.095	0.556	C10H13NO2	[M+H]+							1202-66-0		NaturalProducts	2	pos	1.20541e+07	3.19663e+07	1.61291e+07	2.19292e+08	2.31389e+08	2.43574e+08	1.53972e+08	1.48543e+08	1.5703e+08
M425T574_1	CID 136955162	13-α-(21)-环氧宽缨酮; 13α(21)-环氧宽缨酮	425.2	574.5	424.137	9.513	C20H24O10	[M+H]+	Others	其他					138809-10-6		mzVault	2	pos	8.01179e+07	8.80934e+07	7.00379e+06	1.82029e+07	2.02115e+07	6.16463e+07	1.21878e+08	7.42429e+07	1.26681e+08
M149T313	1-Phenyl-1,2-propanedione	1-苯基-1,2-丙二酮	149.06	312.5	148.052	0.022	C9H8O2	[M+H]+	Benzene and substituted derivatives	酮类、醛类、酸类	Phenylpropanes		C17268	Amino acid metabolism	579-07-7	HMDB0035243	BioDeepDB	2	pos	4.69074e+06	5.4486e+06	6.64074e+06	2.14752e+07	3.39474e+07	2.25207e+07	2.86521e+07	1.76432e+07	1.81278e+07
M216T143	Skimmianine	茵芋碱	216.102	142.9	259.084	0.924	C14H13NO4	[M-CO2+H]+	Alkaloids	生物碱	Quinoline	喹啉	C10740		5255-76-5	HMDB0258333	mzVault	2	pos	4.69124e+07	4.97304e+07	5.88983e+07	4.17137e+08	4.49796e+08	4.25334e+08	3.30498e+08	3.16613e+08	3.41761e+08
M219T283_2	germacra-1(10),4,11(13)-trien-12-al		219.174	283	218.167	1.061	C15H22O	[M+H]+		萜类		倍半萜类	C19677		88719-08-8		BioDeepDB	2	pos	2.18144e+08	2.63907e+08	3.08282e+08	3.88075e+06	4.2321e+06	3.93349e+06	2.6488e+07	2.24788e+07	4.46252e+07
M118T136	Valine	L-缬氨酸; 缬氨酸	118.087	136.1	117.079	8.036	C5H11NO2	[M+H]+	Carboxylic acids and derivatives	有机酸及其衍生物	Amino acids, peptides, and analogues	氨基酸	C16436		72-18-4	HMDB0000883	BioDeepDB	2	pos	1.70097e+08	5.69038e+07	1.35849e+08	7.39012e+07	6.44701e+07	2.92935e+07	3.67683e+07	1.28594e+08	8.21348e+07
M262T49_2	Gentisein	1,3,7-三羟基-9H-氧杂蒽-9-酮	262.069	48.8	244.037	8.38413	C13H8O5	[M+NH4]+	Benzopyrans	酚类	1-benzopyrans		C10065		529-49-7	HMDB0029463	mzkit_dia	2	pos	9.86365e+06	1.12157e+07	1.08904e+07	2.94166e+07	3.47126e+07	3.13895e+07	2.7374e+07	2.57842e+07	2.72838e+07
M341T297	Glyceollidin II		341.137	296.6	340.131	3.352	C20H20O5	[M+H]+	Isoflavonoids	黄酮类	Furanoisoflavonoids	异黄酮	C15509		77979-22-7	HMDB0037916	BioDeepDB	2	pos	8.75361e+07	9.3783e+07	9.35349e+07	1.00021e+08	5.88009e+07	1.07151e+08	8.43691e+07	1.67402e+08	1.06232e+08
M135T284	(+)-trans-Carveol	(1R,5S)-香芹醇	135.117	283.7	152.12	0.888	C10H16O	[M-H2O+H]+	Prenol lipids	萜类	Monoterpenoids	单萜	C11409	Metabolism of terpenoids and polyketides	18383-51-2	HMDB0059608	BioDeepDB	2	pos	2.24713e+08	2.4792e+08	1.65515e+08	997647	1.0052e+06	963373	7.62913e+07	7.96092e+07	7.35236e+07
M149T285	Phthalic acid	邻苯二甲酸	149.06	284.9	166.027	0.655	C8H6O4	[M-H2O+H]+	Benzene and substituted derivatives	有机酸及其衍生物	Benzoic acids and derivatives	芳香族二元酸	C01606	Membrane transport	88-99-3	HMDB0002107	BioDeepDB	2	pos	3.24865e+06	3.67105e+06	4.50784e+06	5.3839e+07	5.98361e+07	5.79014e+07	3.82501e+07	3.60595e+07	4.25919e+07
M144T54	1,3,5-Trihydroxybenzene	间苯三酚标准溶液; 间苯三酚	144.066	54.4	126.032	0.569	C6H6O3	[M+NH4]+	Phenols	其他	Benzenetriols and derivatives		C02183		108-73-6	HMDB0013675	BioDeepDB	2	pos	5.98734e+07	6.59191e+07	4.71377e+07	6.05123e+07	4.57123e+07	7.13024e+07	2.06668e+08	6.11272e+07	2.16808e+08
M279T109	Pantetheine	泛硫醇	279.135	109.4	278.13	8.589	C11H22N2O4S	[M+H]+	Carboxylic acids and derivatives	维生素及其衍生物	Amino acids, peptides, and analogues		C00831	Metabolism of cofactors and vitamins	496-65-1	HMDB0003426	BioDeepDB	2	pos	1.39464e+07	1.37532e+07	1.23909e+07	1.98585e+08	2.65548e+08	2.84844e+08	1.95354e+08	1.20556e+08	1.28242e+08
M202T353	N-Acetylserotonin	N-乙酰-5-羟基色胺; N-乙酰基-5-羟色胺; N-乙酰羟色胺	202.086	352.6	218.106	0.247	C12H14N2O2	[M-NH3+H]+	Indoles and derivatives	酚类	Hydroxyindoles		C00978	Amino acid metabolism	1210-83-9	HMDB0001238	NaturalProducts	2	pos	8.79617e+06	9.03571e+06	1.10642e+07	4.32855e+07	4.47133e+07	4.45763e+07	2.96268e+07	3.08332e+07	3.13039e+07
M325T74	Phaseollidin	菜豆素	325.139	74.2	324.136	12.39	C20H20O4	[M+H]+	Isoflavonoids	黄酮类	Furanoisoflavonoids	异黄酮	C05230		37831-70-2	HMDB0033669	BioDeepDB	2	pos	7.66494e+07	8.39676e+07	8.96644e+07	3.74186e+07	4.28081e+07	3.87544e+07	5.80878e+07	5.32762e+07	5.85968e+07
M312T90	Glaucine	(+)-海罂粟碱; 海罂粟碱; 海罌粟鹼	312.191	90.4	355.178	15.36	C21H25NO4	[M-CO2+H]+	Alkaloids	生物碱	Isoquinoline Alkaloids	异喹啉生物碱	C09446		475-81-0		NaturalProducts	2	pos	7.34787e+06	7.87789e+06	8.13036e+06	4.50734e+06	8.00759e+06	5.59183e+06	8.15705e+06	6.05976e+06	6.42331e+06
M265T301	Huperzine A	石杉碱甲; (±)-石杉碱甲	265.116	300.8	242.142	14.309	C15H18N2O	[M+Na]+	Alkaloids	生物碱	Pyridine Alkaloids	吡啶生物碱			102518-79-6		NaturalProducts	2	pos	1.07342e+07	1.21343e+07	7.70483e+07	6.79512e+06	1.93447e+08	2.03706e+08	1.03926e+07	9.34595e+06	1.31534e+07
M179T206	Daphnetin	瑞香素	179.034	206.5	178.027	0.089	C9H6O4	[M+H]+	Phenylpropanoids	苯丙素类	Coumarins	香豆素	C03093		486-35-1		BioDeepDB	2	pos	1.7724e+08	1.93238e+08	2.79364e+08	384859	481828	385649	9.50413e+07	9.30941e+07	1.27542e+08
M127T335	5-Aminoimidazole-4-carboxamide	5-氨基咪唑-4-甲酰胺; 5-氨基-4-甲酰胺咪唑	127.039	334.9	126.054	0.244	C4H6N4O	[M+H]+	Azoles	其他	Imidazoles		C04051	Nucleotide metabolism	21299-72-9	HMDB0003192	BioDeepDB	2	pos	1.29449e+07	1.40972e+07	8.32664e+07	1.41816e+07	5.06198e+07	3.81925e+07	7.57338e+07	5.95317e+07	1.03598e+08
M679T319_3	Papaverine		679.313	319	339.147	17.845	C20H21NO4	[2M+H]+	Isoquinolines and derivatives		Benzylisoquinolines		C06533	Biosynthesis of other secondary metabolites	58-74-2	HMDB0015245	mzVault	2	pos	1.78392e+08	1.35292e+08	9.43274e+07	246232	273288	150740	5.17385e+07	1.42541e+08	5.14889e+07
M387T229	Eudesmin	松脂酚二甲醚; 松脂素二甲醚; 桉脂素; 欧德明	387.186	229.4	386.173	13.931	C22H26O6	[M+H]+	Phenylpropanoids	苯丙素类	Lignans	木酚素	C10561		29106-36-3		NaturalProducts	2	pos	1.06168e+07	1.17051e+07	1.47312e+07	4.88914e+07	6.08079e+07	1.05104e+08	2.9019e+07	4.51747e+07	7.29139e+07
M872T637	Pheophytin a	脱镁叶绿素 A	871.584	637.4	870.566	12.543	C55H74N4O5	[M+H]+		其他			C05797	Metabolism of cofactors and vitamins	603-17-8		NaturalProducts	2	pos	4.5266e+09	7.00251e+09	1.86289e+09	8.72384e+08	1.84519e+08	3.27506e+08	1.30214e+08	4.6193e+07	1.233e+07
M364T54	Diphyllin	二叶草素	364.071	53.8	380.09	1.85123	C21H16O7	[M-NH3+H]+	Phenylpropanoids	苯丙素类	Lignans	木酚素	C10559		22055-22-7		mzkit_dia	2	pos	4.07021e+07	4.32156e+07	4.48551e+07	7.89616e+07	8.95005e+07	7.30402e+07	3.5066e+07	3.88825e+07	3.78917e+07
M134T54	L-Aspartic acid	DL-天门冬氨酸; L-天门冬氨酸; 天冬氨酸溶液; L-天冬氨酸; 天冬氨酸	134.045	53.5	133.038	0.616	C4H7NO4	[M+H]+	Carboxylic acids and derivatives	有机酸及其衍生物	Amino acids, peptides, and analogues	氨基酸	C00049	Metabolism of cofactors and vitamins; Metabolism of other amino acids; Membrane transport; Biosynthesis of other secondary metabolites; Translation; Amino acid metabolism; Energy metabolism	56-84-8	HMDB0000191	MoNA	2	pos	2.83019e+07	5.05493e+07	3.2298e+07	6.31211e+07	6.56435e+07	6.30878e+07	7.50832e+07	8.94702e+07	8.89618e+07
M383T152	Rosmarinic acid	肉桂醇甙; 迷迭香酸; 罗丹酚酸; 酪萨维	383.182	151.6	360.085	2.047	C18H16O8	[M+Na]+	Cinnamic acids and derivatives	苯丙素类	Hydroxycinnamic acids and derivatives		C01850	Amino acid metabolism	20283-92-5	HMDB0003572	NaturalProducts	2	pos	130545	102319	324681	1.20156e+08	1.32372e+08	1.24811e+08	8.20381e+07	7.8708e+07	8.77179e+07
M537T633	Pelargonidin 3-(6'-malonylglucoside)	天竺葵素3-(6'-丙二酰糖苷)	537.147	633.2	519.114	0.532852	C24H23O13+	[M+NH4]+	Flavonoids	黄酮类	Flavonoid glycosides	花青素	C12642	Biosynthesis of other secondary metabolites	165070-68-8	HMDB0303647	mzkit_dia	2	pos	1.27458e+07	4.82166e+06	9.90783e+07	2.91384e+07	8.94886e+07	7.37291e+07	2.13067e+07	7.38715e+07	1.71441e+07
M244T420	2-Pentadecanone	2-十五烷酮	244.263	420.4	226.23	1.95863	C15H30O	[M+NH4]+	Organooxygen compounds	其他	Carbonyl compounds				2345-28-0	HMDB0031081	mzkit_dia	2	pos	6.11424e+07	6.72629e+07	2.43945e+07	7.28345e+07	7.7851e+07	6.98933e+07	7.68887e+07	7.43211e+07	8.09456e+07
M152T234	Pyridoxine	维生素B6盐酸盐; 维生素B6; 吡哆素; 吡哆醇	152.069	233.8	169.074	7.898	C8H11NO3	[M-H2O+H]+	Pyridines and derivatives	维生素及其衍生物	Pyridoxines	维生素	C00314	Metabolism of cofactors and vitamins	65-23-6	HMDB0000239	BioDeepDB	2	pos	2.78251e+06	2.94688e+06	3.54236e+06	3.16938e+08	3.50789e+08	3.44433e+08	2.46897e+08	2.37685e+08	2.57327e+08
M192T214	Carbendazim	甲醇中多菌灵溶液	192.077	214.4	191.069	1.302	C9H9N3O2	[M+H]+	Benzimidazoles		2-benzimidazolylcarbamic acid esters		C10897		110342-67-1	HMDB0031769	MoNA	2	pos	4.75874e+08	5.15322e+08	6.0271e+08	5.71193e+06	6.01257e+06	6.23802e+06	1.95115e+08	1.81598e+08	1.92211e+08
M248T269	Thiamine	维生素B1	248.113	268.7	265.112	15.668	[C12H17N4OS]+	[M-H2O+H]+	Diazines	水溶性维生素	Pyrimidines and pyrimidine derivatives		C00378	Metabolism of cofactors and vitamins; Membrane transport; Folding, sorting and degradation	59-43-8	HMDB0000235	BioDeepDB	2	pos	4.03574e+06	3.90483e+06	3.05882e+06	9.36503e+07	1.04811e+08	9.75834e+07	5.68371e+07	5.81926e+07	6.20122e+07
M279T192	N6-cis-p-Coumaroylserotonin	N-(P-香豆酰)-羟色胺	279.153	192.3	322.132	13.3181	C19H18N2O3	[M-CO2+H]+	Indoles and derivatives	酚类	Tryptamines and derivatives				201301-83-9	HMDB0038340	mzkit_dia	2	pos	2.89295e+07	3.12267e+07	3.40904e+07	2.95791e+07	3.20766e+07	1.24991e+08	1.44391e+08	3.40002e+06	1.04885e+08
M376T237	Parfumine		376.121	237	353.126	13.461	C20H19NO5	[M+Na]+					C09599		28230-70-8		NaturalProducts	2	pos	57118.9	53733.4	82304.7	8.94653e+06	1.05038e+07	9.7482e+06	7.45221e+06	5.72398e+06	5.86302e+06
M373T332	Dopaxanthin		373.103	331.7	390.106	1.281	C18H18N2O8	[M-H2O+H]+	Carboxylic acids and derivatives	甜菜黄素	Amino acids, peptides, and analogues		C08543	Biosynthesis of other secondary metabolites	71199-31-0	HMDB0012221	BioDeepDB	2	pos	266021	177249	133598	4.29146e+06	4.42897e+06	4.85668e+06	7.92243e+06	7.1542e+06	7.5611e+06
M183T273	Harman	哈尔满碱	183.092	272.7	182.084	1.254	C12H10N2	[M+H]+	Harmala alkaloids	生物碱			C09209		486-84-0	HMDB0035196	MoNA	2	pos	5.56202e+06	4.70913e+06	8.47074e+06	1.78284e+08	1.97681e+08	1.87147e+08	9.11974e+07	8.98718e+07	9.11356e+07
M616T512_1	Calenduloside E	金盏花苷 E; 金盏花苷E	616.401	511.6	632.392	7.05868	C36H56O9	[M-OH+H]+	Prenol lipids	萜类	Terpene glycosides		C08964		108322-31-2	HMDB0040851	mzkit_dia	2	pos	78233.1	109593	164900	1.27912e+06	2.04369e+06	2.38301e+06	2.48885e+06	2.35551e+06	2.60512e+06
M224T113	N-acetyltyrosine	N-乙酰基-DL-酪氨酸; N-乙酰-L-酪氨酸	224.092	112.9	223.084	0.135	C11H13NO4	[M+H]+	Carboxylic acids and derivatives	酚类	Amino acids, peptides, and analogues				537-55-3	HMDB0000866	MoNA	2	pos	8.54961e+06	3.73655e+07	2.93219e+07	1.14041e+09	1.27296e+09	1.27955e+09	6.65187e+08	6.45466e+08	6.74578e+08
M369T37	ST 27_1;O		369.356	37	386.355	10.673	C27H46O	[M-H2O+H]+	Others	其他			C03091		601-53-6		BioDeepDB	2	pos	7.18939e+06	5.23822e+06	8.6672e+06	7.60552e+06	1.94945e+06	5.63966e+06	8.97028e+06	8.98112e+06	5.7342e+06
M538T254_2	3b,6a-Dihydroxy-alpha-ionol 9-[apiosyl-(1->6)-glucoside]		538.296	254	520.252	18.969	C24H40O12	[M+NH4]+	Fatty Acyls		Fatty acyl glycosides				177261-72-2	HMDB0041577	mzVault	2	pos	2.19608e+08	1.51628e+08	1.96204e+08	361108	296551	330010	3.24614e+07	1.08729e+08	7.17163e+07
M802T332_1	Ginsenoside A2	人参皂苷 Rg1; 人参皂甙 Rg1; 人参皂苷	801.5	332.4	800.492	1.17577	C42H72O14	[M+H]+	Prenol lipids	萜类	Triterpenoids		C08946		22427-39-0	HMDB0035857	mzkit_dia	2	pos	242704	194619	504390	2.65509e+09	2.85629e+09	2.7548e+09	2.22096e+09	2.14232e+09	2.30285e+09
M163T403	3-(4-Methoxyphenyl)-2-propenal	反式4-甲氧基肉桂醛; 4-甲氧基肉桂醛	163.076	402.9	162.068	1.518	C10H10O2	[M+H]+	Cinnamaldehydes	苯丙素类			C10475		24680-50-0	HMDB0032611	mzVault	2	pos	2.84186e+06	3.15426e+06	3.50135e+06	4.68573e+06	8.1621e+06	2.1887e+06	7.83659e+06	7.31455e+06	1.01752e+07
M195T613	Pinitol	D-松醇; 松醇	195.087	612.6	194.079	1.29	C7H14O6	[M+H]+	Others	其他			C06352		10284-63-6	HMDB0304321	mzVault	2	pos	5.90278e+07	5.75887e+07	1.60021e+08	1.02491e+08	1.14638e+08	4.10776e+08	3.63028e+07	1.13014e+08	3.73779e+07
M326T53	2-O-alpha-D-Galactopyranosyl-1-deoxynojirimycin		326.144	52.8	325.137	16.319	C12H23NO9	[M+H]+	Organooxygen compounds		Carbohydrates and carbohydrate conjugates				155168-05-1	HMDB0041337	mzVault	2	pos	1.93097e+08	2.62283e+08	1.4886e+08	1.54052e+08	1.64433e+08	1.49609e+08	2.3107e+08	2.25535e+08	2.40671e+08
M182T74_2	Isoeugenol	(E)-2-甲氧基-4-(1-丙烯基苯酚); 异丁香酚(正+反); 异丁香酚; 4-丙烯基-2-甲氧基苯酚	182.117	74.3	164.084	0.827049	C10H12O2	[M+NH4]+	Phenols	酚类	Methoxyphenols		C10469	Biosynthesis of other secondary metabolites	5932-68-3	HMDB0005802	mzkit_dia	2	pos	2.44594e+07	2.82285e+07	3.07182e+07	3.37211e+07	2.96087e+07	2.86719e+07	3.34807e+07	4.33473e+07	3.90539e+07
M166T241	Hordenine	大麦芽碱; 对二甲氨乙基苯酚	166.123	241	165.115	0.395	C10H15NO	[M+H]+	Benzene and substituted derivatives	酚类	Phenethylamines		C06199	Amino acid metabolism	1346598-66-0	HMDB0004366	MoNA	2	pos	2.78191e+07	6.86407e+07	8.3865e+07	1.19972e+08	9.46975e+07	1.11952e+08	8.4411e+07	1.10738e+08	1.14966e+08
M204T342	Indolebutyrate	3-吲哚丁酸; 吲哚丁酸	204.102	342.1	203.095	0.491	C12H13NO2	[M+H]+	Alkaloids	生物碱	Indole Alkaloids	吲哚生物碱	C11284		133-32-4	HMDB0002096	MoNA	2	pos	1.40398e+06	1.72938e+06	2.06665e+06	6.29226e+07	8.40566e+07	7.67715e+07	1.08046e+08	1.05406e+08	1.1734e+08
M470T589	7-O-Dmethylcephaeline		470.392	589.4	452.267	14.745	C27H36N2O4	[M+NH4]+					C21584	Biosynthesis of other secondary metabolites	261515-31-5		mzVault	2	pos	2.4436e+07	3.12512e+07	3.75998e+07	1.73898e+07	2.1172e+07	1.48742e+07	1.05925e+07	1.3516e+07	1.16572e+07
M322T590	Arachidonic acid	花生四烯酸(AA); 花生四烯酸	322.273	589.9	304.24	3.235	C20H32O2	[M+NH4]+	Fatty Acyls	脂质和类脂分子	Fatty acids and conjugates	脂肪酸	C00219	Lipid metabolism	506-32-1	HMDB0001043	mzVault	2	pos	4.67237e+07	5.74023e+07	6.4556e+07	4.98607e+07	5.08071e+07	4.29819e+07	5.17566e+07	6.03913e+07	6.56621e+07
M431T663	Solasodin	澳洲茄次碱; 澳洲茄胺; 澳洲茄铵; 茄解啶; 茄解鹼; 茄胺	431.362	663.2	413.329	2.28861	C27H43NO2	[M+NH4]+	Alkaloids	生物碱	Steroid	类固醇	C10822		126-17-0		mzkit_dia	2	pos	3.21335e+07	2.63951e+07	2.59006e+07	2.10945e+07	2.07333e+07	3.00902e+07	1.90173e+07	2.20491e+07	1.00365e+07
M580T368_1	Guattegaumerine		580.268	367.9	596.289	3.18719	C36H40N2O6	[M-NH3+H]+	Alkaloids	生物碱	Isoquinoline Alkaloids	异喹啉生物碱	C06511	Biosynthesis of other secondary metabolites	21446-35-5		mzkit_dia	2	pos	632838	925891	1.50549e+06	1.15881e+07	1.87298e+07	1.19636e+07	3.28376e+06	3.22241e+06	1.028e+07
M287T272	Scutellarein	野黄芩黄素; 黄岑配基; 高黄芩素; 金黄紫碱; 野黄芩素; 野黄芩素 也叫金黄紫 碱	287.056	271.6	286.048	3.527	C15H10O6	[M+H]+	Flavonoids	黄酮类	Flavone	黄酮	C10184		529-53-3		NaturalProducts	2	pos	4.83633e+07	5.51172e+07	7.28195e+07	6.79448e+06	2.86327e+07	2.7728e+07	1.00104e+08	9.7389e+07	1.04504e+08
M354T410	Protopine	双花母草素; 原阿片碱; 原鸦片碱; 全能花素	354.137	410.5	353.126	10.751	C20H19NO5	[M+H]+	Protopine alkaloids	生物碱			C05189	Biosynthesis of other secondary metabolites	130-86-9	HMDB0003920	BioDeepDB	2	pos	403324	358937	17107.1	1.19797e+07	1.34502e+07	1.26284e+07	7.91207e+06	7.76974e+06	7.93775e+06
M585T332_2	Antheraxanthin A	环氧玉米黄素	585.424	332.4	584.423	10.93	C40H56O3	[M+H]+	Prenol lipids	萜类	Tetraterpenoids	类胡萝卜素类	C08579	Metabolism of terpenoids and polyketides	25494-44-4	HMDB0035831	MoNA	2	pos	58367	36943	54498.7	2.40418e+07	9.43011e+06	1.86453e+07	1.48672e+07	1.4047e+07	1.61545e+07
M168T57	p-Synephrine	辛弗林	168.065	57.1	167.095	0.695	C9H13NO2	[M+H]+	Phenols	酚类	1-hydroxy-2-unsubstituted benzenoids		C04548		614-35-7	HMDB0004826	Metlin	2	pos	1.09409e+07	1.13277e+07	4.92539e+07	7.31859e+08	7.62675e+08	7.65346e+08	4.55447e+08	4.49031e+08	4.66591e+08
M390T226_1	Pelargonidin 3-glucoside	天竺葵素3-O-β-D-吡喃葡萄糖苷; 天竺葵素3-O-葡萄糖苷	390.127	225.9	433.113	11.0554	[C21H21O10]+	[M-CO2+H]+	Flavonoids	葡萄氰素	Flavans		C12137	Biosynthesis of other secondary metabolites	18466-51-8	HMDB0240551	mzkit_dia	2	pos	4.93053e+07	1.81538e+07	8.02623e+07	1.67273e+06	1.78846e+06	1.74027e+06	1.49866e+07	1.26738e+07	6.98076e+06
M132T149	Trans-4-hydroxyproline	L-羟基脯氨酸; L-羟脯氨酸; 羟脯氨酸	132.101	149.2	131.058	0.759	C5H9NO3	[M+H]+	Carboxylic acids and derivatives	生物碱	Amino acids, peptides, and analogues		C01157	Amino acid metabolism; Membrane transport	51-35-4	HMDB0000725	Metlin	2	pos	8.04659e+06	4.8912e+07	3.212e+07	4.6593e+07	8.09029e+07	5.3898e+07	1.5238e+07	3.17605e+07	3.97115e+07
M798T541_2	24-Methylenecholesterol		797.635	541	398.355	12.039	C28H46O	[2M+H]+	Steroids and steroid derivatives	类固醇和类固醇衍生物	Ergostane steroids		C15781	Lipid metabolism	474-63-5	HMDB0006849	mzVault	2	pos	1.50023e+07	1.98782e+07	2.10605e+07	9.04115e+06	1.90094e+07	2.73795e+07	3.17696e+07	2.12884e+07	1.04252e+07
M249T284	Pechueloic acid		249.112	284.4	248.141	0.682	C15H20O3	[M+H]+	Terpenoids	萜类					83161-56-2		NaturalProducts	2	pos	8.3022e+07	9.09667e+07	1.04978e+08	1.62815e+06	1.66867e+06	1.59585e+06	3.40751e+07	5.05221e+07	3.43982e+07
M368T85	Bicuculline	右旋比扣扣灵碱; 右旋荷包牡丹碱; 毕扣扣灵碱; 毕枯枯林; 必扣扣灵; 比枯枯灵; 山乌龟碱; (+)-荷包牡丹碱	368.119	84.7	367.106	16.14	C20H17NO6	[M+H]+	Alkaloids	生物碱	Isoquinoline Alkaloids	异喹啉生物碱	C09364		485-49-4		MoNA	2	pos	1.23968e+06	1.10567e+06	1.33772e+06	2.09426e+07	2.2213e+07	2.40275e+07	1.12242e+07	1.04334e+07	1.00207e+07
M610T596	Isowertin 2'-rhamnoside		610.207	595.7	592.179	3.315	C28H32O14	[M+NH4]+	Flavonoids	黄酮类	Flavonoid glycosides	黄酮	C12629	Biosynthesis of other secondary metabolites	64821-00-7	HMDB0037417	mzVault	2	pos	9.36441e+07	1.23619e+08	8.54581e+07	4.13131e+08	2.46518e+08	1.41318e+08	8.85971e+06	1.01792e+07	5.65848e+07
M391T457	Autumnaline		391.223	456.5	373.189	0.156892	C21H27NO5	[M+NH4]+					C16707	Biosynthesis of other secondary metabolites	23068-65-7		mzkit_dia	2	pos	32710.7	15488.7	162168	6.43491e+06	6.42606e+06	6.47683e+06	3.63594e+06	3.14833e+06	3.56484e+06
M401T299	syringaresinol	(+)-丁香树脂酚; DL-丁香树脂酚	401.157	298.8	418.163	5.163	C22H26O8	[M-H2O+H]+		酚类		木酚素			21453-71-4		NaturalProducts	2	pos	2.04432e+08	2.26626e+08	2.73932e+08	3.64151e+06	3.67204e+06	3.85621e+06	8.96375e+07	9.15045e+07	9.6887e+07
M663T642	D 16-834		663.441	642	662.446	18.915	C42H63O4P	[M+H]+	Others	其他					95906-11-9		mzVault	2	pos	1.493e+08	2.06769e+08	1.70861e+08	1.34055e+07	4.11495e+07	2.29282e+07	1.06624e+09	9.20118e+08	2.49287e+07
M289T233_2	Testosterone	睾酮	289.212	232.5	288.209	15.197	C19H28O2	[M+H]+	Steroids and steroid derivatives	类固醇和类固醇衍生物	Androstane steroids	类固醇激素	C00535		1050678-68-6	HMDB0000234	mzVault	2	pos	1.34963e+06	1.45629e+06	2.15936e+06	1.40866e+07	1.56362e+07	1.61554e+07	1.1874e+07	1.11661e+07	9.60578e+06
M143T183_2	Nonanal	正壬醛; 壬醛	143.107	182.5	142.136	0.355	C9H18O	[M+H]+	Organooxygen compounds	酮类、醛类、酸类	Carbonyl compounds				1466552-36-2	HMDB0059835	Metlin	2	pos	2.74623e+06	8.46887e+06	1.10361e+07	4.96435e+06	5.87594e+06	8.35082e+06	1.28076e+07	9.99048e+06	1.16468e+07
M261T206	Gamma-glutamyl-leucine	N-L-gamma-谷氨酰-L-亮氨酸; γ-谷氨酰-L-亮氨酸	261.144	205.7	260.137	0.733	C11H20N2O5	[M+H]+	Carboxylic acids and derivatives	短肽	Amino acids, peptides, and analogues	寡肽			2566-39-4	HMDB0011171	NaturalProducts	2	pos	3.5679e+07	4.06839e+07	4.63771e+07	8.85523e+07	9.69265e+07	9.66244e+07	6.33674e+07	6.39994e+07	6.87958e+07
M246T74	Ophthalmic acid	眼酸	246.144	73.9	289.127	2.54249	C11H19N3O6	[M-CO2+H]+	Carboxylic acids and derivatives		Amino acids, peptides, and analogues		C21016	Amino acid metabolism	495-27-2	HMDB0005765	mzkit_dia	2	pos	6.23822e+06	5.30242e+06	2.59831e+07	2.44894e+07	3.04467e+07	2.85459e+07	3.09299e+07	4.64529e+07	5.0416e+07
M611T245_1	Allivicin		611.158	244.7	610.153	4.998	C27H30O16	[M+H]+	Flavonoids	黄酮类	Flavonoid glycosides	黄酮醇			71939-16-7	HMDB0037431	mzVault	2	pos	9.2386e+07	1.22433e+08	1.86061e+08	873435	1.15672e+06	1.0257e+06	1.99112e+08	1.92662e+08	1.57854e+08
M537T628_2	Inosine	肌酐; 肌苷	537.173	628.5	268.081	7.42997	C10H12N4O5	[2M+H]+	Purine nucleosides	核苷、核苷酸和类似物			C00294	Membrane transport; Nucleotide metabolism	58-63-9	HMDB0000195	mzkit_dia	2	pos	1.55919e+08	9.97446e+07	5.74257e+07	2.6338e+07	3.82343e+07	1.42134e+08	2.53945e+07	2.26781e+08	1.33398e+08
M120T103	Tetramethylpyrazine	川芎嗪	120.081	102.9	136.1	9.75	C8H12N2	[M-OH+H]+	Diazines	其他	Pyrazines				1124-11-4	HMDB0036584	mzVault	2	pos	1.22301e+09	1.38146e+09	1.62576e+09	8.38467e+08	9.19038e+08	9.20555e+08	1.33017e+09	1.27269e+09	1.39539e+09
M338T274	Yohimbine	安慰乐得; 萎必治; 育亨宾; 异柯楠碱	338.179	274	354.194	11.355	C21H26N2O3	[M-NH3+H]+	Yohimbine alkaloids	生物碱			C09256		103834-06-6	HMDB0015464	NaturalProducts	2	pos	900571	756787	1.22215e+06	1.39646e+07	1.33945e+07	1.34245e+07	2.27394e+07	5.50954e+06	9.26293e+06
M365T52	Melibiose	聚葡萄糖; 异麦芽糖; 蜜二糖 水合物	365.106	51.7	342.116	1.844	C12H22O11	[M+Na]+		糖类及其类似物		二糖	C05402	Carbohydrate metabolism; Membrane transport	71184-87-7		NaturalProducts	2	pos	4.20057e+08	3.92418e+08	4.651e+08	1.10751e+08	1.41662e+08	1.2455e+08	3.01945e+08	3.37547e+08	3.19004e+08
M759T583	12-Hydroxychelirubine		759.208	583.4	379.106	13.2254	C21H17NO6	[2M+H]+		其他			C05193	Biosynthesis of other secondary metabolites	131984-77-5		mzkit_dia	2	pos	2.64824e+07	1.49873e+07	2.42174e+07	6.77566e+06	5.37435e+06	1.38271e+07	6.49649e+07	1.12003e+08	5.76685e+07
M195T681	Harmine	去氢骆驼蓬碱; 肉叶芸香碱; 哈尔明碱; 哈尔碱	195.088	680.7	212.095	8.04562	C13H12N2O	[M-H2O+H]+	Harmala alkaloids	生物碱			C06538		122992-92-1	HMDB0030311	mzkit_dia	2	pos	6.84964e+07	5.52663e+07	2.1233e+08	2.57401e+08	7.54673e+07	2.18534e+08	1.94619e+08	6.8675e+07	1.77156e+08
M499T618	Protopanaxatriol	20 (S)-原人参三醇; 原人参三醇; 20(s)-原人参三醇	499.379	618.5	476.387	5.687	C30H52O4	[M+Na]+	Terpenoids	萜类	Triterpenes	三萜类	C20716		34080-08-5		mzVault	2	pos	1.14601e+08	7.29647e+07	8.39117e+07	7.48466e+07	1.41461e+08	1.33867e+08	7.18357e+07	9.15297e+07	7.29708e+07
M169T261	(4-Hydroxy-3-methoxyphenyl)ethanol	高香草醇; 4-羟基-3-甲氧基苯乙醇	169.076	260.7	168.079	1.649	C9H12O3	[M+H]+	Phenols	酚类	Methoxyphenols				2380-78-1	HMDB0038925	Metlin	2	pos	2.49353e+07	2.80415e+07	3.17333e+07	7.09229e+08	7.75836e+08	7.44881e+08	3.68564e+08	3.65696e+08	3.71805e+08
M185T340	Vasicinone	鸭嘴花酮碱; 鸭嘴花碱酮	185.071	340.3	202.074	0.732	C11H10N2O2	[M-H2O+H]+	Alkaloids	生物碱	Pyrrole Alkaloids	吡咯生物碱	C10744		486-64-6		NaturalProducts	2	pos	553074	488283	804522	6.70011e+07	7.26806e+07	7.27744e+07	4.11522e+07	4.10992e+07	4.41653e+07
M272T407	Normorphine	去甲吗啡	272.128	407.4	271.121	0.418	C16H17NO3	[M+H]+	Morphinans				C11785		466-97-7	HMDB0041959	Metlin	2	pos	375083	599040	1.00462e+06	5.75191e+07	2.90455e+07	2.64941e+07	1.46342e+07	1.42377e+07	4.01649e+07
M111T104	(±)-Furaneol	呋喃酮; 4-羟基-2,5-二甲基-3(2H)呋喃酮	111.044	103.9	128.047	1.322	C6H8O3	[M-H2O+H]+	Dihydrofurans	酮类、醛类、酸类	Furanones		C20717		192466-95-8	HMDB0040594	BioDeepDB	2	pos	2.35011e+07	1.80029e+07	2.55017e+07	1.41353e+08	1.53978e+08	1.44791e+08	1.06678e+08	9.74233e+07	1.06647e+08
M371T634	Camptothecin	喜树碱	371.1	633.6	348.111	0.329561	C20H16N2O4	[M+Na]+	Alkaloids	生物碱	Quinoline Alkaloids	喹啉生物碱	C01897		7689-03-4		mzkit_dia	2	pos	9.73396e+07	1.44893e+08	3.52545e+08	1.48822e+08	3.36387e+08	1.41173e+08	1.44156e+08	1.5725e+08	3.71996e+08
M127T92	Thymine	胸腺嘧啶	127.05	91.7	126.043	1.558	C5H6N2O2	[M+H]+	Diazines	其他	Pyrimidines and pyrimidine derivatives		C00178	Nucleotide metabolism	153445-43-3	HMDB0000262	BioDeepDB	2	pos	3.31723e+07	3.89095e+07	4.61117e+07	2.34473e+07	2.78978e+07	2.49195e+07	4.68186e+07	4.53171e+07	4.87689e+07
M757T541_2	PC(16_0_16_0)	1,2-二棕榈酰-rac-甘油-3-磷酸胆碱; 1,2-二棕榈酰-sn-甘油-3-磷酰胆碱	756.562	540.8	733.562	13.686	C40H80NO8P	[M+Na]+	Glycerophospholipids	脂质和类脂分子	Glycerophosphocholines	磷脂酰胆碱			2797-68-4	HMDB0000564	mzkit_dia	2	pos	1.79596e+08	1.91354e+08	1.4712e+08	2.52043e+07	3.68144e+07	3.75816e+07	1.75292e+07	5.39856e+07	4.26544e+07
M133T62	D-Ribose	D-(-)-核糖; D-核糖	133.05	61.7	150.053	0.50793	C5H10O5	[M-H2O+H]+		糖类及其类似物		单糖	C00121	Carbohydrate metabolism; Membrane transport	613-83-2	HMDB0000283	mzkit_dia	2	pos	3.03296e+06	3.91554e+06	4.41214e+06	1.44877e+08	1.61638e+08	1.53228e+08	6.43354e+07	1.00653e+08	1.13133e+08
M219T327	Solavetivone		219.174	327.3	218.167	1.061	C15H22O	[M+H]+	Prenol lipids	萜类	Sesquiterpenoids	倍半萜类	C09737	Metabolism of terpenoids and polyketides	54878-25-0	HMDB0035657	BioDeepDB	2	pos	3.96754e+07	4.38391e+07	7.35926e+07	743041	935483	1.05808e+06	2.4164e+07	2.60744e+07	2.49849e+07
M274T54	Norgalantamine	去甲天仙胺; N-去甲加兰他敏	274.139	54	273.136	1.973	C16H19NO3	[M+H]+	Alkaloids	生物碱			C12173	Biosynthesis of other secondary metabolites	41303-74-6		mzVault	2	pos	5.18982e+06	1.95058e+07	4.32786e+06	4.2965e+08	5.4678e+08	5.76253e+08	2.88063e+08	2.59356e+08	2.91961e+08
M955T678	8-methylthiooctyl glucosinolate		955.228	677.5	477.116	10.5227	C16H31NO9S3	[2M+H]+	Glucoside	糖苷类	Glucosinolate	硫代葡萄糖苷	C17254	Biosynthesis of other secondary metabolites	80667-68-1		mzkit_dia	2	pos	1.48194e+07	7.00263e+06	2.18726e+07	8.27401e+06	7.87294e+06	7.3642e+06	1.58518e+06	8.41604e+06	1.27594e+07
M517T305_1	4,5-Di-O-caffeoylquinic acid	异绿原酸 C; 异绿原酸B; 异绿原酸C	517.129	305.1	516.127	8.986	C25H24O12	[M+H]+	Organooxygen compounds	酚类	Alcohols and polyols				57378-72-0	HMDB0030707	NaturalProducts	2	pos	1.66795e+07	1.82655e+07	2.03236e+07	30153.5	2.10112e+07	3.90872e+07	1.7974e+08	1.77012e+08	1.59801e+08
M258T439	Palmitaldehyde	十六醛; 棕榈醛	258.279	439.2	240.245	0.107	C16H32O	[M+NH4]+	Fatty Acyls	饱和脂肪醛	Fatty aldehydes		C00517	Lipid metabolism	629-80-1	HMDB0001551	BioDeepDB	2	pos	6.35653e+06	7.96769e+06	1.00814e+07	1.14112e+07	1.35137e+07	1.20684e+07	8.18036e+06	9.33575e+06	1.10062e+07
M163T221	5-Hydroxycoumarin		163.076	221.5	162.032	2.131	C9H6O3	[M+H]+							32942-76-0	HMDB0136738	mzVault	2	pos	6.18557e+07	7.06376e+07	8.49455e+07	6.0847e+07	6.63014e+07	6.48983e+07	6.7741e+07	6.20141e+07	8.06997e+07
M128T54	1,3-Benzenediol	间苯二酚标准溶液; 间苯二酚	128.07	53.7	110.037	4.708	C6H6O2	[M+NH4]+	Phenols	酚类	Benzenediols	多元酚	C01751		26982-54-7	HMDB0032037	BioDeepDB	2	pos	1.27237e+08	1.40664e+08	1.48287e+08	7.4098e+07	9.07535e+06	1.04505e+07	1.0471e+08	1.10407e+08	1.26017e+08
M291T403	(ent-16alpha)-16-Kauranol		291.272	403	290.261	12.608	C20H34O	[M+H]+	Prenol lipids		Diterpenoids		C19817	Metabolism of terpenoids and polyketides	5524-17-4	HMDB0036723	BioDeepDB	2	pos	9.65548e+06	1.27265e+07	2.53745e+07	1.13919e+07	3.0644e+07	2.11475e+07	1.49531e+07	1.34474e+07	2.13567e+07
M564T279_3	adonirubin		564.367	279	580.392	8.95094	C40H52O3	[M-NH3+H]+	Others	其他			C15967	Metabolism of terpenoids and polyketides	4418-72-8		mzkit_dia	2	pos	3.67447e+07	6.91002e+06	2.3935e+07	3.84873e+07	4.17914e+07	3.96385e+07	1.12816e+07	1.09443e+07	2.21301e+07
M126T278	Benzyl alcohol	羟基甲基聚苯乙烯树脂; 苄醇-环-13C6; 苯甲醇	126.091	278.3	108.058	1.291	C7H8O	[M+NH4]+	Benzene and substituted derivatives	其他	Benzyl alcohols		C03485		185532-71-2	HMDB0003119	BioDeepDB	2	pos	1.35413e+08	1.55128e+08	1.78143e+08	1.01801e+07	1.26905e+07	1.3813e+07	5.56498e+07	5.14809e+07	5.37592e+07
M450T390_2	Cephaeline	吐根酚碱; 吐根碱	450.268	390.5	466.283	9.83809	C28H38N2O4	[M-NH3+H]+	Alkaloids	生物碱	Isoquinoline Alkaloids	异喹啉生物碱	C09390	Biosynthesis of other secondary metabolites	5853-29-2		mzkit_dia	2	pos	1.18069e+06	1.17702e+06	1.91846e+06	1.417e+07	1.42792e+07	1.59817e+07	3.2443e+06	9.05775e+06	1.33645e+07
M215T222	Harmaline	骆驼蓬灵; 骆驼蓬碱	215.121	222.2	214.111	16.81	C13H14N2O	[M+H]+	Harmala alkaloids				C06536		304-21-2	HMDB0030310	BioDeepDB	2	pos	8.08483e+06	7.68866e+06	1.04852e+07	3.62841e+06	3.93558e+06	4.08059e+06	2.05138e+06	1.99035e+06	2.44023e+06
M191T303_1	(S)-3-Butyl-1(3H)-isobenzofuranone	3-丁基-1(3H)-异苯并呋喃酮; 3-丁基苯酞; 正丁基苯酞; 正丁基苯肽; 丁基苯酞; 丁苯酚	191.07	303.3	190.099	0.171	C12H14O2	[M+H]+	Benzofurans	其他	Benzofuranones		C17854		6066-49-5	HMDB0032064	mzVault	2	pos	1.3252e+08	1.48735e+08	1.78907e+08	1.58539e+07	1.6919e+07	1.76301e+07	1.48319e+07	1.14911e+07	1.86019e+07
M241T75_3	Zerumbone	花姜酮; 球姜酮	241.155	75	218.167	5.70961	C15H22O	[M+Na]+	Prenol lipids	其他	Sesquiterpenoids		C20262		471-05-6	HMDB0036667	mzkit_dia	2	pos	5.85723e+08	6.51338e+08	7.72931e+08	3.77613e+08	3.8094e+08	5.88324e+08	5.86567e+08	5.91784e+08	5.89985e+08
M189T242	1-Hydroxy-2-naphthoic acid	1-羟基-2-萘甲酸	189.055	241.7	188.047	0.433	C11H8O3	[M+H]+	Naphthalenes	酚类	Naphthalenecarboxylic acids and derivatives		C03203		86-48-6	HMDB0243892	Metlin	2	pos	1.90155e+07	1.98612e+07	2.83044e+07	9.89087e+06	1.69327e+07	1.04053e+07	7.2969e+06	7.44495e+06	6.5804e+06
M229T126	Santonin	散道宁; 山道年; 蛔蒿素; 驱蛔素	229.133	126.5	246.126	13.485	C15H18O3	[M-H2O+H]+	Terpenoids	萜类			C02206		481-06-1		BioDeepDB	2	pos	9.11452e+06	1.13852e+07	8.35944e+06	7.83616e+06	8.42563e+06	8.08393e+06	6.746e+06	7.6517e+06	8.4891e+06
M301T365	all-trans-Retinoic acid	维A酸	301.219	365.4	300.209	8.316	C20H28O2	[M+H]+	Prenol lipids	酮类、醛类、酸类	Retinoids		C00777		97950-17-9	HMDB0001852	BioDeepDB	2	pos	1.10441e+07	1.40013e+07	1.71434e+07	9.9794e+06	1.06844e+07	1.11959e+07	2.8151e+06	4.02044e+06	4.01317e+06
M423T332	beta-Amyrenonol	β-香树脂酮醇; Β-香树脂酮醇	423.36	332.4	440.365	5.249	C30H48O2	[M-H2O+H]+	Others	其他			C19943		38242-02-3		BioDeepDB	2	pos	1.69865e+07	23362.8	2.15806e+07	3.46786e+08	3.75557e+08	3.53519e+08	2.8585e+08	2.68047e+08	2.97715e+08
M167T486	3,4-Methylenedioxybenzoic acid	胡椒酸	167.07	486.5	166.027	1.601	C8H6O4	[M+H]+	Benzodioxoles	酮类、醛类、酸类					94-53-1	HMDB0032613	mzVault	2	pos	8.20177e+06	8.9245e+06	1.09464e+07	1.08754e+07	1.20172e+07	1.20979e+07	1.27401e+07	1.24055e+07	1.30472e+07
M206T131	Xanthurenic acid	黄尿酸	206.045	131.4	205.038	0.401	C10H7NO4	[M+H]+	Quinolines and derivatives	酚类	Quinoline carboxylic acids		C02470	Amino acid metabolism	59-00-7	HMDB0000881	MoNA	2	pos	2.73197e+07	3.11824e+07	3.9392e+07	2.82645e+08	3.06902e+08	2.93023e+08	1.34703e+08	1.31285e+08	1.49124e+08
M342T44	Stepharanine		342.137	43.5	324.124	2.726	C19H18NO4+	[M+NH4]+	Alkaloids	生物碱	Benzylisoquinoline	苄基异喹啉			17369-30-1		mzVault	2	pos	683794	765666	885337	1.30262e+08	1.40869e+07	1.50374e+07	3.84952e+07	1.16761e+07	4.91405e+07
M427T244	Dihydrofolic acid	二氢叶酸	427.158	243.7	443.155	5.05907	C19H21N7O6	[M-OH+H]+	Carboxylic acids and derivatives	酮类、醛类、酸类	Amino acids, peptides, and analogues		C00415	Metabolism of cofactors and vitamins	42572-30-5	HMDB0001056	mzkit_dia	2	pos	5.19751e+06	6.3914e+06	9.35889e+06	1.02611e+07	1.02267e+07	1.05034e+07	3.61946e+06	3.6465e+06	4.08269e+06
M354T87	Justisolin		354.12	86.6	370.105	5.813	C20H18O7	[M-NH3+H]+	Furanoid lignans	酚类		木酚素	C22597		74061-79-3	HMDB0038932	mzVault	2	pos	1.36974e+06	1.2046e+06	1.17966e+06	3.6409e+08	3.1172e+08	2.00747e+08	1.56406e+08	1.52779e+08	1.7366e+08
M420T249	Phlorizin	根皮苷; 根皮甙	420.147	248.9	436.137	13.8599	C21H24O10	[M-OH+H]+	Flavonoids	黄酮类	Flavonoid glycosides	二氢查耳酮	C01604	Biosynthesis of other secondary metabolites	112318-65-7	HMDB0036634	mzkit_dia	2	pos	5.9234e+06	6.12949e+06	8.47543e+06	514795	708361	865606	4.44113e+06	4.17583e+06	4.91313e+06
M471T515	Glycyrrhetinic acid	18-α-甘草次酸; 甘草次酸(β型); 甘草次酸(α型); 18β-甘草次酸; 甘草次酸	471.348	515.5	470.34	1.34079	C30H46O4	[M+H]+	Prenol lipids	萜类	Triterpenoids		C02283		107420-91-7	HMDB0011628	mzkit_dia	2	pos	5.86899e+06	2.12539e+07	2.00038e+07	8.46985e+06	9.14173e+06	1.43097e+07	1.91656e+07	8.92793e+06	1.0308e+07
M371T295	Lignans	足叶草毒素; 苦鬼臼毒素; 鬼臼毒素; 苦鬼臼素	371.147	295.3	414.131	1.0572	C22H22O8	[M-CO2+H]+	Lignan lactones	苯丙素类	Podophyllotoxins		C10871		477-47-4	HMDB0031452	mzkit_dia	2	pos	4.36022e+07	5.0505e+07	6.35285e+07	413709	674239	814975	5.43383e+06	1.78786e+07	1.66734e+07
M332T131_1	Dihydrochelerythrine	二氢白屈菜红碱	332.133	131.3	349.131	14.1124	C21H19NO4	[M-H2O+H]+	Benzophenanthridine alkaloids	生物碱	Dihydrobenzophenanthridine alkaloids				6880-91-7	HMDB0251295	mzkit_dia	2	pos	1.20283e+08	1.31975e+08	1.93406e+08	3.96413e+08	5.11386e+08	3.9299e+08	2.56388e+08	3.52921e+08	2.0929e+08
M491T322_2	6'-Malonylastragalin		491.116	321.9	534.101	5.086	C24H22O14	[M-CO2+H]+	Flavonoids	黄酮类	Flavonoid glycosides	黄酮醇			81149-02-2	HMDB0037434	mzVault	2	pos	1.12343e+08	3.20427e+08	4.01802e+08	29380.4	78679.5	3.00393e+07	5.40149e+08	3.83515e+08	5.64902e+08
M230T60	Coriandrone C		230.138	60.4	246.053	4.192	C13H10O5	[M-OH+H]+	Isocoumarins and derivatives						177795-32-3	HMDB0041525	mzVault	2	pos	1.68468e+07	1.82615e+07	2.12025e+07	1.40019e+08	1.49338e+08	1.48403e+08	8.58133e+07	7.87677e+07	8.09493e+07
M437T484_1	Kanzonol K		437.193	483.9	436.189	7.217	C26H28O6	[M+H]+	Isoflavonoids	黄酮类	Isoflavans	异黄酮			156281-30-0	HMDB0041212	mzVault	2	pos	5.45525e+06	1.0331e+07	3.19334e+07	3.13928e+07	3.10767e+07	2.59556e+07	3.66071e+07	3.15106e+07	2.07175e+07
M310T97_2	Naloxone	纳洛酮	310.128	97.2	327.147	0.023	C19H21NO4	[M-H2O+H]+	Phenanthrenes and derivatives				C07252		465-65-6	HMDB0015314	mzVault	2	pos	1.38738e+08	1.53133e+08	1.9441e+08	3.34878e+09	3.37199e+09	3.43646e+09	2.07482e+09	2.03434e+09	1.80968e+09
M233T307	Melatonin	褪黑素	233.128	307.1	232.121	2.78	C13H16N2O2	[M+H]+	Indoles and derivatives	吲哚及其衍生物	Indoles		C01598	Amino acid metabolism	73-31-4	HMDB0001389	MoNA	2	pos	2.47118e+07	2.91054e+07	3.74892e+07	3.82045e+06	1.52984e+07	1.29765e+07	8.94906e+06	8.29467e+06	9.12737e+06
M296T235	Nuciferine	荷叶碱	296.148	234.6	295.157	4.596	C19H21NO2	[M+H]+	Alkaloids	生物碱	Isoquinoline Alkaloids	异喹啉生物碱			475-83-2		MoNA	2	pos	4.16326e+06	3.6609e+06	3.92705e+06	9.61121e+07	1.40314e+08	1.41957e+08	7.78173e+07	7.39448e+07	7.58662e+07
M521T252_1	Strictosamide	喜果苷; 异长春花苷内酰胺	521.187	252.1	498.2	4.6561	C26H30N2O8	[M+Na]+	Alkaloids	生物碱	Indole Alkaloids	吲哚生物碱	C16724		23141-27-7		mzkit_dia	2	pos	1.98057e+07	1.79297e+07	2.82386e+07	4.05153e+06	4.86134e+06	4.36739e+06	4.42362e+06	2.03395e+07	1.18839e+07
M289T265	N-Benzoyl-4-methoxyanthranilate		289.118	264.7	271.084	1.658	C15H13NO4	[M+NH4]+					C04208		109437-82-3		mzVault	2	pos	1.71399e+07	1.9327e+07	2.3366e+07	6.26456e+07	7.82135e+07	7.53679e+07	5.62562e+07	5.35295e+07	5.34549e+07
M279T470_2	3-HODE + 9-HODE	13(s)-羟基-9z,11e-十八二烯酸; 13-羟基十八碳二烯酸	279.232	470.5	296.235	1.276	C18H32O3	[M-H2O+H]+	Fatty Acyls	脂质和类脂分子	Lineolic acids and derivatives	脂肪酸	C14762	Lipid metabolism	29623-28-7	HMDB0004667	mzVault	2	pos	1.55662e+07	1.76508e+07	1.31828e+07	6.55608e+06	6.09467e+06	6.98873e+06	1.83748e+07	2.52779e+07	1.95113e+07
M236T47	Deoxyinosine	2-脱氧肌苷; 2'-脱氧肌苷	236.079	46.8	252.086	1.502	C10H12N4O4	[M-OH+H]+	Purine nucleosides	核苷、核苷酸和类似物	Purine 2'-deoxyribonucleosides		C05512	Membrane transport; Nucleotide metabolism	890-38-0	HMDB0000071	mzVault	2	pos	7.70013e+07	8.02392e+07	9.25825e+07	1.90618e+07	1.92209e+07	1.8794e+07	4.98479e+07	4.77334e+07	5.19089e+07
M241T75_1	L-Cystine	L-胱氨酸; 胱氨酸	241.09	74.9	240.024	19.011	C6H12N2O4S2	[M+H]+	Carboxylic acids and derivatives	有机酸及其衍生物	Amino acids, peptides, and analogues	氨基酸、肽和类似物	C00491	Amino acid metabolism; Membrane transport	56-89-3	HMDB0000192	MoNA	2	pos	4.72877e+06	5.20853e+06	6.36605e+06	5.64782e+07	2.99655e+07	3.24475e+07	1.96868e+07	1.64246e+07	1.65569e+07
M425T574_2	(S)-3',4',5,7-Tetrahydroxy-5',8-diprenylflavanone		425.212	574.5	424.189	10.846	C25H28O6	[M+H]+	Flavonoids		Flavans				124596-89-0	HMDB0038868	mzVault	2	pos	2.48029e+08	2.00869e+08	3.25555e+08	2.8547e+08	3.25504e+08	3.32283e+08	1.59004e+08	4.16602e+08	2.93862e+08
M279T276_1	Indican	尿蓝母; 3-吲哚基-beta-D-吡喃葡萄糖苷; 吲哚基-葡萄糖苷	279.087	275.6	295.106	1.39878	C14H17NO6	[M-NH3+H]+	Organooxygen compounds	生物碱	Carbohydrates and carbohydrate conjugates	吲哚生物碱	C08481		487-60-5	HMDB0061755	mzkit_dia	2	pos	1.76327e+06	2.01455e+06	2.14793e+06	1.18968e+07	1.33934e+07	1.42e+07	1.24668e+07	9.91802e+06	7.77709e+06
M318T209	Vinorine	维诺任碱	318.171	208.6	334.168	6.46075	C21H22N2O2	[M-OH+H]+	Alkaloids	生物碱	Indole Alkaloids	吲哚生物碱	C11807	Biosynthesis of other secondary metabolites	34020-07-0		mzkit_dia	2	pos	1.21032e+07	1.28851e+07	1.72427e+07	2.08418e+07	1.96205e+07	2.32103e+07	6.92848e+06	5.81216e+06	1.31893e+07
M407T222	Neolinustatin		407.153	222.4	423.174	3.63455	C17H29NO11	[M-NH3+H]+	Organooxygen compounds	生氰配糖体类	Carbohydrates and carbohydrate conjugates		C08336		72229-42-6	HMDB0038482	mzkit_dia	2	pos	8.26919e+06	7.89038e+06	1.07424e+07	2.15742e+07	5.18912e+06	2.38138e+07	4.00236e+06	4.03281e+06	4.13371e+06
M210T87	4,5-Dimethoxy-1,2-benzenedicarboxylic acid		210.113	87.1	226.048	6.559	C10H10O6	[M-OH+H]+	Benzene and substituted derivatives		Benzoic acids and derivatives				577-68-4	HMDB0033893	mzVault	2	pos	3.38093e+07	3.42352e+07	8.35433e+07	1.23838e+08	1.02151e+08	1.03949e+08	8.31202e+07	2.33202e+08	2.52635e+08
M283T83	Benzyloxycarbonyl-L-leucine	N-苄氧羰基-L-亮氨酸	283.164	83.2	265.131	5.745	C14H19NO4	[M+NH4]+		氨基酸衍生物			C04335		2018-66-8		mzVault	2	pos	3.41418e+07	3.65245e+07	4.53006e+07	1.02011e+07	1.0243e+07	1.18296e+07	1.34311e+07	1.4033e+07	1.34682e+07
M271T369	Echinatin	刺甘草查尔酮	271.096	369.5	270.089	0.666996	C16H14O4	[M+H]+	Flavonoids	黄酮类	Chalcones	查尔酮			34221-41-5		mzkit_dia	2	pos	1.30509e+06	1.54918e+06	1.69717e+06	1.33219e+07	1.3485e+07	1.02641e+07	3.74315e+06	3.93744e+06	5.51002e+06
M192T116	N-acetylmethionine	N-乙酰-L-蛋氨酸(NAM); N-乙酰-DL-甲硫氨酸; N-乙酰蛋氨酸; N-乙酰-L-蛋氨酸	192.102	116.1	191.062	0.522	C7H13NO3S	[M+H]+	Carboxylic acids and derivatives	有机酸及其衍生物	Amino acids, peptides, and analogues	氨基酸	C02712		65-82-7	HMDB0011745	mzVault	2	pos	2.39759e+07	2.98077e+07	3.34653e+07	4.44565e+08	4.68868e+08	4.64167e+08	4.21728e+08	4.11129e+08	4.24353e+08
M311T490	Przewaquinone A	紫丹参甲素	311.22	489.6	310.12	6.023	C19H18O4	[M+H]+	Terpenoids	萜类	Diterpenoids	双萜类			76843-23-7		NaturalProducts	2	pos	8.34032e+06	1.04995e+07	1.25845e+07	1.41567e+07	1.3889e+07	1.37908e+07	2.85093e+07	2.62949e+07	2.57825e+07
M385T371	beta-Peltatin A methyl ether		385.163	371.4	428.147	4.04198	C23H24O8	[M-CO2+H]+	Phenylpropanoids	苯丙素类	Lignans	木酚素	C10730		23978-65-6		mzkit_dia	2	pos	9.84046e+06	1.20407e+07	4.3427e+06	1.66508e+07	2.27413e+07	4.48821e+07	4.76404e+06	3.5776e+06	3.22603e+07
M493T362	Lacinilene C	LACINILENE C	493.265	362.1	246.126	14.0857	C15H18O3	[2M+H]+	Terpenoids	萜类	Sesquiterpenes	倍半萜类			87900-51-4	HMDB0036455	mzkit_dia	2	pos	1.03306e+06	1.29695e+06	1.61741e+06	9.99668e+06	8.36852e+06	1.05782e+07	5.05781e+06	6.13604e+06	4.5623e+06
M488T466_2	Glycocholic acid	甘氨胆酸; 甘胆酸	488.308	466.2	465.309	19.163	C26H43NO6	[M+Na]+	Steroids and steroid derivatives	类固醇和类固醇衍生物	Bile acids, alcohols and derivatives	胆汁酸	C01921		475-31-0	HMDB0000138	MoNA	2	pos	1.56682e+07	7.35071e+06	1.50303e+07	4.27771e+06	8.68026e+06	1.05849e+07	6.65035e+06	4.58879e+06	3.7114e+06
M267T269	7-Methoxy-2-methylisoflavone		267.113	269.3	266.094	4.593	C17H14O3	[M+H]+	Isoflavonoids	黄酮类	O-methylated isoflavonoids	异黄酮			19725-44-1	HMDB0033980	mzVault	2	pos	1.6672e+06	2.00581e+06	2.68565e+06	1.01685e+08	1.23604e+08	1.00896e+08	5.67972e+07	5.26514e+07	5.72894e+07
M153T605	D-Xylitol	侧金盏花醇; 木糖醇; 阿东糖醇	153.076	604.9	152.068	0.304556	C5H12O5	[M+H]+		糖类及其类似物		单糖	C00379	Carbohydrate metabolism; Membrane transport	16277-71-7	HMDB0002917	mzkit_dia	2	pos	2.18231e+07	9.19378e+07	1.75522e+07	7.13131e+06	9.92012e+07	7.55606e+06	1.89165e+07	8.48287e+06	1.0595e+07
M295T573	Emodinanthranol	大黄素蒽酮	295.171	573	256.074	0.655	C15H12O4	[M+K]+	Anthracenes	其他					491-60-1	HMDB0036457	mzVault	2	pos	6.67005e+07	7.4811e+07	8.71729e+07	5.53725e+07	6.38046e+07	6.33825e+07	5.46893e+07	5.38634e+07	6.01341e+07
M336T231_2	Lobelanine	山梗烷酮	336.191	231.2	335.189	15.156	C22H25NO2	[M+H]+	Alkaloids	生物碱	Piperidine Alkaloids	哌啶生物碱	C10157	Biosynthesis of other secondary metabolites	324078-50-4		BioDeepDB	2	pos	1.20869e+07	6.86916e+06	5.51091e+06	1.4388e+07	2.20659e+07	2.59265e+07	1.3999e+07	1.31926e+07	1.37407e+07
M188T91	Bufotenin	N,N-二甲腦激胺	188.128	91.4	204.126	13.252	C12H16N2O	[M-OH+H]+	Indoles and derivatives		Tryptamines and derivatives		C08299		487-93-4	HMDB0041842	mzVault	2	pos	1.51958e+07	6.61344e+06	1.9209e+07	3.77001e+08	4.06677e+08	4.04881e+08	2.66342e+08	2.54851e+08	2.69125e+08
M213T166	(-)-dehydrocostus lactone	去氢木香烃内酯; 去氢木香内酯	213.123	166.4	230.131	18.694	C15H18O2	[M-H2O+H]+	Terpenoids	萜类	Sesquiterpenes	倍半萜类	C09387		477-43-0		NaturalProducts	2	pos	6.74077e+07	8.03951e+07	1.04961e+08	2.6989e+07	3.01909e+07	2.51661e+07	5.23916e+07	5.16105e+07	4.98763e+07
M96T55	4-HYDROXYPYRIDINE	4-羟基吡啶; 吡啶酮	96.0443	55.3	95.0371	0.921	C5H5NO	[M+H]+	Pyridine	吡啶					626-64-2		NaturalProducts	2	pos	9.38754e+07	1.04614e+08	1.29155e+08	1.11874e+08	1.06563e+08	1.069e+08	1.2374e+08	1.15811e+08	1.25578e+08
M302T436_1	Sphinganine	D,L-赤型-二氢鞘氨醇; DL-苏式-二氢鞘氨醇; DL-二氢鞘氨醇; D-赤型二氢鞘氨醇; 二氢神经鞘氨醇	302.305	436.3	301.298	2.116	C18H39NO2	[M+H]+	Organonitrogen compounds	有机酸及其衍生物	Amines	氨基酸、肽和类似物	C00836	Lipid metabolism	764-22-7	HMDB0000269	Metlin	2	pos	5.40563e+07	5.63977e+07	8.11145e+07	1.14321e+08	1.22699e+08	1.26388e+08	5.99922e+07	5.35726e+07	6.4508e+07
M331T349	Myricetin 3,3,4,5-tetramethyl ether	5,7-二羟基-3,3,4,5-四甲氧基黄酮	331.117	348.5	374.1	1.83989	C19H18O8	[M-CO2+H]+	Flavonoids	黄酮类	Flavonols	黄酮醇			14585-04-7		mzkit_dia	2	pos	861642	1.74747e+06	3.09184e+06	8.71663e+07	8.96781e+07	8.91596e+07	5.43978e+07	4.58943e+07	5.67217e+07
M244T393	Chorismate	氯磺酸	244.096	393.1	226.048	4.164	C10H10O6	[M+NH4]+	Carboxylic acids and derivatives		Dicarboxylic acids and derivatives		C00251	Amino acid metabolism; Metabolism of cofactors and vitamins; Biosynthesis of other secondary metabolites	55508-12-8	HMDB0012199	mzVault	2	pos	1.11943e+06	3.78708e+06	5.62029e+06	3.49238e+07	4.006e+07	3.99287e+07	2.4031e+07	2.28374e+07	2.59427e+07
M146T327	Indole-3-carboxaldehyde	吲哚-3-甲醛; 3-吲哚甲醛	146.06	326.6	145.053	1.627	C9H7NO	[M+H]+	Indoles and derivatives	生物碱	Indoles		C08493		487-89-8	HMDB0029737	NaturalProducts	2	pos	4.73998e+07	4.99564e+07	6.22802e+07	3.8463e+07	3.96287e+07	3.94726e+07	4.58624e+07	4.45905e+07	4.75617e+07
M288T74_1	(1S,2R)-1-C-(indol-3-yl)glycerol 3-phosphate		288.155	73.7	287.056	14.964	C11H14NO6P	[M+H]+	Indoles and derivatives		Indoles		C03506	Amino acid metabolism	4220-97-7	HMDB0303952	Metlin	2	pos	4.01068e+06	4.83364e+06	5.60343e+06	2.07564e+07	1.78007e+07	1.70294e+07	1.30927e+07	1.07475e+07	1.21095e+07
M210T89	Isoscopoletin	异莨菪亭	210.076	89.4	192.042	0.391383	C10H8O4	[M+NH4]+	Phenylpropanoids	苯丙素类	Coumarins	香豆素	C18079		776-86-3	HMDB0132246	mzkit_dia	2	pos	1.04655e+07	1.14409e+07	1.36235e+07	1.18717e+09	1.2598e+09	1.25164e+09	6.82605e+08	6.59506e+08	9.2151e+08
M248T90	Bisnoryangonin		248.092	90.4	230.058	0.276	C13H10O4	[M+NH4]+	Benzene and substituted derivatives		Styrenes		C12085		13709-27-8	HMDB0303165	mzVault	2	pos	1.12582e+07	1.22058e+07	1.43511e+07	1.02235e+08	9.92801e+07	1.05315e+08	8.38647e+07	4.75593e+07	8.71852e+07
M218T332_2	Securinine	一叶萩碱; 一叶秋碱; 别一叶萩碱	218.117	332	217.11	0.685	C13H15NO2	[M+H]+	Alkaloids	生物碱	Pyridine Alkaloids	吡啶生物碱	C10614		5610-40-2		NaturalProducts	2	pos	1.28293e+06	1.79714e+06	5.85156e+06	3.86591e+07	4.19269e+07	3.84764e+07	2.59517e+07	2.38329e+07	2.8882e+07
M209T256_1	Pilocarpine	匹罗卡品	209.128	256.3	208.121	1.186	C11H16N2O2	[M+H]+	Alkaloids	生物碱	Pilocarpine	毛果芸香碱	C07474		102282-25-7	HMDB0015217	NaturalProducts	2	pos	2.2786e+07	2.53238e+07	3.15567e+07	1.55178e+07	1.56463e+07	1.04531e+07	2.4452e+07	1.93539e+07	1.80725e+07
M207T290	(R)-Lipoic acid	(R)-(+)-α-硫辛酸	207.138	290.5	206.044	0.728	C8H14O2S2	[M+H]+	Dithiolanes	酮类、醛类、酸类	Lipoic acids and derivatives		C00725		1200-22-2	HMDB0251530	NaturalProducts	2	pos	7.76869e+07	8.81943e+07	9.92917e+07	7.68319e+06	9.02036e+06	1.2557e+07	1.1031e+07	3.13487e+07	1.2179e+07
M134T53	n-Butyl acetate	乙酸丁酯	134.118	52.9	116.084	0.377431	C6H12O2	[M+NH4]+	Carboxylic acids and derivatives	其他	Carboxylic acid derivatives		C12304		123-86-4	HMDB0031325	mzkit_dia	2	pos	1.00567e+08	1.09136e+08	1.18438e+08	1.50422e+07	1.52434e+07	1.62777e+07	4.88364e+06	6.43556e+07	9.69825e+06
M209T256_2	3-Hydroxy-beta-ionone		209.153	255.8	208.146	0.949	C13H20O2	[M+H]+	Prenol lipids		Sesquiterpenoids				50281-38-4	HMDB0036821	mzVault	2	pos	2.46994e+09	2.7837e+09	3.46735e+09	1.03281e+07	1.1349e+07	1.18343e+07	1.18474e+09	1.15277e+09	1.2142e+09
M381T52_3	Guanosine monophosphate	鸟苷-磷酸; 鸟苷酸; 一磷酸鸟苷	381.092	51.7	363.058	0.322285	C10H14N5O8P	[M+NH4]+	Purine nucleotides	鸟苷酸	Purine ribonucleotides		C00144	Nucleotide metabolism	85-32-5	HMDB0001397	mzkit_dia	2	pos	2.23515e+09	4.05022e+08	4.40998e+08	7.88732e+08	1.46648e+08	1.4516e+08	6.26725e+08	1.78976e+09	1.71875e+09
M247T585	6-Methoxymellein		247.163	584.8	208.074	0.377794	C11H12O4	[M+K]+	Benzopyrans		2-benzopyrans		C02381		13410-15-6	HMDB0038510	mzkit_dia	2	pos	1.18984e+08	4.98763e+07	1.29404e+08	1.24743e+08	3.64496e+07	3.64609e+07	3.17645e+08	5.99309e+07	1.50697e+08
M204T85_1	Psoralen	补骨脂内酯|补骨脂素; 补骨脂内酯; 补骨酯素; 补骨脂素	204.065	85.2	186.032	0.0883055	C11H6O3	[M+NH4]+	Coumarins and derivatives	苯丙素类	Furanocoumarins		C09305		66-97-7	HMDB0034272	mzkit_dia	2	pos	7.22848e+06	7.90683e+06	9.33972e+06	5.06754e+07	4.58982e+07	4.98091e+07	2.8165e+07	2.44613e+07	2.94285e+07
M314T510	Phytol	植物醇; 植醇	314.342	510	296.308	0.0776865	C20H40O	[M+NH4]+	Prenol lipids	萜类	Diterpenoids		C01389		7541-49-3 150-86-7	HMDB0002019	mzkit_dia	2	pos	1.87122e+07	2.28326e+07	4.50115e+07	2.3284e+07	2.79498e+07	2.96382e+07	3.90456e+07	3.58031e+07	6.70835e+07
M408T321	N,N'-diacetylchitobiose	N,N-二乙酰基壳二糖	408.18	320.8	424.169	14.1158	C16H28N2O11	[M-OH+H]+	Saccharides	糖类			C01674	Carbohydrate metabolism; Membrane transport	35061-50-8	HMDB0062702	mzkit_dia	2	pos	9.39178e+06	9.66097e+06	1.33226e+07	7.64704e+06	1.03722e+07	1.06018e+07	8.12639e+06	4.47059e+06	4.11932e+06
M162T345	1-Naphthol	1-萘酚; 萘酚	162.091	344.9	144.058	0.387312	C10H8O	[M+NH4]+	Naphthalenes	酚类	Naphthols and derivatives		C11714		50356-21-3	HMDB0012138	mzkit_dia	2	pos	1.20306e+06	1.26029e+06	1.51556e+06	3.35825e+07	3.57033e+07	3.26507e+07	2.32374e+07	2.35685e+07	2.56177e+07
M245T294	(3S,6E)-Nerolidol	反-(+)-橙花叔醇; 顺-橙花椒醇; CIS-橙花叔醇	245.185	294.2	222.198	8.464	C15H26O	[M+Na]+	Prenol lipids	萜类	Sesquiterpenoids		C09704	Metabolism of terpenoids and polyketides	1119-38-6	HMDB0041629	mzVault	2	pos	2.082e+06	2.74119e+06	3.58787e+06	6.76823e+07	1.85611e+07	6.389e+07	4.34327e+07	4.18448e+07	4.13347e+07
M229T188	Naringenin	柚皮素	229.086	188	272.068	0.509067	C15H12O5	[M-CO2+H]+	Flavonoids	酚类	Flavans		C00509	Biosynthesis of other secondary metabolites	13308-00-4	HMDB0002670	mzkit_dia	2	pos	5.85156e+06	1.42714e+07	9.6705e+06	4.09831e+07	4.45235e+07	4.61805e+07	5.03239e+06	2.70812e+07	5.09298e+06
M127T126	1,2,3-Trihydroxybenzene	焦性没食子酸; 邻苯三酚	127.04	125.7	126.032	10.477	C6H6O3	[M+H]+	Phenols	酚类	Benzenetriols and derivatives		C01108		30813-84-4	HMDB0013674	BioDeepDB	2	pos	1.59534e+08	1.68403e+08	1.16252e+08	1.14197e+09	1.20361e+09	1.25079e+09	7.71737e+08	7.23411e+08	8.37666e+08
M405T333	alpha-Curcumene	Alpha-姜黄烯	405.351	332.5	202.172	2.61211	C15H22	[2M+H]+	Prenol lipids	萜类	Sesquiterpenoids	倍半萜类	C09649		4176-17-4	HMDB0059878	mzkit_dia	2	pos	6.28423e+06	1.15563e+07	1.04291e+07	4.59091e+07	5.54039e+07	5.21006e+07	3.85729e+07	3.95667e+07	4.14901e+07
M321T426	Scopolamine	(-)-莨菪碱; 东莨菪碱	321.181	426	303.147	0.859392	C17H21NO4	[M+NH4]+	Hydroxy acids and derivatives	生物碱	Beta hydroxy acids and derivatives		C01851	Biosynthesis of other secondary metabolites	475199-31-6	HMDB0003573	mzkit_dia	2	pos	944724	1.02667e+06	2.33876e+06	3.5078e+08	2.8389e+08	3.4119e+08	2.10988e+08	1.99761e+08	2.10604e+08
M235T409	beta-Santalic acid		235.168	409.4	234.162	3.179	C15H22O2	[M+H]+	Prenol lipids		Sesquiterpenoids				73590-17-7	HMDB0039621	mzVault	2	pos	4.05243e+07	2.92378e+07	3.75684e+07	403500	386978	391951	1.85107e+07	1.62797e+07	1.64574e+07
M595T271_2	Meloside	异牡荆素-2''-O-葡萄糖苷	595.173	270.7	594.158	11.863	C27H30O15	[M+H]+	Flavonoids	酚类	Flavonoid glycosides		C04199	Biosynthesis of other secondary metabolites	189033-11-2	HMDB0302583	BioDeepDB	2	pos	2.58339e+07	1.21064e+07	6.06453e+07	2.57436e+07	2.34299e+07	1.37277e+07	4.95476e+07	1.16457e+08	3.83575e+07
M392T353	Chelidonine	白屈菜碱; 白屈菜宁	392.229	353.4	353.126	13.085	C20H19NO5	[M+K]+	Alkaloids	生物碱	Isoquinoline Alkaloids	异喹啉生物碱	C12242		20267-87-2		NaturalProducts	2	pos	5.26766e+07	1.7132e+07	6.0329e+07	2.56852e+07	2.59287e+07	5.57149e+07	1.13883e+07	1.42402e+07	1.20077e+07
M331T289	EVOXINE	尖叶云香碱	331.12	289.4	347.137	7.224	C18H21NO6	[M-NH3+H]+					C10670		522-11-2		NaturalProducts	2	pos	8.49198e+06	9.35769e+06	1.15548e+07	3.65905e+07	5.91611e+07	6.2639e+07	1.79207e+07	1.72459e+07	8.5965e+06
M378T162	Oxyanin B		378.117	161.8	360.085	3.27682	C18H16O8	[M+NH4]+	Flavonoids	黄酮类	Flavonols	黄酮醇	C10116		548-74-3	HMDB0130256	mzkit_dia	2	pos	1.42924e+06	1.70614e+06	2.99317e+06	2.29541e+08	1.45586e+08	5.10622e+08	3.61112e+08	3.0454e+08	3.9663e+08
M360T267	napelline	12-表-欧乌头碱; 12-表欧乌头碱	360.18	267.3	359.246	7.906	C22H33NO3	[M+H]+	Alkaloids	生物碱			C08700		5008-52-6		mzVault	2	pos	4.64675e+07	5.3986e+07	7.01446e+07	2.4633e+08	4.0327e+07	2.53803e+08	1.71137e+08	1.49445e+08	1.55355e+08
M314T57	Caffeoylmalic acid		314.089	56.8	296.053	7.51181	C13H12O8	[M+NH4]+	Cinnamic acids and derivatives		Hydroxycinnamic acids and derivatives		C10483		149197-97-7	HMDB0029318	mzkit_dia	2	pos	5.16836e+07	5.98617e+07	6.48012e+07	1.07151e+08	1.22163e+08	1.11967e+08	5.49561e+07	1.57085e+08	1.74822e+08
M235T396	Zedoarondiol	莪术奥酮二醇; 蓬莪二醇	235.097	396.3	252.173	0.51	C15H24O3	[M-H2O+H]+	Prenol lipids	萜类	Sesquiterpenoids	倍半萜类			108887-68-9	HMDB0036448	mzVault	2	pos	1.04822e+06	1.21629e+06	1.57598e+06	4.87032e+06	5.5155e+06	5.01498e+06	2.85585e+06	3.1609e+06	3.10527e+06
M258T69	2,3-Dihydroflavon-3-ol	3-羟基黄酮	258.11	68.6	240.079	9.94	C15H12O3	[M+NH4]+	Flavonoids		Flavans		C15570		124191-32-8	HMDB0251315	mzVault	2	pos	7.94032e+06	8.86546e+06	1.0711e+07	3.54723e+08	3.89369e+08	3.81154e+08	1.82661e+08	1.68485e+08	1.81605e+08
M551T228_3	pumiloside		551.277	228.2	512.179	1.1305	C26H28N2O9	[M+K]+	Others	其他			C16723		126722-26-7		mzkit_dia	2	pos	1.25662e+08	1.42351e+08	1.80291e+08	1.16955e+06	1.15864e+06	1.3919e+06	7.17444e+07	9.41927e+07	4.22734e+07
M124T75	benzaldehyde	苯甲醛-α-13C; 苦杏仁油; 苯甲醛; 苯甲醛-环-D5; 苯甲醛-d6	124.076	74.6	106.042	0.097	C7H6O	[M+NH4]+	Others	其他			C00261		10383-90-1		BioDeepDB	2	pos	6.71034e+07	7.35346e+07	8.61092e+07	2.10508e+07	4.7301e+06	2.51458e+07	4.5392e+07	4.47937e+07	4.23977e+07
M537T628_1	Narirutin	柚皮芸香苷; 芸香柚皮苷	537.16	628.3	580.179	0.484	C27H32O14	[M-CO2+H]+	Flavonoids	酚类	Flavonoid glycosides		C09793		108815-81-2	HMDB0033740	mzVault	2	pos	7.17309e+07	6.23976e+07	7.61144e+07	1.22877e+07	1.93818e+07	2.08834e+08	8.77576e+07	8.9998e+07	7.40024e+07
M277T281	Tombozine	妥包嗪	277.117	281.5	294.173	4.248	C19H22N2O	[M-H2O+H]+		其他			C11635	Biosynthesis of other secondary metabolites	604-99-9		mzVault	2	pos	1.20146e+06	1.24815e+06	1.48951e+06	3.46452e+08	3.14079e+08	3.20688e+08	2.13008e+08	2.05615e+08	2.15013e+08
M982T338_4	Soyasaponin I	大豆皂苷 BB; 大豆皂苷Bb	981.607	338.3	942.519	9.311	C48H78O18	[M+K]+	Prenol lipids	萜类	Terpene glycosides		C08983		51330-27-9	HMDB0034649	BioDeepDB	2	pos	360258	24134.5	23486.6	9.19099e+06	1.02469e+07	9.14328e+06	6.69003e+06	6.3961e+06	2.46594e+06
M309T360_1	Isosakuranetin	异野樱素; 异樱花亭; 异樱花素	309.073	359.6	286.084	0.453291	C16H14O5	[M+Na]+	Flavonoids	黄酮类	Flavanone	黃烷酮	C05334	Biosynthesis of other secondary metabolites	480-43-3	HMDB0132458	mzkit_dia	2	pos	500356	725038	530907	1.0292e+07	2.05767e+07	1.77364e+07	3.001e+07	2.90625e+07	6.72069e+07
M211T416	Tetradec-2-enal		211.169	415.8	210.198	1.195	C14H26O	[M+H]+	Fatty Acyls		Fatty aldehydes				51534-36-2	HMDB0032525	mzVault	2	pos	2.16385e+07	2.4135e+07	3.28712e+07	2.88662e+07	2.98951e+07	3.13438e+07	3.46956e+07	4.16818e+07	4.25503e+07
M142T90	(R)-Pelletierine	石榴根皮碱	142.123	89.8	141.115	0.242	C8H15NO	[M+H]+	Piperidines				C06182	Biosynthesis of other secondary metabolites	2858-66-4	HMDB0030324	BioDeepDB	2	pos	1.40092e+07	1.61909e+07	1.94593e+07	4.95113e+07	5.02699e+07	4.8243e+07	2.21155e+07	3.79736e+07	4.11247e+07
M346T238	Humulone	律草酮	346.185	237.6	362.209	14.271	C21H30O5	[M-NH3+H]+	Polyketides	聚酮类	Phloroglucinols	间苯三酚	C10695		23510-81-8		mzkit_dia	2	pos	1.11363e+08	9.85548e+07	1.17189e+08	2.27184e+07	2.39096e+07	2.36677e+07	3.20129e+07	2.65636e+07	2.69917e+07
M216T56	7-deoxyloganetate		216.123	56.2	198.089	0.325	C10H14O4	[M+NH4]+	Others	其他			C20789	Metabolism of terpenoids and polyketides	120574-63-2		BioDeepDB	2	pos	4.89657e+07	6.09819e+07	6.80582e+07	2.65247e+08	2.79237e+08	2.6291e+08	1.75583e+08	1.6025e+08	1.57631e+08
M169T98	Pyridoxamine	吡多胺	169.097	98.3	168.09	1.481	C8H12N2O2	[M+H]+	Pyridines and derivatives	醇类	Pyridoxamines		C00534	Metabolism of cofactors and vitamins	85-87-0	HMDB0001431	BioDeepDB	2	pos	6.25177e+07	7.89107e+07	1.96102e+08	5.35275e+08	5.84758e+08	5.78989e+08	3.90597e+08	3.88951e+08	4.36325e+08
M164T167	D-Mannose	D-(+)-甘露糖	164.042	167	180.063	10.4401	C6H12O6	[M-NH3+H]+	Organooxygen compounds	糖类及其类似物	Carbohydrates and carbohydrate conjugates	单糖	C00936		101357-07-7	HMDB0000169	mzkit_dia	2	pos	4.18876e+08	4.56241e+08	5.1936e+08	57795.3	148395	163121	4.21838e+08	4.3768e+08	4.26754e+08
M332T58	Inosine 5'-monophosphate (IMP)	肌苷5-单磷酸; 聚肌苷酸; 5'-肌苷酸; 5-肌苷酸; 肌酐酸	332.056	58	348.047	11.9401	C10H13N4O8P	[M-OH+H]+	Purine nucleotides	二磷酸肌甘	Purine ribonucleotides		C00130	Nucleotide metabolism	4691-65-0	HMDB0000175	mzkit_dia	2	pos	9.01963e+07	1.02048e+08	1.10319e+08	5.66645e+07	4.77432e+07	6.22425e+07	4.69012e+07	4.7043e+07	5.19665e+07
M244T54	Cytidine	胞嘧啶核苷; 胞苷	244.092	53.5	243.086	1.611	C9H13N3O5	[M+H]+	Pyrimidine nucleosides	嘧啶			C00475	Membrane transport; Nucleotide metabolism	65-46-3	HMDB0000089	BioDeepDB	2	pos	1.10953e+07	1.26526e+07	1.24401e+07	7.45448e+07	8.0306e+07	7.66923e+07	6.62649e+07	6.39104e+07	6.89473e+07
M196T86	Leucodopachrome		196.061	86.3	195.053	0.858	C9H9NO4	[M+H]+	Indoles and derivatives		Indolecarboxylic acids and derivatives		C05604	Amino acid metabolism; Biosynthesis of other secondary metabolites	18766-67-1	HMDB0004067	BioDeepDB	2	pos	9.77293e+06	1.95077e+07	1.54987e+07	8.89781e+07	1.34084e+08	9.47289e+07	1.02381e+08	7.27297e+07	9.29363e+07
M143T183_1	cis,cis-Muconic acid	顺,顺-粘康酸; 顺式-已二烯二酸	143.034	183.3	142.027	1.51	C6H6O4	[M+H]+	Fatty Acyls	有机酸及其衍生物	Fatty acids and conjugates	羧酸	C02480		1119-72-8	HMDB0006331	BioDeepDB	2	pos	1.17432e+07	1.32207e+07	1.55053e+07	8.03028e+08	8.99455e+08	8.92941e+08	8.59652e+08	8.36477e+08	9.06552e+08
M126T152	Taurine	牛磺酸	126.055	151.6	125.015	0.417	C2H7NO3S	[M+H]+	Organic sulfonic acids and derivatives	有机酸及其衍生物	Organosulfonic acids and derivatives	氨基酸、肽和类似物	C00245	Energy metabolism; Membrane transport; Metabolism of other amino acids	107-35-7	HMDB0000251	BioDeepDB	2	pos	6.04052e+07	4.81716e+07	6.85053e+07	6.43014e+08	7.24392e+08	7.20453e+08	4.86335e+08	4.62388e+08	5.2938e+08
M182T86	Ricinine	蓖麻碱	182.092	86.2	164.059	1.09955	C8H8N2O2	[M+NH4]+	Pyridines and derivatives		3-pyridinecarbonitriles		C01526		524-40-3	HMDB0042006	mzkit_dia	2	pos	1.25151e+07	1.18293e+07	1.54578e+07	1.58196e+07	1.63034e+07	1.6042e+07	2.20003e+07	1.98462e+07	2.02448e+07
M207T257_1	Vomifoliol	吐叶醇	207.065	257.1	224.141	1.36	C13H20O3	[M-H2O+H]+	Others	其他			C01760		23526-45-6		BioDeepDB	2	pos	2.86834e+07	4.06324e+07	4.20433e+07	4.02384e+06	4.4773e+06	4.29722e+06	4.09643e+07	3.67685e+07	4.19586e+07
M221T85	5-Hydroxy-L-tryptophan	L-5-羟色氨酸; 5-羟基色氨酸; 5-羟基-色氨酸	221.092	84.5	220.085	1.065	C11H12N2O3	[M+H]+	Indoles and derivatives	酚类	Tryptamines and derivatives		C00643	Amino acid metabolism	4350-09-8	HMDB0000472	BioDeepDB	2	pos	4.36485e+07	7.30462e+07	6.13227e+07	1.52697e+07	1.63994e+07	1.68474e+07	8.54586e+07	9.0213e+07	9.12653e+07
M230T59_1	Torachrysone	决明柯酮; TORACHRYSONE	230.103	59.5	246.089	15.711	C14H14O4	[M-NH3+H]+	Naphthalenes	酚类	Naphthols and derivatives	多元酚	C17672		22649-04-3	HMDB0038473	mzVault	2	pos	1.69998e+07	7.21916e+07	8.38786e+07	1.83994e+08	6.963e+08	6.75524e+08	4.49184e+08	4.39439e+08	4.48324e+08
M166T260	L-phenylalanine	DL-苯丙氨酸; L-苯丙氨酸	166.086	260.4	165.079	1.511	C9H11NO2	[M+H]+	Amino acids	氨基酸			C00079	Membrane transport; Metabolism of other amino acids; Biosynthesis of other secondary metabolites; Translation; Amino acid metabolism	30394-07-1	HMDB00159	BioDeepDB	2	pos	3.0339e+07	4.25059e+07	4.51685e+07	4.78346e+08	5.21517e+08	5.16575e+08	3.75132e+08	3.62529e+08	3.81248e+08
M165T221	4-Isopropylbenzoic acid	4-异丙基苯甲酸; 对异丙基苯甲酸; 枯酸	165.091	221.1	164.084	1.807	C10H12O2	[M+H]+	Prenol lipids	酮类、醛类、酸类	Monoterpenoids		C06578		536-66-3	HMDB0035268	BioDeepDB	2	pos	3.14232e+07	3.50447e+07	4.7816e+07	8.36152e+06	8.87622e+06	8.79204e+06	1.74861e+07	1.813e+07	1.65971e+07
M785T541	PC(18_1(9Z)_18_2(9Z,12Z))		784.593	541.4	783.578	10.6417	C44H82NO8P	[M+H]+		其他					17041-44-0	HMDB0008105	mzkit_dia	2	pos	1.45349e+07	1.02959e+07	2.86883e+07	1.32149e+07	2.37298e+07	3.49097e+07	2.43153e+07	1.97968e+07	3.45853e+07
M239T253	Camalexin	千里光宁	239.138	253.3	200.041	0.703442	C11H8N2S	[M+K]+	Indoles and derivatives	生物碱	Indoles	吲哚生物碱	C21721		135531-86-1	HMDB0038631	mzkit_dia	2	pos	1.29778e+07	1.74209e+07	2.12788e+07	1.99921e+08	2.07999e+08	2.12483e+08	1.58468e+08	1.10467e+08	1.61827e+08
M318T438	4-Hydroxysphinganine	N-[12-[(7-硝基-2-1,3-苯并恶二唑-4-基)氨基]十二烷酰基]-植物鞘氨醇; 植物鞘氨醇; 糖脂; 4-羟基鞘氨醇	318.299	438.1	317.293	3.314	C18H39NO3	[M+H]+	Organonitrogen compounds	有机酸及其衍生物	Amines		C12144	Lipid metabolism	554-62-1	HMDB0004610	BioDeepDB	2	pos	1.19113e+07	1.26031e+07	1.48704e+07	2.88872e+06	3.27288e+07	3.09833e+07	1.5926e+07	1.48204e+07	1.59518e+07
M330T71	Cyclic AMP	腺苷-3,5-环磷酸; 腺苷-3',5'-环磷酸	330.058	71	329.053	5.134	C10H12N5O6P	[M+H]+	Purine nucleotides	其他	Cyclic purine nucleotides		C00575	Nucleotide metabolism	114697-05-1	HMDB0000058	BioDeepDB	2	pos	3.51406e+07	3.97149e+07	5.01579e+07	2.07221e+08	2.22069e+08	2.26093e+08	2.24487e+08	2.24845e+08	2.37801e+08
M273T303	2-cis,4-trans-xanthoxin		273.146	303.2	250.157	2.22189	C15H22O3	[M+Na]+	Prenol lipids	其他	Sesquiterpenoids		C13453	Metabolism of terpenoids and polyketides	8066-07-7	HMDB0304066	mzkit_dia	2	pos	1.66415e+06	1.92102e+06	2.44293e+06	4.16602e+07	4.33214e+07	4.50108e+07	2.87345e+07	3.18951e+07	3.08477e+07
M182T249	4-Hydroxycinnamic acid	对羟基肉桂酸; 对香豆酸; 4-羟基肉桂酸	182.081	248.8	164.047	1.278	C9H8O3	[M+NH4]+	Cinnamic acids and derivatives	肉桂酸类	Hydroxycinnamic acids and derivatives		C00811	Amino acid metabolism; Metabolism of cofactors and vitamins; Biosynthesis of other secondary metabolites	7400-08-0	HMDB0002035	BioDeepDB	2	pos	4.54953e+07	6.72476e+07	9.1604e+07	1.51235e+07	1.61317e+07	1.6974e+07	5.49675e+07	3.2077e+07	5.63919e+07
M194T86	Serotonin	5-羟基色胺; 血清素	194.118	86.4	176.095	0.254	C10H12N2O	[M+NH4]+	Indoles and derivatives	吲哚及其衍生物	Tryptamines and derivatives		C00780	Amino acid metabolism	50-67-9	HMDB0000259	BioDeepDB	2	pos	1.22134e+07	2.61513e+07	1.66138e+07	5.72207e+07	5.83818e+07	5.18277e+07	4.96567e+07	4.97447e+07	8.57101e+07
M135T321	(-)-cis-Carveol	(-)-香芹酚	135.117	321.3	152.12	0.888	C10H16O	[M-H2O+H]+	Prenol lipids	萜类	Monoterpenoids	单萜	C11395	Metabolism of terpenoids and polyketides	2102-59-2	HMDB0036082	BioDeepDB	2	pos	5.50804e+07	1.4093e+08	1.89004e+08	238607	208481	278278	7.02426e+07	7.29202e+07	3.18892e+07
M169T262	3,4-Dihydroxybenzeneacetic acid	3,4-二羟基苯乙酸	169.049	261.5	168.042	0.197	C8H8O4	[M+H]+	Phenols	酚类	Benzenediols		C01161	Amino acid metabolism	102-32-9	HMDB0001336	BioDeepDB	2	pos	1.38292e+06	1.46419e+06	1.82371e+06	8.98105e+06	9.44616e+06	1.1589e+07	2.56407e+06	8.02608e+06	9.80126e+06
M102T327	Deoxycarnitine	(3-羧丙基)三甲基氯化铵	102.128	327.3	145.11	0.190155	C7H15NO2	[M-CO2+H]+	Fatty Acyls	脂质和类脂分子	Fatty acids and conjugates	脂肪酸和共轭物			407-64-7	HMDB0001161	mzkit_dia	2	pos	6.75985e+07	6.31922e+07	5.94395e+07	7.91065e+07	5.43787e+07	6.22264e+07	2.20233e+07	3.4614e+07	9.43959e+07
M185T76	Pyridoxal	吡哆醛	185.091	76.4	167.058	3.057	C8H9NO3	[M+NH4]+	Pyridines and derivatives	有机酸及其衍生物	Pyridine carboxaldehydes		C00250	Metabolism of cofactors and vitamins	66-72-8	HMDB0001545	BioDeepDB	2	pos	5.23964e+07	9.85762e+07	1.11276e+08	1.37708e+08	2.33772e+08	1.37634e+08	1.23913e+08	1.19924e+08	2.00065e+08
M457T398_1	Oleanolic acid	齐墩果酸; 丁香油素; 土当归酸; 石竹素	457.364	398.5	456.36	7.439	C30H48O3	[M+H]+	Prenol lipids	萜类	Triterpenoids		C17148		508-02-1	HMDB0002364	BioDeepDB	2	pos	1.81234e+06	2.02616e+06	22181.8	5.16993e+07	6.17969e+07	5.08224e+07	3.3211e+07	2.63298e+07	3.16768e+07
M462T54	Morphine-3-glucuronide	吗啡-3-Β-D-葡糖苷酸	462.181	53.5	461.169	11.793	C23H27NO9	[M+H]+	Morphinans				C16643		20290-09-9	HMDB0041936	BioDeepDB	2	pos	9.35609e+07	9.37376e+07	1.01486e+08	1.0062e+07	5.24415e+06	9.04099e+06	6.84082e+07	5.79291e+07	4.02228e+07
M161T321	Methylisoeugenol	顺式-甲基异丁香油酚; 异丁香酚甲醚; 反式甲基异丁香酚	161.096	321	178.099	1.95	C11H14O2	[M-H2O+H]+	Benzene and substituted derivatives	其他	Methoxybenzenes		C10478	Biosynthesis of other secondary metabolites	6379-72-2	HMDB0041553	BioDeepDB	2	pos	3.91815e+07	4.16855e+07	4.39196e+07	1.1599e+06	1.36186e+06	1.16001e+06	1.4369e+07	1.48343e+07	1.62758e+07
M460T333	sophoradiol		460.376	332.5	442.381	5	C30H50O2	[M+NH4]+	Others	其他			C19733		6822-47-5		BioDeepDB	2	pos	3.26462e+07	3.33894e+07	3.95678e+07	6.02468e+07	6.43301e+07	6.41931e+07	1.19159e+08	4.61135e+07	8.91349e+07
M304T75_1	Cocaine	古卡因; 可卡因	304.15	74.7	303.147	13.898	C17H21NO4	[M+H]+	Benzene and substituted derivatives	生物碱	Benzoic acids and derivatives	苯（基）乙胺	C01416	Biosynthesis of other secondary metabolites	50-36-2	HMDB0015043	BioDeepDB	2	pos	3.66863e+06	3.54042e+06	2.75597e+07	3.64383e+07	5.45991e+07	5.56201e+07	2.17814e+07	2.60884e+07	2.13005e+07
M336T241	Senecionine	千里光宁; 千里光碱	336.18	240.9	335.173	2.797	C18H25NO5	[M+H]+	Alkaloids	生物碱	Pyrrolizidine	吡咯里西啶	C06176	Biosynthesis of other secondary metabolites	130-01-8		MoNA	2	pos	3.16913e+07	3.61272e+07	4.334e+07	3.59247e+06	3.71432e+06	3.66512e+06	2.77067e+07	2.62869e+07	2.95221e+07
M273T266	Pinobanksin	短叶松素	273.217	266.3	272.068	14.934	C15H12O5	[M+H]+	Flavonoids	黄酮类	Dihyroflavonols	二氢黄酮类	C09826	Biosynthesis of other secondary metabolites	548-82-3	HMDB0125364	BioDeepDB	2	pos	2.18769e+06	2.58738e+06	3.30607e+06	2.7706e+07	3.03053e+07	2.90159e+07	1.79548e+07	1.79322e+07	1.9477e+07
M149T213	2-Oxo-4-methylthiobutanoic acid		149.107	212.5	148.019	0.132	C5H8O3S	[M+H]+	Fatty Acyls		Fatty acids and conjugates		C01180	Amino acid metabolism; Biosynthesis of other secondary metabolites	583-92-6	HMDB0001553	BioDeepDB	2	pos	8.55097e+06	1.01505e+07	1.10019e+07	2.94741e+06	3.75896e+06	3.77572e+06	4.01718e+06	5.13769e+06	3.47453e+06
M177T273	Ureidosuccinic acid	N-氨基甲酰基-DL-天冬氨酸; 脲基琥珀酸	177.054	272.6	176.043	0.668	C5H8N2O5	[M+H]+	Carboxylic acids and derivatives	酮类、醛类、酸类	Amino acids, peptides, and analogues		C00438	Amino acid metabolism; Nucleotide metabolism	13184-27-5	HMDB0000828	BioDeepDB	2	pos	4.76904e+07	5.07464e+07	6.06889e+07	2.16319e+06	2.27721e+06	2.20333e+06	4.92784e+07	4.95418e+07	4.97797e+07
M221T345	2-trans,6-trans-Farnesal	法尼醛	221.19	345	220.183	0.082	C15H24O	[M+H]+	Prenol lipids	萜类	Sesquiterpenoids	倍半萜类	C03461	Metabolism of terpenoids and polyketides	19317-11-4	HMDB0060356	BioDeepDB	2	pos	2.45696e+07	2.882e+07	9.52307e+06	312683	293574	217273	1.95202e+07	3.35921e+07	1.91155e+07
M439T291	Glycyrrhetol		439.354	290.6	456.36	6.002	C30H48O3	[M-H2O+H]+	Prenol lipids	其他	Triterpenoids		C20510		14226-18-7	HMDB0039690	BioDeepDB	2	pos	2.93705e+06	3.70875e+06	5.5145e+06	3.84924e+07	2.8816e+07	3.84012e+07	6.45243e+07	2.9039e+07	5.00706e+07
M304T300	Sativan		304.155	299.6	286.121	1.8799	C17H18O4	[M+NH4]+	Isoflavonoids	黄酮类	O-methylated isoflavonoids	异黄酮	C10526		41743-86-6	HMDB0030521	mzkit_dia	2	pos	1.02555e+06	1.26981e+06	1.53145e+06	2.75738e+08	2.98003e+08	2.32394e+08	2.00127e+08	1.95362e+08	2.18554e+08
M335T475	Prostaglandin A2	前列腺素 A2	335.22	474.5	334.214	5.89	C20H30O4	[M+H]+	Fatty Acyls		Eicosanoids		C05953	Lipid metabolism	13345-50-1	HMDB0002752	BioDeepDB	2	pos	976756	1.16313e+06	4.97513e+06	3.6181e+06	8.03155e+06	1.25939e+07	3.31068e+07	5.88417e+07	5.40578e+07
M170T129	2-hydroxyphenylacetate	2-羟基苯乙酸; 邻羟基苯乙酸	170.081	128.5	152.047	0.983	C8H8O3	[M+NH4]+	Benzene and substituted derivatives	酚类	Phenylacetic acids		C05852	Amino acid metabolism	614-75-5	HMDB0000669	BioDeepDB	2	pos	1.13224e+07	3.68435e+07	1.57524e+07	4.91937e+07	5.57367e+07	9.37817e+07	1.0044e+08	8.59388e+07	5.26502e+07
M233T127	Abscisic alcohol		233.149	126.5	250.157	18.004	C15H22O3	[M-H2O+H]+	Prenol lipids	其他	Sesquiterpenoids		C13456	Metabolism of terpenoids and polyketides	113472-20-1	HMDB0039635	BioDeepDB	2	pos	4.6621e+07	5.36962e+07	6.22659e+07	5.74642e+07	6.44371e+07	6.35856e+07	4.10694e+07	3.87967e+07	3.77821e+07
M423T361_1	24-Methylenecycloartan-3-ol	24-亚甲基环阿屯醇	423.36	360.9	440.402	5.249	C31H52O	[M-H2O+H]+	Steroids and steroid derivatives	类固醇和类固醇衍生物	Cycloartanols and derivatives		C08830	Lipid metabolism	1449-09-8	HMDB0303481	BioDeepDB	2	pos	65809.1	90568.8	184419	4.84562e+07	5.01208e+07	2.30396e+07	3.08019e+07	3.00212e+07	3.13426e+07
M344T340	Deoxyloganic acid		344.119	340.5	360.142	10.034	C16H24O9	[M-NH3+H]+	Prenol lipids	萜类	Terpene glycosides		C11636	Metabolism of terpenoids and polyketides	22487-36-1	HMDB0037028	BioDeepDB	2	pos	1.44887e+06	1.42524e+06	728464	5.87162e+07	8.0203e+07	5.73153e+07	3.95991e+07	4.09132e+07	4.22594e+07
M417T125	Colchicine	秋水仙碱; 秋水仙素	417.2	124.8	399.168	4.08538	C22H25NO6	[M+NH4]+	Tropones	其他			C07592	Biosynthesis of other secondary metabolites	30512-31-3	HMDB0015466	mzkit_dia	2	pos	2.94256e+07	13866.7	41702.6	2.2219e+08	3.45617e+07	3.15529e+07	5.56403e+07	1.70939e+07	5.43334e+07
M573T228_2	Desglucocheirotoxin	K-毒毛旋花子配质-3-L-鼠李糖甙; 铃兰毒苷	573.259	227.9	550.278	13.962	C29H42O10	[M+Na]+	Steroids and steroid derivatives	萜类	Steroid lactones		C08858		508-75-8	HMDB0034362	NaturalProducts	2	pos	2.19137e+07	1.26712e+07	2.64861e+07	806580	667059	723950	1.32868e+07	1.36885e+07	4.91153e+06
M451T284	Tobramycin	托普霉素	451.256	283.9	467.259	8.757	C18H37N5O9	[M-OH+H]+	Organooxygen compounds	抗生素	Carbohydrates and carbohydrate conjugates		C00397		32986-56-4	HMDB0014822	BioDeepDB	2	pos	1.48696e+06	1.53594e+06	2.00485e+06	2.4736e+07	1.89966e+07	1.8352e+07	1.40044e+07	1.40273e+07	1.33576e+07
M403T439	Trifolirhizin	三叶豆紫檀苷; 红车轴草根甙	403.141	439	446.121	4.61968	C22H22O10	[M-CO2+H]+	Isoflavonoids	黄酮类	Furanoisoflavonoids	异黄酮	C10538		6807-83-6	HMDB0036630	mzkit_dia	2	pos	8.46271e+06	9.23193e+06	4.24671e+06	662262	218590	526050	246378	782518	194178
M336T277	Ajmalicine	阿吗里新; 萝巴新	336.187	277.2	352.179	10.649	C21H24N2O3	[M-OH+H]+	Terpenoids	萜类	Iridoids	环烯醚萜	C09024	Biosynthesis of other secondary metabolites	483-04-5		MoNA	2	pos	534703	431489	443806	3.84211e+07	1.55029e+08	2.02722e+08	9.32276e+06	9.36719e+06	8.26397e+07
M434T284	PHC 4-O-glucoside		434.114	283.7	450.116	14.8408	C21H22O11	[M-OH+H]+	Flavonoids	黄酮类			C16408	Biosynthesis of other secondary metabolites	123537-97-3		mzkit_dia	2	pos	381842	265140	35766.8	1.46293e+07	1.44661e+07	1.56386e+07	7.93848e+06	9.49989e+06	7.97278e+06
M279T237	Phaseollin	菜豆素; 菜豆蛋白	279.136	237	322.121	7.69955	C20H18O4	[M-CO2+H]+	Isoflavonoids	黄酮类	Furanoisoflavonoids	异黄酮	C10514		91110-20-2	HMDB0034173	mzkit_dia	2	pos	9.945e+06	1.03162e+07	1.25622e+07	2.65824e+07	2.46439e+07	2.67221e+07	4.13759e+07	3.67804e+07	3.9891e+07
M584T645_1	Neoxanthin	新黄质	584.466	645.3	600.418	8.609	C40H56O4	[M-NH3+H]+	Terpenoids	萜类	Carotenoids	类胡萝卜素类	C13431	Metabolism of terpenoids and polyketides	14660-91-4		mzVault	2	pos	1.41838e+08	9.27956e+07	1.54509e+08	5.16817e+07	5.50771e+07	5.40111e+07	4.85452e+07	7.56325e+07	8.61963e+07
M190T92	Quisqualic_acid	异喹啉酸(mM/ml); (+)使君子氨酸; 使君子氨酸	190.087	91.9	189.039	1.31	C5H7N3O5	[M+H]+	Amino acids	氨基酸			C08296		52809-07-1		mzVault	2	pos	1.75812e+07	1.98419e+07	2.28439e+07	2.55977e+07	2.43009e+07	2.16118e+07	2.807e+07	2.496e+07	2.81929e+07
M285T329	Salvigenin	三裂鼠尾草素	285.112	328.8	328.095	0.245447	C18H16O6	[M-CO2+H]+	Flavonoids	酚类	O-methylated flavonoids				19103-54-9	HMDB0128577	mzkit_dia	2	pos	1.50389e+06	1.69527e+06	1.81429e+06	2.24703e+07	1.85195e+07	2.30743e+07	5.41007e+06	2.29328e+07	1.97046e+07
M369T449_2	trans-zeatin riboside	玉米素核糖甙; 玉米素核苷	369.192	448.5	351.154	10.5988	C15H21N5O5	[M+NH4]+	Purine nucleosides	其他			C16431	Metabolism of terpenoids and polyketides	28542-78-1	HMDB0304506	mzkit_dia	2	pos	497424	509644	541326	2.64846e+07	6.27756e+07	2.14164e+07	5.46356e+07	1.3392e+07	1.52399e+07
M213T296	6-hydroxymethyl-7,8-dihydropterin		213.112	296.3	195.076	11.042	C7H9N5O2	[M+NH4]+	Pteridines and derivatives	其他	Pterins and derivatives		C01300	Metabolism of cofactors and vitamins	3672-03-5	HMDB0304227	mzkit_dia	2	pos	9.5884e+07	1.02884e+08	1.20515e+08	1.09322e+07	1.08671e+07	1.10632e+07	3.19345e+07	2.84612e+07	2.87515e+07
M229T229	2,3,4,6-Tetrahydroxybenzophenone	2,3,4,6-四羟基二苯甲酮	229.052	229.1	246.053	11.2096	C13H10O5	[M-H2O+H]+					C06355		26271-33-0		mzkit_dia	2	pos	1.90175e+06	2.05415e+06	2.54319e+06	3.42419e+07	3.40467e+07	3.17118e+07	2.48479e+07	2.43584e+07	2.34788e+07
M542T273	(8R,8'R)-Secoisolariciresinol 9-glucoside	开环异落叶松脂素 BETA-D-葡糖苷	542.268	272.7	524.226	14.613	C26H36O11	[M+NH4]+	Lignan glycosides	酚类		木酚素			63320-67-2	HMDB0037083	mzVault	2	pos	8.8554e+06	1.87443e+07	2.54289e+07	1.25194e+07	1.03199e+07	7.20052e+06	3.68676e+06	8.76851e+06	6.13761e+06
M343T276	Cheilanthifoline	碎叶紫堇碱	343.166	276.2	325.131	3.41869	C19H19NO4	[M+NH4]+	Alkaloids	生物碱	Diterpene	二萜（烯）	C05174	Biosynthesis of other secondary metabolites	483-44-3		mzkit_dia	2	pos	2.68555e+06	3.32614e+06	3.99129e+06	3.6632e+07	2.53828e+07	3.8004e+07	2.627e+07	2.48449e+07	2.28183e+07
M145T247	L-carnitine	左旋肉碱; 肉碱	145.084	246.6	161.105	12.5129	C7H15NO3	[M-NH3+H]+	Vitamin	维生素			C00318		541-15-1	HMDB0000062	mzkit_dia	2	pos	1.19279e+07	1.32927e+07	1.40174e+07	1.33022e+07	1.45287e+07	1.42141e+07	7.20649e+06	6.94407e+06	8.18843e+06
M204T85_2	Dihydrozeatin		204.123	85.4	221.128	5.7094	C10H15N5O	[M-H2O+H]+	Imidazopyrimidines	玉米素	Purines and purine derivatives		C02029	Signal transduction; Metabolism of terpenoids and polyketides	23599-75-9	HMDB0012215	mzkit_dia	2	pos	1.43508e+07	1.5894e+07	1.85706e+07	4.67761e+08	2.92557e+08	5.09627e+08	3.81274e+08	3.7201e+08	3.74512e+08
M421T252	Multifidol		421.188	252.2	210.089	5.25841	C11H14O4	[2M+H]+					C10709		125074-06-8		mzkit_dia	2	pos	3.47351e+07	4.38017e+07	5.48083e+07	4.86866e+07	5.03735e+06	5.26492e+07	2.13012e+07	2.13192e+07	2.84019e+07
M208T76	Miglitol	米格列醇	208.097	76.3	207.111	0.888	C8H17NO5	[M+H]+	Piperidines				C07708		1214197-62-2	HMDB0014634	mzVault	2	pos	3.07612e+07	3.50044e+07	3.98379e+07	2.16337e+07	2.24072e+07	2.43394e+07	1.61489e+08	1.50558e+08	1.03208e+08
M324T568	Sciadonic acid		324.29	568.4	306.256	0.025	C20H34O2	[M+NH4]+	Fatty Acyls		Fatty acids and conjugates				7019-85-4	HMDB0031058	mzVault	2	pos	1.61251e+07	1.86074e+07	2.37094e+07	3.24009e+07	3.05477e+07	3.20726e+07	3.55498e+07	3.85809e+07	3.92999e+07
M393T459_2	Geranyl acetate	乙酸香叶酯	393.297	459.3	196.146	8.18827	C12H20O2	[2M+H]+	Fatty Acyls	萜类	Fatty alcohol esters	单萜	C09861		33843-18-4	HMDB0035157	mzkit_dia	2	pos	9.98857e+06	1.75949e+07	1.96363e+07	1.7481e+07	1.1869e+07	1.20522e+07	9.81555e+06	2.17392e+07	1.51027e+07
M369T273	Curcumin	姜黄色素; 姜黄油; 姜黄素; 酸性黄	369.117	273	368.126	1.906	C21H20O6	[M+H]+	Diarylheptanoids	酚类	Linear diarylheptanoids		C10443	Biosynthesis of other secondary metabolites	94875-80-6	HMDB0002269	NaturalProducts	2	pos	3.20882e+07	3.26458e+07	4.80233e+07	3.69718e+06	4.30394e+06	3.80542e+06	4.2162e+07	4.27862e+07	4.60929e+07
M192T89	5-Hydroxyindoleacetic acid	(5-羟基-1H-吲哚-3-基)乙酸; 5-羟基吲哚-3-乙酸; 5-羟吲哚乙酸	192.066	89.4	191.058	0.954	C10H9NO3	[M+H]+	Indoles and derivatives	酚类	Indolyl carboxylic acids and derivatives		C05635	Amino acid metabolism	54-16-0	HMDB0000763	NaturalProducts	2	pos	5.22311e+06	5.74796e+06	6.75508e+06	1.18248e+08	1.24348e+08	1.24448e+08	7.57416e+07	7.05405e+07	7.54937e+07
M132T128	cis-4-hydroxyproline	顺-4-羟基-D-脯氨酸	132.101	127.6	131.058	8.329	C5H9NO3	[M+H]+	Ketones, Aldehydes, Acids	酮，醛，酸			C03440	Amino acid metabolism	2584-71-6		NaturalProducts	2	pos	1.52521e+07	6.14836e+07	8.88327e+07	1.01447e+08	1.28739e+08	8.14714e+07	1.47586e+08	1.05817e+08	6.54558e+07
M175T294	Dehydrozingerone	脱氢姜酮	175.148	293.5	192.079	0.105	C11H12O3	[M-H2O+H]+	Cinnamic acids and derivatives		Hydroxycinnamic acids and derivatives		C17840		22214-42-2	HMDB0032591	mzVault	2	pos	8.38121e+08	9.19341e+08	5.78969e+08	2.20219e+06	6.39345e+06	6.94721e+06	1.83761e+08	1.71868e+08	2.0882e+08
M346T368	Grifolin		346.261	368.1	328.24	5.523	C22H32O2	[M+NH4]+	Prenol lipids		Sesquiterpenoids				6903-07-7	HMDB0030446	mzVault	2	pos	1.30204e+08	1.50705e+08	2.06094e+08	7.31482e+06	6.37129e+06	7.56151e+06	8.17824e+07	8.3638e+07	8.40657e+07
M541T674	sulfurein	硫黄菊素	541.113	673.8	270.053	0.218845	C15H10O5	[2M+H]+	Flavonoids	黄酮类	Aurones	橙酮	C08730		120-05-8	HMDB0137516	mzkit_dia	2	pos	1.92616e+07	2.08511e+07	1.81412e+07	1.09799e+07	1.5327e+07	1.45259e+08	3.51455e+07	1.52712e+08	1.61833e+08
M391T226	THC 4-glucoside		391.143	226	434.121	10.1303	C21H22O10	[M-CO2+H]+	Flavonoids	黄酮类			C16407	Biosynthesis of other secondary metabolites	25218-09-1		mzkit_dia	2	pos	8.64465e+07	2.33655e+07	1.46735e+08	1.60152e+06	1.61357e+06	1.71758e+06	6.06948e+07	6.37571e+07	5.99993e+07
M245T266	Rishitin		245.15	266.2	222.162	6.08567	C14H22O2	[M+Na]+	Organooxygen compounds	萜类	Alcohols and polyols	倍半萜类	C09715		18178-54-6	HMDB0035593	mzkit_dia	2	pos	1.19821e+07	1.31136e+07	1.42414e+07	1.69435e+07	1.83954e+07	1.96017e+07	1.38672e+07	1.17059e+07	1.29551e+07
M140T74_1	6-Hydroxynicotinic acid	6-羟基烟酸	140.034	74.5	139.027	0.132	C6H5NO3	[M+H]+	Pyridines and derivatives	维生素及其衍生物	Pyridinecarboxylic acids and derivatives		C01020	Metabolism of cofactors and vitamins	15864-85-4	HMDB0002658	NaturalProducts	2	pos	1.10153e+07	1.77366e+07	1.58974e+07	2.50521e+08	2.66633e+08	2.69253e+08	1.12791e+08	1.64903e+08	1.11675e+08
M303T262	Hesperetin	橙皮甙; 橙皮素	303.05	262.4	302.079	0.75	C16H14O6	[M+H]+	Flavonoids	黄酮类	O-methylated flavonoids	黃烷酮	C01709	Biosynthesis of other secondary metabolites	41001-90-5	HMDB0005782	NaturalProducts	2	pos	2.72265e+07	3.32379e+07	4.43903e+07	24443.5	46201.7	1.34219e+07	2.41672e+07	1.16597e+08	9.52823e+07
M370T448	Cholesterol	胆固醇	370.265	447.6	386.355	15.83	C27H46O	[M-OH+H]+	Steroids and steroid derivatives	类固醇和类固醇衍生物	Cholestane steroids	类固醇	C00187	Lipid metabolism	80356-14-5	HMDB0000067	BioDeepDB	2	pos	1.97295e+07	3.20378e+07	6.28471e+07	1.79482e+06	2.05371e+06	2.02263e+06	4.19349e+07	9.04269e+06	4.23227e+07
M305T55	Dihydrophaseic acid	二氢菜豆酸	305.134	54.7	282.147	6.67543	C15H22O5	[M+Na]+	Prenol lipids		Sesquiterpenoids		C15971	Metabolism of terpenoids and polyketides	41756-77-8	HMDB0038660	mzkit_dia	2	pos	3.71653e+07	4.84007e+07	5.05211e+07	1.34744e+09	1.41016e+09	1.46518e+09	6.34073e+08	6.18808e+08	5.3446e+08
M309T359	2-Methoxy-9-phenyl-1H-phenalen-1-one		309.086	359.4	286.099	7.74897	C20H14O2	[M+Na]+	Naphthalenes	其他	Phenylnaphthalenes				56252-05-2	HMDB0030840	mzkit_dia	2	pos	523189	748848	530961	1.7853e+09	2.27821e+09	2.27753e+09	1.36962e+09	1.35872e+09	1.47802e+09
M225T163	Sinapic acid	3,5-二甲氧基-4-羟基肉桂酸; 4-羟基-3,5-二甲氧基肉桂酸; 咖啡酸反式异构体; 芥子酸	225.077	163.3	224.068	5.569	C11H12O5	[M+H]+	Cinnamic acids and derivatives	酚类	Hydroxycinnamic acids and derivatives		C00482	Biosynthesis of other secondary metabolites	7362-37-0	HMDB0032616	NaturalProducts	2	pos	7.69547e+06	9.27396e+06	3.78137e+06	3.11626e+07	3.84636e+07	3.11759e+07	2.37607e+07	1.19931e+07	3.40001e+07
M457T291_1	Betulinic acid	白桦脂酸; 香柠檬烯; 白桦酯酸; 白桦酸; 桦木酸; 表白桦脂酸	457.365	290.7	456.36	5.68959	C30H48O3	[M+H]+	Prenol lipids	萜类	Triterpenoids		C08619		472-15-1	HMDB0030094	mzkit_dia	2	pos	1.07253e+07	1.20586e+07	1.46113e+07	1.00956e+08	1.31611e+08	1.20207e+08	1.1155e+08	1.007e+08	9.85864e+07
M348T389_1	3'-AMP	腺苷3-单磷酸酯	348.142	388.7	347.063	7.632	C10H14N5O7P	[M+H]+	Ribonucleoside 3'-phosphates	核苷、核苷酸和类似物			C01367	Nucleotide metabolism	84-21-9	HMDB0003540	NaturalProducts	2	pos	7.72578e+06	7.10176e+06	4.21587e+06	3.7129e+06	7.72746e+06	9.98313e+06	6.3807e+06	7.07414e+06	5.13628e+06
M145T313	Anabasine	(-)-假木贼碱; 硫苯咪唑砜	145.05	313.4	162.116	2.534	C10H14N2	[M-H2O+H]+	Alkaloids	生物碱	Pyridine	吡啶	C11357		494-52-0		NaturalProducts	2	pos	5.04119e+07	7.15942e+07	1.78506e+07	4.38912e+07	7.02418e+07	6.77332e+07	2.81529e+07	2.83359e+07	1.40694e+08
M371T633	Combretol		371.112	633.3	388.116	0.602028	C20H20O8	[M-H2O+H]+	Flavonoids	黄酮类	Flavonols	黄酮醇			5084-19-5		mzkit_dia	2	pos	3.19334e+07	3.9936e+07	5.54022e+07	2.18091e+07	4.78834e+07	1.34073e+08	2.3071e+07	2.65213e+07	3.91093e+07
M279T293	Leukoefdin	无色飞燕草素	279.086	293.1	322.069	1.11371	C15H14O8	[M-CO2+H]+	Flavonoids	黄酮类	Flavans	黄烷类	C05909	Biosynthesis of other secondary metabolites	98919-67-6	HMDB0136090	mzkit_dia	2	pos	7.26759e+07	7.11292e+07	4.06871e+07	1.02763e+07	1.04312e+07	7.05793e+06	6.14687e+06	6.66757e+06	6.1717e+06
M394T562_1	epsilon-Tocopherol	生育三烯酚	394.323	561.7	410.318	0.253	C28H42O2	[M-OH+H]+	Prenol lipids	其他	Quinone and hydroquinone lipids		C14154	Metabolism of cofactors and vitamins	490-23-3	HMDB0030554	mzVault	2	pos	2.96332e+06	3.11687e+06	3.30244e+06	4.93192e+06	5.31274e+06	3.66297e+06	1.99379e+06	2.1906e+06	1.67805e+06
M319T50	Myricetin	杨梅素	319.15	50.1	318.038	13.45	C15H10O8	[M+H]+	Flavonoids	黄酮类	Flavonol	黄酮醇			529-44-2		NaturalProducts	2	pos	9.98413e+06	1.13263e+07	1.2645e+07	1.83418e+08	1.67785e+08	1.71323e+08	9.51327e+07	9.30209e+07	1.06316e+08
M439T336	Isomangiferolic acid		439.354	335.8	456.36	7.823	C30H48O3	[M-H2O+H]+	Steroids and steroid derivatives		Cycloartanols and derivatives				13878-92-7	HMDB0035119	mzVault	2	pos	49721	2.27217e+06	38881.2	6.32878e+07	6.67703e+07	8.87454e+07	2.41646e+07	3.0964e+07	5.04459e+07
M257T468	Dehydroabietic acid	脱氢枞酸; 脱氢松香酸	257.23	467.9	300.209	13.353	C20H28O2	[M-CO2+H]+	Terpenoids	萜类	Diterpenoids	双萜类	C12078		1740-19-8	HMDB0061925	mzkit_dia	2	pos	5.79415e+06	6.78517e+06	4.3957e+06	3.63581e+06	3.44771e+06	3.87475e+06	4.87761e+06	4.85865e+06	5.38795e+06
M457T160	3TQG647UAN	新异甘草苷	457.228	160.2	418.126	7.81313	C21H22O9	[M+K]+	Flavonoids	酚类	Flavonoid glycosides				59122-93-9	HMDB0037317	mzkit_dia	2	pos	106651	154123	194422	1.21592e+08	4.30448e+07	5.69184e+07	8.64921e+07	2.74298e+07	3.60745e+07
M283T386	Pseudobaptigenin		283.063	385.6	282.053	8.84108	C16H10O5	[M+H]+	Isoflavonoids	黄酮类	Isoflav-2-enes	异黄酮	C10522		90-29-9	HMDB0036616	mzkit_dia	2	pos	2.36423e+08	2.40353e+08	1.43822e+08	4.14186e+06	3.53961e+06	4.17593e+06	5.54745e+06	5.33946e+06	5.35025e+06
M421T459_1	Brassicasterol	芸苔甾醇; 菜籽甾醇	421.304	459.2	398.355	9.219	C28H46O	[M+Na]+	Steroids and steroid derivatives	萜类	Ergostane steroids	三萜类	C08813	Lipid metabolism	474-67-9	HMDB0011181	mzVault	2	pos	3.93901e+07	2.83208e+07	3.59929e+06	1.08249e+07	3.3496e+07	6.78074e+07	2.62342e+07	1.25111e+07	3.39478e+07
M275T390	Glycerophosphocholine	甘油磷酸胆碱; 甘磷酸胆碱	275.138	390	257.103	6.01726	C8H20NO6P	[M+NH4]+	Glycerophospholipids	生物碱	Glycerophosphocholines				28319-77-9	HMDB0000086	mzkit_dia	2	pos	9.61121e+06	1.07073e+07	1.31076e+07	3.45413e+06	1.03865e+07	1.28532e+07	2.59225e+07	2.46992e+07	2.60517e+07
M382T173	Anthricin	去氧鬼臼毒素; 去氧鬼臼脂素	382.141	172.8	398.137	0.477887	C22H22O7	[M-OH+H]+		苯丙素类			C10556	Biosynthesis of other secondary metabolites	100348-38-7		mzkit_dia	2	pos	2.95861e+07	3.34402e+07	2.8487e+07	8.35159e+06	7.93114e+06	8.72383e+06	6.65721e+06	3.48066e+06	5.00049e+06
M213T273	Cytisine	金雀花碱	213.102	273.3	190.111	10.192	C11H14N2O	[M+Na]+		生物碱			C10763	Biosynthesis of other secondary metabolites	115051-74-6		NaturalProducts	2	pos	2.88763e+07	3.17121e+07	4.06469e+07	8.36856e+07	9.00993e+07	8.87716e+07	6.35736e+07	6.45822e+07	6.55778e+07
M332T269	Momilactone A	茅香内酯A	332.216	268.8	314.188	17.1877	C20H26O3	[M+NH4]+	2-arylbenzofuran flavonoids	黄酮类		二氢查耳酮	C18015	Metabolism of terpenoids and polyketides	51415-07-7	HMDB0036748	mzkit_dia	2	pos	2.77915e+07	2.50653e+07	3.47531e+07	9.93605e+07	1.06401e+08	6.50159e+07	4.402e+07	4.08281e+07	4.49591e+07
M559T634_1	Albanol B		559.129	633.6	558.131	9.153	C34H22O8	[M+H]+	Organooxygen compounds	酚类	Carbonyl compounds	多元酚			87084-99-9	HMDB0030109	mzVault	2	pos	1.58726e+07	2.00226e+07	4.19625e+07	1.84323e+07	6.07242e+07	8.68334e+07	2.41681e+07	2.0899e+07	6.47196e+07
M123T56	2-Ethyl-3-methylpyrazine, 9CI	3-乙基-2-甲基吡嗪	123.092	56.2	122.084	0.572	C7H10N2	[M+H]+	Diazines		Pyrazines				15707-23-0	HMDB0041254	mzVault	2	pos	1.57572e+07	2.44628e+07	2.63719e+07	1.13509e+07	1.24486e+07	1.33167e+07	1.46499e+07	1.70751e+07	8.4522e+07
M190T55	Castanospermine	亚胺糖栗树精胺; 栗精胺	190.071	55	189.1	1.031	C8H15NO4	[M+H]+	Alkaloids	生物碱	Indole Alkaloids	吲哚生物碱	C02256		79831-76-8		MoNA	2	pos	2.862e+07	1.01151e+07	1.23656e+07	1.42116e+07	8.1008e+06	1.49422e+07	3.05071e+07	1.10869e+07	3.38442e+07
M275T57_1	quercetagetin	六羟黄酮/栎草亭; 六羟基黄酮; 六羟黄酮; 栎草亭	275.052	57.2	318.038	10.225	C15H10O8	[M-CO2+H]+	Flavonoids	黄酮类	Flavonols	黄酮醇	C10122		90-18-6	HMDB0126560	mzkit_dia	2	pos	2.38732e+07	2.54813e+07	3.12825e+07	2.07821e+07	2.45317e+07	2.25917e+07	2.92828e+07	2.97658e+07	2.61108e+07
M554T634_2	Delphinidin 3-sambubioside	飞燕草苷3-桑布双糖苷	554.17	633.6	597.146	13.1732	C26H29O16+	[M-CO2+H]+		飞燕草苷			C20491	Biosynthesis of other secondary metabolites	178275-92-8		mzkit_dia	2	pos	2.50038e+08	3.96004e+08	8.14044e+08	4.20976e+08	7.83958e+08	1.13864e+09	3.86421e+08	3.60023e+08	8.79902e+08
M249T233	Mecheliolide	乌心石内酯; 木香内酯	249.087	232.6	248.141	16.466	C15H20O3	[M+H]+	Terpenoids	萜类	Sesquiterpenoids	倍半萜类	C09507		68370-47-8		mzVault	2	pos	2.9238e+06	3.07154e+06	4.27151e+06	1.49764e+07	1.38103e+07	1.46838e+07	1.14683e+07	1.08961e+07	1.31621e+07
M218T234	1-Isothiocyanato-8-(methylthio)octane		218.117	234.3	217.096	17.755	C10H19NS2	[M+H]+	Isothiocyanates						4430-41-5	HMDB0038447	mzVault	2	pos	4.15973e+06	4.80246e+06	6.01212e+06	2.47512e+07	1.79556e+07	2.54614e+07	1.41406e+07	8.23758e+06	7.03397e+06
M319T356	Crocetindial	藏红花酸二醛	319.167	355.6	296.178	0.128773	C20H24O2	[M+Na]+	Others	其他			C19730		502-70-5		mzkit_dia	2	pos	2.47888e+06	2.61542e+06	3.82314e+06	2.11569e+08	2.49981e+08	2.2156e+08	1.25181e+08	1.23338e+08	1.43017e+08
M130T42	Coumarin	香豆素	130.017	42.3	146.037	5.42253	C9H6O2	[M-NH3+H]+	Coumarins and derivatives	苯丙素类		香豆素	C05851	Biosynthesis of other secondary metabolites	91-64-5	HMDB0001218	mzkit_dia	2	pos	1.17864e+08	1.3032e+08	1.50863e+08	2.89039e+07	3.09063e+07	3.04994e+07	1.20569e+08	1.30016e+08	1.32746e+08
M786T377_1	Ginsenoside F2	20(S)-人参皂苷 Rg3; 人参皂甙 Rg3; 人参皂苷 Rg3; 人参皂苷Rg3; 人参皂苷 F2; 人参皂甙F2; 人参皂苷F2	785.509	376.9	784.497	5.4199	C42H72O13	[M+H]+	Terpenoids	萜类	Triterpenoids	三萜类	C20779		62025-49-4	HMDB0039545	mzkit_dia	2	pos	842178	17674.9	19992	3.39905e+07	4.01723e+07	3.56897e+07	2.07527e+07	2.07548e+07	2.17353e+07
M228T75	5-Hydroxyferulic acid	5-羟基阿魏酸	228.087	74.5	210.053	1.5502	C10H10O5	[M+NH4]+	Cinnamic acids and derivatives	酚类	Hydroxycinnamic acids and derivatives		C05619	Biosynthesis of other secondary metabolites	110642-42-7	HMDB0035484	mzkit_dia	2	pos	1.40124e+07	1.80905e+07	1.9427e+07	2.75787e+07	2.9977e+07	1.01908e+08	7.66901e+07	7.92136e+07	7.68078e+07
M423T372_1	4-alpha-Methyl-5-alpha-cholest-7-en-3-beta-ol		423.36	371.8	400.37	0.433	C28H48O	[M+Na]+	Steroids	类固醇			C08825		481-25-4	HMDB0011605	BioDeepDB	2	pos	6.09243e+06	4.90624e+06	5.80868e+06	2.70235e+07	5.72219e+06	1.37843e+07	1.66798e+07	1.58146e+07	2.05172e+07
M535T310_1	Delphinidin 3-(6'-malonyl-glucoside)		535.09	309.6	551.104	9.684	C24H23O15+	[M-NH3+H]+	Flavonoids	黄酮类	Flavonoid glycosides	花青素	C16301	Biosynthesis of other secondary metabolites	122856-09-1	HMDB0029247	mzVault	2	pos	1.72584e+07	1.93341e+07	3.25017e+06	6.07878e+06	24810.3	9.06726e+06	3.95134e+07	3.6305e+07	4.35378e+07
M343T420	Nandinine		343.164	420.2	325.131	2.70081	C19H19NO4	[M+NH4]+		其他			C21370		572-76-9		mzkit_dia	2	pos	915466	973152	1.71359e+06	5.65691e+06	6.3492e+06	6.30966e+06	3.73688e+06	4.23764e+06	4.02532e+06
M450T397	Medicocarpin	美迪紫檀素葡萄糖苷	450.177	397.2	432.142	2.997	C22H24O9	[M+NH4]+	Isoflavonoids	黄酮类	Furanoisoflavonoids	异黄酮	C16223		52766-70-8	HMDB0033855	mzkit_dia	2	pos	1.3183e+06	814511	2.00104e+06	1.52115e+06	1.68273e+06	1.60823e+06	1.91699e+06	797304	737934
M575T272_2	Lycorine	石蒜碱; 石蒜碱盐酸盐	575.241	272.1	287.116	4.55318	C16H17NO4	[2M+H]+	Alkaloids	生物碱	Isoquinoline Alkaloids	异喹啉生物碱	C08532	Biosynthesis of other secondary metabolites	476-28-8		mzkit_dia	2	pos	4.17564e+07	4.84e+07	6.13392e+07	1.12247e+06	1.04234e+06	1.08632e+06	1.16477e+07	1.9794e+07	1.22795e+07
M284T127	Honokiol	和厚朴酚	284.17	127.1	266.131	19.361	C18H18O2	[M+NH4]+	Phenylpropanoids	苯丙素类	Lignans	木酚素	C10630		947686-05-7	HMDB0253212	MoNA	2	pos	2.19146e+07	2.31093e+07	3.15046e+07	2.20026e+07	2.10159e+07	2.07251e+07	9.23799e+06	1.02041e+07	1.05151e+07
M254T75	Hypoglycin B		254.101	75.1	270.122	3.51521	C12H18N2O5	[M-NH3+H]+	Carboxylic acids and derivatives		Amino acids, peptides, and analogues		C08280		502-37-4	HMDB0029428	mzkit_dia	2	pos	2.51731e+07	2.8073e+07	3.55842e+07	9.26898e+08	8.70924e+08	8.39168e+08	5.41103e+08	5.11975e+08	5.2717e+08
M371T315	Gibberellin A1	赤霉素A1	371.147	315.3	348.157	1.883	C19H24O6	[M+Na]+	Terpenoids	萜类	Diterpenoids	双萜类			545-97-1		mzVault	2	pos	3.84097e+07	3.92417e+07	4.63587e+07	2.61798e+06	2.17927e+06	2.25794e+06	5.4721e+07	2.459e+07	2.59523e+07
M334T48	Spartioidine	千屈茶碱-D3; 千里光菲灵碱	334.17	48.5	333.158	13.792	C18H23NO5	[M+H]+	Alkaloids	生物碱	Pyrrole Alkaloids	吡咯生物碱	C10391		480-81-9		MoNA	2	pos	108715	235745	25257.4	9.78729e+06	1.00992e+07	8.56856e+06	3.3788e+06	3.57926e+06	4.20571e+06
M292T158	Afzelechin	(+)-阿夫儿茶精; 阿夫儿茶精	292.118	157.8	274.084	0.531223	C15H14O5	[M+NH4]+	Flavonoids	黄酮类	Flavanols	黄烷醇	C09320	Biosynthesis of other secondary metabolites	2545-00-8		mzkit_dia	2	pos	1.97937e+06	2.41345e+06	3.35034e+06	4.60117e+08	6.46498e+08	9.56525e+08	6.51125e+08	3.53641e+08	4.46146e+08
M151T256	(R)-Menthofuran	(+)-薄荷呋喃; 薄荷呋喃	151.112	255.8	150.104	0.425	C10H14O	[M+H]+	Prenol lipids	萜类	Monoterpenoids	单萜	C09868		17957-94-7	HMDB0036089	Metlin	2	pos	6.96905e+07	7.24018e+07	8.75749e+07	325809	300323	356458	3.75875e+07	2.9535e+07	3.26177e+07
M369T246	Aucubin	桃叶珊瑚苷; 珊瑚木苷; 杜仲苷; 珊瑚苷	369.117	245.7	346.126	4.072	C15H22O9	[M+Na]+	Prenol lipids	萜类	Terpene glycosides		C09771		479-98-1	HMDB0036562	NaturalProducts	2	pos	1.93372e+07	2.19882e+07	3.78334e+07	3.46095e+06	3.95447e+06	4.18477e+06	2.18295e+07	2.78437e+07	2.02431e+07
M347T241	Gibberellin A24		347.185	241.1	346.178	1.126	C20H26O5	[M+H]+	Prenol lipids		Diterpenoids		C11861	Metabolism of terpenoids and polyketides	19427-32-8	HMDB0303459	Metlin	2	pos	1.45287e+07	1.2763e+07	1.95831e+07	2.77995e+07	3.78843e+07	3.8453e+07	2.23385e+07	2.24719e+07	2.87624e+07
M521T252_3	Hemigossypol		521.214	252.1	260.105	5.72437	C15H16O4	[2M+H]+	Terpenoids	萜类	Sesquiterpenoids	倍半萜类	C09680		40817-07-0		mzkit_dia	2	pos	2.71793e+07	2.95487e+07	3.56721e+07	3.85566e+06	4.15168e+06	4.17723e+06	1.24097e+07	6.02333e+06	1.3145e+07
M440T531_1	Ursolic acid	乌苏酸; 乌宋酸; 乌索酸; 熊果酸; 3-表熊果酸	440.344	531.2	456.36	6.91909	C30H48O3	[M-NH3+H]+	Prenol lipids	萜类	Triterpenoids		C08988		77-52-1	HMDB0002395	mzkit_dia	2	pos	2.05593e+07	8.98555e+06	9.5887e+06	9.55584e+06	1.49292e+06	1.0526e+07	6.67056e+06	3.20136e+07	3.30166e+07
M554T660_2	gamma-Carotene		554.468	660.2	536.438	7.21957	C40H56	[M+NH4]+	Prenol lipids	萜类	Tetraterpenoids	类胡萝卜素类	C05435	Metabolism of terpenoids and polyketides	472-93-5	HMDB0112262	mzkit_dia	2	pos	2.95578e+07	2.50778e+07	3.73872e+07	2.25369e+07	3.45394e+07	1.78838e+07	1.15286e+07	1.01112e+07	7.13766e+06
M326T74	Trehalose	α-D-吡喃葡萄糖基-α-D-吡喃葡萄糖苷; D-海藻糖,无水; α,α-海藻糖,; 海藻糖	326.123	73.8	342.116	6.3086	C12H22O11	[M-OH+H]+	Organooxygen compounds	糖类及其类似物	Carbohydrates and carbohydrate conjugates		C01083	Carbohydrate metabolism; Membrane transport	99-20-7	HMDB0000975	mzkit_dia	2	pos	2.53667e+07	2.48002e+07	2.85054e+07	1.05292e+09	5.37133e+08	4.206e+08	3.43278e+08	3.37069e+08	5.53453e+08
M138T75	2-Hydroxyphenethylamine	2-羟基苯乙胺	138.091	75	137.084	0.985	C8H11NO	[M+H]+	Organonitrogen compounds	胺类	Amines	醇胺类化合物及其衍生物	C02735		7568-93-6	HMDB0001065	BioDeepDB	2	pos	9.6009e+07	1.10571e+08	1.18675e+08	4.57562e+07	4.86727e+07	4.79165e+07	9.10007e+07	9.64314e+07	9.78329e+07
M273T315	ARNEBIN-7	去氧紫草素; 去氧紫根素	273.116	315.1	272.105	13.0713	C16H16O4	[M+H]+	Quinones	醌类	Naphthalene Quinones	萘醌类	C18133	Metabolism of cofactors and vitamins	43043-74-9		mzkit_dia	2	pos	1.12115e+06	1.43091e+06	1.40506e+06	5.09538e+06	5.68254e+06	2.93346e+06	3.05173e+06	3.30458e+06	3.32627e+06
M183T57	Galactitol	半乳糖醇; 甜醇	183.084	57.5	182.079	11.529	C6H14O6	[M+H]+	Organooxygen compounds	糖类及其类似物	Carbohydrates and carbohydrate conjugates	单糖	C01697	Carbohydrate metabolism	2234851-14-8	HMDB0000107	BioDeepDB	2	pos	3.13843e+07	8.69325e+06	9.99815e+06	7.04136e+07	7.15904e+07	2.08341e+07	1.68906e+07	5.88919e+07	6.1946e+07
M182T57	Phenylpyruvate	苯丙酮酸	182.081	57.4	164.047	0.18	C9H8O3	[M+NH4]+	Benzene and substituted derivatives	有机酸及其衍生物	Phenylpyruvic acid derivatives	氨基酸、肽和类似物	C00166	Amino acid metabolism; Biosynthesis of other secondary metabolites	156-06-9	HMDB0000205	BioDeepDB	2	pos	3.02159e+08	3.32929e+08	9.91651e+07	1.9448e+08	2.03783e+08	2.0579e+08	6.0756e+08	6.08265e+08	7.03859e+08
M113T72	Uracil	尿嘧啶	113.034	72.5	112.027	0.467	C4H4N2O2	[M+H]+	Diazines	核苷、核苷酸和类似物	Pyrimidines and pyrimidine derivatives		C00106	Metabolism of cofactors and vitamins; Metabolism of other amino acids; Nucleotide metabolism	66-22-8	HMDB0000300	BioDeepDB	2	pos	1.04609e+08	1.2019e+08	1.33746e+08	1.08703e+08	7.69481e+07	1.14567e+08	8.69524e+07	7.99121e+07	1.63337e+08
M607T595_2	Ouabain	G毒毛旋花苷	607.263	594.6	584.283	15.451	C29H44O12	[M+Na]+	Naphthalenes	类固醇和类固醇衍生物			C01443		6251-64-5	HMDB0015224	MoNA	2	pos	1.15298e+07	1.45056e+07	2.66909e+07	3.04017e+06	3.24458e+06	1.35784e+06	1.67683e+08	1.6555e+08	1.25315e+08
M155T193	Diethylphosphate	磷酸二乙酯	155.045	193.5	154.039	11.416	C4H11O4P	[M+H]+	Organic phosphoric acids and derivatives	磷酸酯	Phosphate esters		C06608		598-02-7	HMDB0012209	BioDeepDB	2	pos	4.2477e+07	4.64985e+07	5.78479e+07	5.90235e+07	6.40668e+07	6.33647e+07	7.59364e+07	7.33739e+07	7.86591e+07
M194T345	Methoxamine	甲氧明	194.118	345.3	211.121	0.265	C11H17NO3	[M-H2O+H]+	Benzene and substituted derivatives		Methoxybenzenes		C07513		390-28-3	HMDB0014861	Metlin	2	pos	4.64403e+07	4.60204e+07	5.9059e+07	1.83056e+09	1.99507e+09	1.95329e+09	1.53961e+09	1.51289e+09	1.60949e+09
M183T74	Sorbitol	山梨醇	183.084	74.5	182.079	12.075	C6H14O6	[M+H]+	Organooxygen compounds	糖类及其类似物	Carbohydrates and carbohydrate conjugates		C00794	Carbohydrate metabolism; Membrane transport	26566-34-7	HMDB0000247	BioDeepDB	2	pos	1.10246e+08	1.33026e+08	1.86528e+08	1.07994e+08	1.07085e+08	1.24787e+08	1.47136e+08	1.31212e+08	1.38929e+08
M149T103	Mevalonic acid	3,5-二羟基-3-甲基戊酸; 甲羟戊酸	149.06	102.9	148.074	1.32	C6H12O4	[M+H]+	Fatty Acyls	脂质和类脂分子	Fatty acids and conjugates	脂质	C00418	Metabolism of terpenoids and polyketides	150-97-0	HMDB0000227	BioDeepDB	2	pos	5.05102e+07	5.76568e+07	6.73724e+07	4.02694e+07	4.22619e+07	4.13382e+07	5.89422e+07	5.64782e+07	6.23837e+07
M142T82	4-Methylcatechol	4-甲基儿茶酚	142.086	82.4	124.052	0.336	C7H8O2	[M+NH4]+	Phenols	酚类	Polyphenols	多元酚	C06730		1219803-18-5	HMDB00873	BioDeepDB	2	pos	3.64917e+06	4.00212e+06	4.91864e+06	2.9675e+07	2.95156e+07	3.74783e+07	2.05897e+07	7.85592e+06	1.9717e+07
M111T229	(R)-Sulcatol	6-甲基-5-庚烯-2-醇; 6-甲基-5-庚基-2-醇	111.044	228.6	128.12	0.479	C8H16O	[M-H2O+H]+	Fatty Acyls		Fatty alcohols		C07288		1569-60-4	HMDB0030030	BioDeepDB	2	pos	1.80067e+07	2.19739e+07	1.78022e+07	4.55442e+07	2.27176e+07	2.47396e+07	1.56183e+07	1.3262e+07	1.53051e+07
M169T90	Homogentisic acid	高龙胆酸; 尿黑酸	169.049	90	168.042	1.38	C8H8O4	[M+H]+	Benzene and substituted derivatives	酚类	Phenylacetic acids		C00544	Amino acid metabolism; Metabolism of cofactors and vitamins	451-13-8	HMDB0000130	BioDeepDB	2	pos	8.90703e+06	6.10319e+06	1.55735e+07	1.27186e+07	1.1146e+07	6.32089e+06	1.7112e+07	1.26587e+07	3.74988e+06
M153T238	Perillyl alcohol	紫苏醇	153.127	237.9	152.12	1.208	C10H16O	[M+H]+	Prenol lipids	萜类	Monoterpenoids		C02452	Metabolism of terpenoids and polyketides	18457-55-1	HMDB0003634	BioDeepDB	2	pos	2.02514e+08	2.24658e+08	2.7681e+08	7.34464e+06	7.71667e+06	7.8612e+06	8.68304e+07	8.7476e+07	9.26713e+07
M123T259	1-Phenylethanol	(±)-1-苯基乙醇; 苏合香醇	123.08	258.7	122.073	0.304	C8H10O	[M+H]+	Benzene and substituted derivatives				C07112		13323-81-4	HMDB0032619	BioDeepDB	2	pos	1.24788e+07	1.24601e+07	1.69801e+07	1.35284e+06	1.15836e+06	1.16007e+06	4.77678e+06	4.61516e+06	5.34822e+06
M381T172	Dihydrochelirubine		381.139	171.7	363.111	14.4111	C21H17NO5	[M+NH4]+	Alkaloids	生物碱	Isoquinoline Alkaloids	异喹啉生物碱	C05194	Biosynthesis of other secondary metabolites	28342-26-9		mzkit_dia	2	pos	8.23385e+06	9.01676e+06	7.18717e+06	1.2847e+08	5.14828e+07	1.38169e+08	7.46828e+07	8.31775e+07	8.89988e+07
M606T497_4	(20R)-Ginsenoside Rh2	20(R)-人参皂苷Rh2; 20(S)-人参皂苷Rh2; 20(S)-人参皂苷CK; (S型)人参皂苷Rh2; 人参皂苷 R-Rh2; 20(R)-人参皂甙; 人参皂苷 Rh2; 人参皂苷CK; 20(S)-人参皂苷 C-K; 20(R)-人参皂苷 RH2	606.456	497.1	622.444	11.0781	C36H62O8	[M-OH+H]+	Terpenoids	萜类	Triterpenoids	三萜类	C22128		78214-33-2		mzkit_dia	2	pos	2.71164e+07	2.71517e+07	2.60505e+07	701390	764547	391366	7.71096e+06	1.12976e+07	1.53451e+07
M242T293	Machiline	(+)-乌药碱; 乌药碱	242.154	293.1	285.136	0.961	C17H19NO3	[M-CO2+H]+					C06348		15548-30-8	HMDB0303359	BioDeepDB	2	pos	6.13934e+07	6.82412e+07	7.93106e+07	5.36305e+07	5.66373e+07	5.61271e+07	7.48391e+07	7.55724e+07	8.08125e+07
M443T377	24-Hydroxy-beta-amyrin	齐墩果-12-烯-3,24-二醇	443.393	377.1	442.381	9.616	C30H50O2	[M+H]+	Terpenoids	萜类	Triterpenoids	三萜类	C19732	Metabolism of terpenoids and polyketides	119318-15-9		BioDeepDB	2	pos	699179	16720.2	15241	1.76557e+07	1.25579e+07	1.6197e+07	9.37669e+06	9.27417e+06	7.71773e+06
M275T399	4-Hydroxy-3-polyprenylbenzoate		275.277	399.2	274.157	12.668	C17H22O3	[M+H]+	Prenol lipids		Monoterpenoids		C18131	Metabolism of cofactors and vitamins	68631-48-1	HMDB0060388	BioDeepDB	2	pos	1.03566e+08	1.24394e+08	1.49716e+08	2.30079e+08	2.58827e+08	2.441e+08	1.42178e+08	1.35505e+08	1.61584e+08
M223T426	2-succinylbenzoate	2-(3-羧基丙酰基)苯甲酸	223.063	425.6	222.053	13.461	C11H10O5	[M+H]+	Organooxygen compounds		Carbonyl compounds		C02730	Metabolism of cofactors and vitamins	27415-09-4	HMDB0304087	BioDeepDB	2	pos	6.38658e+06	7.20634e+06	1.98122e+07	8.30946e+06	2.23873e+07	2.21256e+07	9.35764e+06	9.59773e+06	2.39229e+07
M114T76	1-Pyrroline-2-carboxylic acid		114.055	75.9	113.048	0.461	C5H7NO2	[M+H]+	Pyrrolines				C03564	Amino acid metabolism	2139-03-9	HMDB0006875	BioDeepDB	2	pos	1.68644e+07	1.81975e+07	2.59456e+07	2.77938e+06	2.53359e+06	3.78196e+06	2.03267e+07	1.80113e+07	4.76983e+06
M339T142_2	3-O-Methylkaempferol	异山柰素	339.162	142.3	300.063	1.95594	C16H12O6	[M+K]+	Flavonoids		O-methylated flavonoids		C05902		1592-70-7	HMDB0302564	mzkit_dia	2	pos	374100	387683	875433	1.74109e+08	1.80475e+08	3.89236e+07	1.02641e+08	1.96875e+07	1.69058e+07
M355T340	sesamin	芝麻素; 细辛脂素; 細辛素	355.118	340.2	354.11	1.664	C20H18O6	[M+H]+	Phenylpropanoids	苯丙素类	Lignans	木酚素	C22587		7076-24-6	HMDB0242327	BioDeepDB	2	pos	610185	693186	897078	2.58107e+07	2.95806e+07	2.77704e+07	2.03644e+07	2.07292e+07	2.23492e+07
M200T263	Benzophenone	二苯甲酮	200.107	263	182.073	2.067	C13H10O	[M+NH4]+	Benzene and substituted derivatives	酮类、醛类、酸类	Benzophenones		C06354		119-61-9	HMDB0032049	MoNA	2	pos	3.0865e+07	3.51502e+07	4.53817e+07	4.31443e+07	4.87557e+07	4.67968e+07	5.0754e+07	4.86094e+07	5.1865e+07
M300T444	Sphingosine	D-赤型鞘氨醇; 鞘氨醇	300.289	444.3	299.282	3.632	C18H37NO2	[M+H]+	Organonitrogen compounds	脂质和类脂分子	Amines	鞘脂类	C00319	Lipid metabolism	123-78-4	HMDB0000252	BioDeepDB	2	pos	775495	2.93503e+06	4.46846e+06	1.58977e+07	1.70595e+07	1.75894e+07	8.837e+06	8.84017e+06	1.00408e+07
M317T107	Chrysosplenol		317.102	106.7	360.085	0.126079	C18H16O8	[M-CO2+H]+	Flavonoids	黄酮类	O-methylated flavonoids	黄酮醇	C10031		23370-16-3	HMDB0302736	mzkit_dia	2	pos	7.21585e+07	8.58347e+07	8.60714e+07	1.54622e+06	1.64998e+06	1.73195e+06	1.3158e+06	1.30494e+06	3.0209e+06
M417T259	Stigmastanol	β-谷甾烷醇; 豆甾烷醇	417.233	259	416.402	14.731	C29H52O	[M+H]+	Yohimbine alkaloids	类固醇和类固醇衍生物			C19644		138126-65-5	HMDB0000494	Metlin	2	pos	3.8609e+06	4.2279e+06	3.70265e+06	2.13598e+07	2.82484e+07	2.28213e+07	1.47973e+07	1.35521e+07	1.14726e+07
M154T257	Piceol	4-羟基苯乙酮; 对羟基苯乙酮	154.086	256.7	136.052	0.959	C8H8O2	[M+NH4]+	Phenols	酚类	Monophenols	单酚	C10700		99-93-4		BioDeepDB	2	pos	1.72676e+07	2.69221e+07	2.48411e+07	3.10601e+06	3.15714e+06	3.04893e+06	7.67897e+06	2.28084e+07	1.86798e+07
M168T42_2	Tartaric acid	DL-酒石酸; L-酒石酸; 左旋酒石酸; 酒石酸	168.051	42.2	150.016	2.005	C4H6O6	[M+NH4]+	Organooxygen compounds	有机酸及其衍生物	Carbohydrates and carbohydrate conjugates	羧酸	C00898	Carbohydrate metabolism	87-69-4	HMDB0000956	BioDeepDB	2	pos	1.42998e+07	1.55055e+07	1.8253e+07	3.86825e+06	3.99459e+06	4.14455e+06	1.49904e+07	1.58115e+07	1.6156e+07
M331T250_2	Gibberellin A110		331.195	250.4	348.194	13.0581	C20H28O5	[M-H2O+H]+	Prenol lipids		Diterpenoids				202057-27-0	HMDB0032010	mzkit_dia	2	pos	1.43274e+07	1.37655e+07	1.71902e+07	4.22045e+06	4.93736e+06	4.47959e+06	2.88523e+06	2.75218e+06	2.91335e+06
M131T221	N-Acetylputrescine	N-(4-氨基丁基)乙酰胺; N-(4-氨基丁基)-乙酰胺; N-乙酰腐胺	131.049	221.5	130.111	8.255	C6H14N2O	[M+H]+	Carboximidic acids and derivatives	生物碱	Carboximidic acids	聚胺	C02714	Amino acid metabolism	18233-70-0	HMDB0002064	BioDeepDB	2	pos	2.5324e+07	2.94387e+07	3.56635e+07	2.96094e+07	3.18688e+07	3.31317e+07	3.17872e+07	3.38573e+07	3.16928e+07
M477T336	Liquidambaric	白桦脂酮酸; 桦木酮酸; 路路通酸	477.334	336.3	454.345	1.263	C30H46O3	[M+Na]+	Terpenoids	萜类	Triterpenes	三萜类			4481-62-3		Metlin	2	pos	5.54906e+06	5.95116e+06	8.23315e+06	262802	319436	253970	2.01459e+06	2.40764e+06	2.20127e+06
M196T131	2-Hydroxy-6,7-dimethoxybenzoxazole		196.061	131	195.053	0.858	C9H9NO4	[M+H]+	Benzoxazoles		Benzoxazolones				29550-09-2	HMDB0030726	mzVault	2	pos	4.02626e+06	4.63177e+06	5.63432e+06	6.25852e+07	7.49961e+07	6.80121e+07	3.93685e+07	3.07511e+07	2.94266e+07
M266T53	Mukoenine A		266.124	52.7	265.147	4.36	C18H19NO	[M+H]+	Indoles and derivatives		Carbazoles				155519-81-6	HMDB0040785	mzVault	2	pos	2.22485e+08	2.50126e+08	2.77921e+08	2.81783e+09	2.98357e+09	2.90449e+09	1.53762e+09	1.55082e+09	1.6326e+09
M130T191	Indole-3-carbinol	3-吲哚甲醇; 吲哚-3-甲醇	130.066	191.4	147.068	3.67645	C9H9NO	[M-H2O+H]+	Alkaloids	生物碱	Indole Alkaloids	吲哚生物碱			700-06-1	HMDB0005785	mzkit_dia	2	pos	6.17562e+06	1.04172e+07	1.21472e+07	1.12857e+07	1.51364e+07	1.63384e+07	6.64844e+06	4.48961e+06	6.81399e+06
M273T328	Estradiol	雌二醇	273.18	327.9	272.178	16.095	C18H24O2	[M+H]+	Steroids and steroid derivatives	酚类	Estrane steroids		C00951		141290-02-0	HMDB0000151	BioDeepDB	2	pos	2.12822e+06	2.54896e+06	3.16342e+06	4.1613e+07	4.43249e+07	4.11467e+07	2.17476e+07	2.31903e+07	2.27057e+07
M244T265	Cyclo(Leu-Phe)	环(L-亮氨酰-L-苯丙氨酰)	244.154	265.2	260.152	11.494	C15H20N2O2	[M-OH+H]+	Carboxylic acids and derivatives	短肽	Amino acids, peptides, and analogues	环肽	C20519		7280-77-5	HMDB0094673	BioDeepDB	2	pos	1.11377e+07	1.55686e+07	1.1145e+07	246881	117697	256292	8.62686e+06	6.74214e+06	8.34796e+06
M247T234	Marmesin	异紫花前胡内酯; S-(+)-印度枸橘素; S-(+)-印枳树皮素; S-(+)-印度榀椁素; 马梅辛	247.071	234.2	246.089	5.558	C14H14O4	[M+H]+	Coumarins and derivatives	苯丙素类	Furanocoumarins	香豆素	C09276		13849-08-6	HMDB0030786	mzVault	2	pos	2.33551e+06	2.65971e+06	3.3184e+06	8.92e+06	8.55051e+06	9.90898e+06	9.05908e+06	7.86791e+06	7.94368e+06
M763T241_2	Nicotinamide adenine dinucleotide phosphate	还原型辅酶II(NADPH)四钠盐; 二氢烟酰胺腺嘌呤二核苷酸磷酸; 还原型辅酶Ⅱ	763.124	241.5	745.091	0.689	C21H30N7O17P3	[M+NH4]+	(5'->5')-dinucleotides	核苷、核苷酸和类似物			C00005	Energy metabolism; Metabolism of other amino acids	53-57-6	HMDB0000221	mzVault	2	pos	3.35066e+07	3.30692e+07	2.09646e+07	4.91213e+06	3.02887e+06	3.05902e+06	2.95269e+06	2.48589e+06	3.14406e+06
M274T375	Etiocholanolone	3a-羟基-5b-雄甾烷-17-酮	274.201	374.7	290.225	15.3	C19H30O2	[M-NH3+H]+	Steroids and steroid derivatives	类固醇和类固醇衍生物	Androstane steroids		C04373		53-42-9	HMDB0000490	BioDeepDB	2	pos	8.46083e+06	9.59588e+06	1.32334e+07	218664	347618	311370	5.33503e+06	9.27328e+06	5.0995e+06
M309T334	Ferruginol	弥罗松酚; 铁锈醇	309.221	333.9	286.23	5.90614	C20H30O	[M+Na]+	Terpenoids	萜类	Diterpenoids	双萜类	C09092	Metabolism of terpenoids and polyketides	514-62-5		mzkit_dia	2	pos	7.91776e+06	362507	4.20796e+06	9.14313e+06	8.61766e+06	9.74463e+06	5.2272e+06	6.40393e+06	5.27673e+06
M161T271	4-(4-Methoxyphenyl)-2-butanone	茴香基丙酮	161.06	271	178.099	0.636	C11H14O2	[M-H2O+H]+	Phenol ethers	酮类、醛类、酸类	Anisoles				104-20-1	HMDB0033597	mzVault	2	pos	1.64194e+07	2.5126e+07	1.08788e+07	1.3696e+06	1.73471e+06	1.65314e+06	1.55677e+07	1.36802e+07	1.25758e+07
M108T55	3-Pyridinecarboxaldehyde	吡啶-3-甲醛	108.044	54.9	107.037	6.768	C6H5NO	[M+H]+	Pyridines and derivatives		Pyridine carboxaldehydes		C07327		500-22-1	HMDB0245978	mzVault	2	pos	564016	360358	441883	8.66526e+08	9.15867e+08	9.11428e+08	5.20725e+08	5.23952e+08	5.55066e+08
M257T368	Nandrolone	诺龙; 癸酸诺龙	257.19	367.7	274.193	1.87	C18H26O2	[M-H2O+H]+	Steroids and steroid derivatives	类固醇和类固醇衍生物	Estrane steroids	类固醇激素	C07254		434-22-0	HMDB0002725	mzVault	2	pos	1.24212e+07	1.14002e+07	2.05554e+07	1.46747e+06	1.3428e+06	1.63383e+06	4.96273e+06	5.24479e+06	5.38577e+06
M212T75	Methoxyeugenol	4-烯丙基-2,6-二甲氧基苯酚	212.128	74.8	194.094	1.484	C11H14O3	[M+NH4]+	Phenols		Methoxyphenols				6627-88-9	HMDB0041194	mzVault	2	pos	2.06798e+07	2.53085e+07	2.59413e+07	3.54205e+07	3.57511e+07	2.87858e+07	3.21592e+07	3.20628e+07	1.26564e+08
M282T82	1-Methyladenosine	1-甲基-腺苷	282.12	82.2	281.112	0.087	C11H15N5O4	[M+H]+	Alkaloids	生物碱			C02494		15763-06-1	HMDB03331	BioDeepDB	2	pos	6.73644e+07	6.81005e+07	8.66032e+07	6.62513e+07	4.96953e+07	9.31524e+07	1.11209e+08	1.13929e+08	1.02007e+08
M387T235	Gibberellin A34		387.259	235.3	348.157	9.21395	C19H24O6	[M+K]+	Terpenoids	萜类	Diterpenoids	双萜类	C11868	Metabolism of terpenoids and polyketides	32630-92-5		mzkit_dia	2	pos	124056	177300	237804	4.16932e+07	4.33776e+07	3.90985e+07	1.88905e+07	2.13341e+07	2.49218e+07
M842T312_2	Vincristine	长春新碱	842.427	312.1	824.4	7.65529	C46H56N4O10	[M+NH4]+	Carboxylic acids and derivatives	生物碱	Amino acids, peptides, and analogues	双吲哚	C07204	Biosynthesis of other secondary metabolites	1217704-92-1	HMDB0014681	mzkit_dia	2	pos	1.56413e+07	1.81087e+07	2.53483e+07	26166.4	1.93989e+06	1.8054e+06	1.07988e+07	1.05373e+07	1.13757e+07
M288T265	Estrone	雌酮; 雌酚酮	288.124	264.9	270.162	4.061	C18H22O2	[M+NH4]+	Steroids and steroid derivatives	酚类	Estrane steroids		C00468		19973-76-3	HMDB0000145	mzVault	2	pos	7.87352e+06	8.15942e+06	6.75119e+06	5.05885e+07	4.86852e+07	6.29234e+07	4.57545e+07	3.5419e+07	3.7145e+07
M441T349_2	Bisabolene oxide		441.375	349	220.183	6.146	C15H24O	[2M+H]+	Tetrahydrofurans						38970-57-9	HMDB0038134	mzVault	2	pos	4.69067e+06	1.07867e+07	6.0077e+06	1.16715e+08	1.33069e+08	1.27053e+08	9.18599e+07	8.31889e+07	9.08794e+07
M803T361_3	Ginsenoside Rg3	20(S)-人参皂苷 Rg3; 人参皂甙 Rg3; 人参皂苷 Rg3; 人参皂苷Rg3; 人参皂苷 F2; 人参皂甙F2; 人参皂苷F2	802.54	361.5	784.497	10.6018	C42H72O13	[M+NH4]+	Terpenoids	萜类	Triterpenes	三萜类	C20778		14197-60-5	HMDB0039546	mzkit_dia	2	pos	6.66415e+06	6.94877e+06	9.60754e+06	4.463e+06	4.68597e+06	4.74298e+06	2.57518e+07	3.29443e+06	3.69841e+07
M226T282	Murrayanine		226.086	281.9	225.079	1.995	C14H11NO2	[M+H]+	Indoles and derivatives		Carbazoles		C09228		723-97-7	HMDB0038849	mzVault	2	pos	957302	1.17774e+06	1.3989e+06	4.46015e+07	4.49738e+07	4.28023e+07	3.13297e+07	3.28584e+07	3.32039e+07
M166T150	4-(Ethoxymethyl)-2-methoxyphenol	4-(乙氧基甲基)-2-甲氧基苯酚	166.05	149.5	182.094	9.485	C10H14O3	[M-OH+H]+	Phenols		Methoxyphenols				13184-86-6	HMDB0037641	mzVault	2	pos	1.60269e+07	1.79993e+07	2.12819e+07	2.25791e+08	2.50036e+08	2.68509e+08	1.61105e+08	1.48473e+08	1.8508e+08
M351T416	Andrographolide	穿心莲内酯	351.254	416.1	350.209	2.64	C20H30O5	[M+H]+	Terpenoids	萜类	Diterpenoids	双萜类	C20214		5508-58-7		mzVault	2	pos	7.55387e+07	7.40544e+07	9.82075e+07	78785.1	207542	191285	1.45419e+07	1.50668e+07	1.48789e+07
M332T492	(±)-Currayangine		332.33	492.1	331.194	3.488	C23H25NO	[M+H]+	Quinolines and derivatives	生物碱	Benzoquinolines	吡咯生物碱			25488-37-3	HMDB0030223	mzVault	2	pos	1.32775e+07	1.72822e+07	1.64e+07	7.47731e+07	7.93307e+07	7.85662e+07	1.61844e+07	1.4737e+07	1.49902e+07
M300T88	Codeine	可待因	300.106	88.2	299.152	16.499	C18H21NO3	[M+H]+	Morphinans				C06174	Biosynthesis of other secondary metabolites	76-57-3	HMDB0004995	mzVault	2	pos	5.96598e+06	6.3294e+06	7.49982e+06	6.10473e+07	9.49049e+07	5.23422e+07	3.58736e+07	1.95506e+07	3.84957e+07
M315T329_1	Dehydroandrographolide	脱水穿心莲内酯; 穿心莲丁素	315.192	329.4	332.199	11.93	C20H28O4	[M-H2O+H]+	Terpenoids	萜类	Diterpenoids	双萜类			134418-28-3		mzVault	2	pos	2.38501e+06	2.54359e+06	3.23562e+06	2.90249e+07	1.68061e+07	2.15549e+07	1.09491e+07	1.12476e+07	3.70978e+06
M320T88	Berberine	黄连素; 小檗碱	320.132	87.6	336.124	13.703	[C20H18NO4]+	[M-OH+H]+	Protoberberine alkaloids and derivatives	生物碱		异喹啉生物碱	C00757	Biosynthesis of other secondary metabolites	2086-83-1	HMDB0003409	mzkit_dia	2	pos	5.29321e+07	9.67552e+07	1.05335e+08	2.43926e+07	3.53292e+07	2.86711e+07	6.73539e+07	8.05277e+07	5.71011e+07
M175T283	Isopiperitenol		175.112	283.2	152.12	13.5382	C10H16O	[M+Na]+		萜类		单萜	C01123	Metabolism of terpenoids and polyketides	491-05-4		mzkit_dia	2	pos	7.7567e+06	1.17458e+07	1.16017e+07	1.4353e+06	1.39126e+06	1.44409e+06	6.13414e+06	5.39255e+06	4.28447e+06
M299T133	Glucose 6-phosphate	D-葡糖-6-磷酸; 6-磷酸葡萄糖	299.124	133.1	260.03	12.9352	C6H13O9P	[M+K]+	Organooxygen compounds	葡萄糖磷酸	Carbohydrates and carbohydrate conjugates		C00092	Carbohydrate metabolism; Biosynthesis of other secondary metabolites	299-31-0	HMDB0001401	mzkit_dia	2	pos	1.89947e+06	1.83343e+06	2.59793e+06	7.59324e+07	1.1549e+08	8.02093e+07	2.73535e+07	8.19131e+07	8.41683e+07
M133T304	3,4-Dimethylbenzoic acid	3,4-二甲基苯甲酸	133.1	304.5	150.068	2.035	C9H10O2	[M-H2O+H]+	Benzene and substituted derivatives	酮类、醛类、酸类	Benzoic acids and derivatives				619-04-5	HMDB0002237	mzVault	2	pos	1.56251e+08	1.80162e+08	2.15465e+08	584041	686656	692305	6.3833e+07	5.88011e+07	6.23255e+07
M124T70_2	p-Xylene	对二甲苯	124.059	70	106.078	13.163	C8H10	[M+NH4]+	Benzene and substituted derivatives		Xylenes		C06756		136777-61-2	HMDB0059924	mzVault	2	pos	1.06726e+08	1.20225e+08	1.36983e+08	9.65416e+06	8.75866e+06	9.48507e+06	4.15366e+07	3.9348e+07	4.24895e+07
M367T229	hyperxanthone E		367.188	229.1	328.095	13.1677	C18H16O6	[M+K]+	Others	其他					819860-76-9		mzkit_dia	2	pos	5.23669e+06	5.87539e+06	7.1104e+06	3.88719e+07	2.50654e+07	3.59308e+07	2.28347e+07	2.83318e+07	2.74303e+07
M965T315_5	Gynosaponin S	绞股蓝皂苷 XVII; 七叶胆苷 XVII	964.581	315.1	946.55	2.916	C48H82O18	[M+NH4]+	Prenol lipids	萜类	Triterpenoids		C20736		80321-69-3	HMDB0039547	mzVault	2	pos	4.26113e+07	4.50468e+07	6.15222e+07	1.81401e+08	1.96784e+08	1.84918e+08	5.30635e+07	5.39684e+07	1.54007e+08
M311T297	(+)-Sesamin	芝麻素	311.126	296.6	354.11	4.754	C20H18O6	[M-CO2+H]+	Furanoid lignans	苯丙素类			C10882		81602-22-4	HMDB0034256	mzVault	2	pos	4.27191e+07	1.39714e+07	5.38167e+07	4.28839e+07	5.9103e+07	4.8403e+07	9.29846e+07	4.87114e+07	9.90102e+07
M425T390	Citronellyl propionate	丙酸香茅酯	425.369	389.9	212.178	15.946	C13H24O2	[2M+H]+	Fatty Acyls		Fatty alcohol esters				94086-40-5	HMDB0037226	mzVault	2	pos	998758	1.20899e+06	1.81732e+06	1.09471e+07	7.96455e+06	7.39396e+06	4.10247e+06	4.00816e+06	2.92196e+06
M536T590_1	beta-Cryptoxanthin	β-隐黄质; 隐黄质	536.374	590.2	552.433	6.272	C40H56O	[M-OH+H]+	Prenol lipids	萜类	Tetraterpenoids	类胡萝卜素类	C08591	Metabolism of terpenoids and polyketides	472-70-8	HMDB0033844	mzVault	2	pos	2.88141e+07	9.22654e+07	2.88603e+07	2.2296e+08	1.05094e+07	2.10478e+08	1.21765e+08	1.91519e+07	2.11011e+07
M255T134	Costunolide	木烃香内酯; 木香烃内酯	255.134	134.2	232.146	5.26272	C15H20O2	[M+Na]+	Prenol lipids	萜类	Terpene lactones		C09382	Metabolism of terpenoids and polyketides	553-21-9	HMDB0036688	mzkit_dia	2	pos	1.1566e+07	4.16182e+07	8.42719e+06	8.83784e+07	1.01445e+08	9.95341e+07	8.02302e+07	8.35877e+07	8.84752e+07
M296T234	Azocene	三唑醇	296.131	234.1	295.109	19.017	C14H18ClN3O2	[M+H]+	Phenol ethers				C11127		89497-63-2	HMDB0259143	mzVault	2	pos	4.51767e+06	5.17927e+06	6.53733e+06	837973	4.24428e+06	3.57939e+06	6.51977e+06	7.22195e+06	5.84043e+06
M394T233	Buntanine		394.224	233.4	355.142	15.262	C20H21NO5	[M+K]+	Quinolines and derivatives		Benzoquinolines		C10653		119116-85-7	HMDB0038590	mzVault	2	pos	2.67252e+07	2.80169e+07	3.61572e+07	6.09152e+06	5.43998e+06	5.40538e+06	8.01529e+06	3.88045e+06	4.13261e+06
M140T74_2	2-Hydroxybenzaldehyde	水杨醛; 2-羟基苯甲醛	140.071	73.8	122.037	0.735487	C7H6O2	[M+NH4]+	Organooxygen compounds	有机氧化合物	Carbonyl compounds		C06202		90-02-8	HMDB0034170	mzkit_dia	2	pos	2.33806e+07	2.68061e+07	2.97588e+07	9.38588e+06	3.7387e+07	1.03076e+07	9.00766e+06	3.40942e+07	3.43957e+07
M339T284	AICAR	5-氨基咪唑-4-甲酰胺-1-Β-D-呋喃核糖苷5-一磷酸盐; 5-氨基-4-甲酰胺咪唑核糖核苷酸	339.21	283.5	338.063	8.862	C9H15N4O8P	[M+H]+	Imidazole ribonucleosides and ribonucleotides	核糖核苷酸	1-ribosyl-imidazolecarboxamides		C04677	Amino acid metabolism; Nucleotide metabolism	3031-94-5	HMDB0001517	NaturalProducts	2	pos	457580	810827	976455	1.40776e+07	1.43118e+07	1.39603e+07	8.37911e+06	9.58933e+06	8.39706e+06
M152T79	(Z)-4-(1-Propenyl)phenol		152.107	79.1	134.073	0.0892786	C9H10O	[M+NH4]+	Benzene and substituted derivatives	其他	Styrenes		C20464	Biosynthesis of other secondary metabolites	85960-81-2	HMDB0030839	mzkit_dia	2	pos	5.76609e+06	4.98112e+07	5.17108e+06	2.37964e+07	2.67584e+07	2.67578e+07	2.97663e+07	2.78308e+07	3.91614e+07
M360T141	Lobeline	洛贝林	360.108	140.8	337.204	6.201	C22H27NO2	[M+Na]+	Alkaloids	生物碱			C07475	Biosynthesis of other secondary metabolites	90-69-7		mzVault	2	pos	5.51266e+06	6.31198e+06	8.41748e+06	1.29969e+08	1.5679e+08	1.36131e+08	9.81063e+07	9.16537e+07	1.00992e+08
M317T56	Rhamnetin	鼠李素	317.062	55.9	316.058	10.65	C16H12O7	[M+H]+	Flavonoids	黄酮类	Flavonols	黄酮醇	C10176		90-19-7	HMDB0133823	NaturalProducts	2	pos	6.32338e+06	6.74208e+06	7.73412e+06	3.49983e+07	3.77109e+07	3.52693e+07	3.50574e+07	3.55916e+07	3.54602e+07
M346T233	Gibberellin A98		346.152	233	362.173	3.34252	C20H26O6	[M-NH3+H]+	Prenol lipids		Diterpenoids				95784-14-8	HMDB0041510	mzkit_dia	2	pos	2.13508e+07	1.8526e+07	2.20521e+07	1.24519e+07	2.27797e+07	2.43284e+07	1.90964e+07	1.48033e+07	1.92347e+07
M291T59	Leucopelargonidin	cis-3,4-无色天竺葵素	291.085	59.2	290.079	5.53385	C15H14O6	[M+H]+	Flavonoids	黄酮类	Flavans	黄烷类	C03648	Biosynthesis of other secondary metabolites	98919-66-5	HMDB0032322	mzkit_dia	2	pos	1.06603e+08	1.29629e+08	1.43806e+08	1.04698e+07	1.1076e+07	1.0256e+07	3.02431e+07	2.95317e+07	3.11024e+07
M272T359	Daidzein	大豆异黄酮; 大豆黄酮; 大豆苷元; 黄豆苷原; 黄豆苷元; 大豆素	272.092	358.7	254.058	0.115476	C15H10O4	[M+NH4]+	Isoflavonoids	酚类	Isoflav-2-enes		C10208		486-66-8	HMDB0003312	mzkit_dia	2	pos	259871	413128	543979	8.43289e+07	8.92752e+07	8.92366e+07	1.91077e+07	1.05592e+07	1.1156e+07
M209T278	2-Biphenylol	2-苯基苯酚	209.173	278.4	170.073	9.02402	C12H10O	[M+K]+	Benzene and substituted derivatives		Biphenyls and derivatives		C02499		64420-98-0	HMDB0032582	mzkit_dia	2	pos	5.73905e+07	6.42526e+07	7.93827e+07	1.87374e+07	1.8371e+07	2.08999e+07	1.24316e+07	1.12887e+07	1.40637e+07
M612T245	Cyanidin 3-sophoroside	矢车菊素3-槐糖苷	612.175	244.7	611.161	11.142	C27H31O16+	[M+H]+	Flavonoids	黄酮类	Anthocyanidins	花青素	C16306	Biosynthesis of other secondary metabolites	38820-68-7		BioDeepDB	2	pos	1.10661e+07	2.14768e+07	6.85168e+06	391751	468754	530376	3.3982e+07	3.28546e+07	3.35008e+07
M255T328	Pelargonidin	天竺葵素	255.066	327.9	271.061	1.63872	[C15H11O5]+	[M-OH+H]+	Flavonoids	黄酮类	Hydroxyflavonoids	花青素	C05904	Biosynthesis of other secondary metabolites	134-04-3 7690-51-9	HMDB0003263	mzkit_dia	2	pos	70810.6	132800	99580.8	4.53277e+07	4.68179e+07	4.70148e+07	3.10696e+07	3.07833e+07	3.15409e+07
M304T86	Vestitone		304.117	85.9	286.084	3.43559	C16H14O5	[M+NH4]+	Isoflavonoids	黄酮类	O-methylated isoflavonoids	异黄酮	C00786		158112-50-6	HMDB0031620	mzkit_dia	2	pos	3.4682e+07	3.77282e+07	4.6159e+07	7.43508e+07	6.25418e+07	6.65314e+07	3.49574e+07	3.48088e+07	3.59327e+07
M382T238	Glucosinalbin		382.061	237.6	425.045	3.09327	C14H19NO10S2	[M-CO2+H]+	Organooxygen compounds		Carbohydrates and carbohydrate conjugates		C08426	Biosynthesis of other secondary metabolites	19253-84-0	HMDB0038401	mzkit_dia	2	pos	1.13228e+08	1.05977e+08	7.35213e+07	6.7198e+06	7.40725e+06	7.2189e+06	3.45157e+07	3.24755e+07	3.11986e+07
M292T96	(-)-Epiafzelechin	表阿夫儿茶精; (-)-表阿夫儿茶精	292.117	95.6	274.084	4.60371	C15H14O5	[M+NH4]+	Flavonoids	黄酮类	Flavans	黄烷类	C12128	Biosynthesis of other secondary metabolites	24808-04-6	HMDB0030822	mzkit_dia	2	pos	6.07719e+06	3.83785e+06	6.97444e+06	1.57387e+08	1.92435e+08	1.93321e+08	5.63847e+07	1.2348e+08	1.19511e+08
M277T57	trans-3,3',4',5,5',7-Hexahydroxyflavanone	二氢杨梅素; 白蔹素; 二氢杨梅黄酮	277.067	57	320.053	11.7719	C15H12O8	[M-CO2+H]+	Flavonoids	酚类	Flavans		C02906	Biosynthesis of other secondary metabolites	27200-12-0	HMDB0030835	mzkit_dia	2	pos	2.1928e+08	2.02e+08	2.2441e+08	1.44821e+08	1.52245e+08	1.53101e+08	5.87845e+07	6.27723e+07	6.32727e+07
M362T163	gibberellin A13	赤霉素 A13	362.147	163.4	378.168	3.23631	C20H26O7	[M-NH3+H]+	Others	其他					2922-24-9		mzkit_dia	2	pos	1.08122e+07	1.35351e+07	2.14721e+07	6.59973e+07	7.06144e+07	7.18484e+07	1.33578e+07	1.19221e+07	5.2526e+07
M178T90	Alliin	(±)-L-蒜氨酸; (+)-蒜氨酸; 蒜氨酸	178.055	90.5	177.046	12.7038	C6H11NO3S	[M+H]+	Carboxylic acids and derivatives	酮类、醛类、酸类	Amino acids, peptides, and analogues		C08265		556-27-4	HMDB0033592	mzkit_dia	2	pos	1.84465e+06	2.29508e+06	3.01642e+06	1.86112e+07	2.05781e+07	2.08819e+07	1.25342e+07	1.38353e+07	1.44479e+07
M291T365	4-O-Methylnorbelladine	N-(对羟基苯乙基)-N-(3-羟基-4-甲氧基)苄胺	291.169	364.9	273.136	4.8488	C16H19NO3	[M+NH4]+		其他			C16702	Biosynthesis of other secondary metabolites	4579-60-6		mzkit_dia	2	pos	9.66621e+06	1.05136e+07	1.35303e+07	5.67163e+06	5.24138e+06	7.4747e+06	4.67742e+06	6.09104e+06	1.89601e+06
M198T57	Kinetin	6-糠氨基嘌呤; 激动素; 动力精	198.075	57.3	215.081	10.1871	C10H9N5O	[M-H2O+H]+	Imidazopyrimidines	其他	Purines and purine derivatives		C08272		6046-79-3	HMDB0012245	mzkit_dia	2	pos	9.82047e+06	2.42653e+07	2.7194e+07	4.04873e+08	4.33003e+08	4.25493e+08	2.79849e+08	2.7623e+08	2.9394e+08
M359T235	NA 24_4;O	N-(3-甲氧基-苄基)-十六碳酰胺; N-(3-甲氧基苄基)十六碳酰胺	359.16	235.1	375.314	0.447	C24H41NO2	[M-NH3+H]+	Others	其他					847361-96-0		mzVault	2	pos	5.36399e+06	6.37565e+06	7.24043e+06	1.80794e+07	9.09055e+06	2.59349e+07	2.31145e+07	1.72233e+07	2.5514e+07
M193T416	3,5-Dimethoxyphenol	3,5-二甲氧基苯酚; 间苯三酚二甲醚	193.158	415.8	154.063	12.1269	C8H10O3	[M+K]+	Phenols	酚类	Methoxyphenols				500-99-2	HMDB0059966	mzkit_dia	2	pos	2.75072e+07	2.71743e+07	4.03741e+07	3.58081e+07	3.05838e+07	3.01728e+07	3.88608e+07	4.33626e+07	4.83202e+07
M112T75	Cytosine	胞嘧啶	112.087	75.1	111.043	1.961	C4H5N3O	[M+H]+	Diazines	核苷、核苷酸和类似物	Pyrimidines and pyrimidine derivatives		C00380	Nucleotide metabolism	71-30-7	HMDB0000630	MoNA	2	pos	9.88483e+07	1.09617e+08	1.23118e+08	1.2406e+06	1.24467e+06	1.36337e+06	4.62782e+07	5.03301e+07	4.6878e+07
M189T128	Glycylleucine	甘氨酸-DL-亮氨酸; 甘氨酸-L-亮氨酸; 甘胺酰-亮氨酸	189.123	128.2	188.116	0.196	C8H16N2O3	[M+H]+	Carboxylic acids and derivatives	有机酸及其衍生物	Amino acids, peptides, and analogues	氨基酸、肽和类似物	C02155		688-14-2	HMDB0000759	MoNA	2	pos	9.72971e+06	9.73347e+06	1.23747e+07	4.59206e+07	4.68907e+07	4.41438e+07	3.91907e+07	4.15764e+07	4.02377e+07
M198T75_1	L-Dopa	左旋多巴; 3-(3,4-二羟苯基)-DL-丙氨酸	198.076	75	197.069	2.428	C9H11NO4	[M+H]+	Carboxylic acids and derivatives	酚类	Amino acids, peptides, and analogues		C00355	Amino acid metabolism; Biosynthesis of other secondary metabolites	59-92-7	HMDB0000181	MoNA	2	pos	2.47717e+07	3.05647e+07	3.42059e+07	2.70948e+08	2.98223e+08	2.86461e+08	1.77034e+08	1.67933e+08	1.69773e+08
M286T59	Coumesterol	拟雌内酯; 考迈斯托醇	286.067	59	268.037	12.9243	C15H8O5	[M+NH4]+	Isoflavonoids	酚类	Coumestans		C10205		479-13-0	HMDB0002326	mzkit_dia	2	pos	5.21736e+06	5.00784e+06	5.9719e+06	1.15209e+08	1.40042e+08	1.08945e+08	1.15793e+08	1.25663e+08	1.32855e+08
M455T352	Cathasterone		455.35	352.3	432.36	0.556715	C28H48O3	[M+Na]+	Steroids	类固醇	Ergostane	麦角甾烷	C15790	Metabolism of terpenoids and polyketides	168146-23-4		mzkit_dia	2	pos	1.6563e+06	1.87414e+06	2.86299e+06	1.29898e+07	1.36606e+07	1.84447e+07	7.21045e+06	7.33555e+06	1.04587e+07
M156T51	4-Hydroxybenzeneacetonitrile	对羟基苯乙腈	156.042	50.9	133.053	2.6794	C8H7NO	[M+Na]+	Benzene and substituted derivatives	酚类	Benzyl cyanides		C03766		14191-95-8	HMDB0029757	mzkit_dia	2	pos	6.26926e+07	6.43282e+07	6.96242e+07	1.8743e+06	2.5933e+06	1.96276e+06	4.36564e+07	3.99693e+07	2.95863e+07
M153T35	Dihydroxyacetone phosphate	磷酸二氢丙酮; 磷酸二羟丙酮	152.995	35.3	169.998	0.414	C3H7O6P	[M-H2O+H]+	Organooxygen compounds	碳水化合物和碳水化合物结合物	Carbohydrates and carbohydrate conjugates		C00111	Carbohydrate metabolism; Energy metabolism; Lipid metabolism; Metabolism of cofactors and vitamins	57-04-5	HMDB0001473	BioDeepDB	2	pos	1.13457e+07	1.25371e+07	1.01636e+07	3.19305e+06	2.62208e+06	2.22087e+06	3.02865e+06	1.6939e+06	2.27368e+06
M178T131	GALACTURONIC ACID	聚半乳糖醛酸; 半乳糖醛酸	178.05	131.2	194.043	13.55	C6H10O7	[M-OH+H]+		糖类及其类似物		单糖	C00333	Carbohydrate metabolism; Membrane transport	802566-71-8		mzkit_dia	2	pos	2.37518e+06	2.50032e+06	1.93161e+06	8.29805e+07	9.28522e+07	9.48035e+07	3.83447e+07	3.67155e+07	4.42099e+07
M406T284	Geniposide	京尼平苷; 栀子苷; 去羟基栀子甙; 京尼平甙; 栀子甙	406.245	284.3	388.137	4.104	C17H24O10	[M+NH4]+	Terpenoids	萜类	Iridoids	环烯醚萜	C09781		24512-63-8		MoNA	2	pos	1.43848e+08	8.6961e+07	1.7992e+08	1.50988e+07	1.62356e+07	4.57567e+06	2.59761e+07	3.05957e+07	2.63942e+07
M275T270	cis-Hinokiresinol	顺式-扁柏脂素	275.103	270.4	252.115	5.25004	C17H16O2	[M+Na]+	Phenylpropanoids	苯丙素类	Lignans	木酚素	C10628		185020-38-6		mzkit_dia	2	pos	5.25678e+06	6.34876e+06	7.70416e+06	1.13526e+08	5.75584e+07	8.85479e+07	7.4136e+07	6.98208e+07	3.29322e+07
M415T569	Diosgenin	薯芋皂苷配基; 薯蓣皂甙元; 薯蓣皂苷元; 薯蓣皂素; 薯芋皂素; 地奥配质	415.327	569.3	414.313	15.519	C27H42O3	[M+H]+	Steroids	类固醇	Spirostan	螺甾烷	C08898		512-04-9		MoNA	2	pos	5.06328e+06	5.57708e+06	6.10233e+06	6.76121e+06	7.23218e+06	6.48939e+06	7.10597e+06	6.82626e+06	7.38837e+06
M534T396	Cucurbitacin D	葫芦素 D; 葫芦素D	534.318	395.9	516.309	16.39	C30H44O7	[M+NH4]+	Steroids and steroid derivatives	萜类	Cucurbitacins		C08796		3877-86-9	HMDB0034695	mzVault	2	pos	7.23951e+07	7.54066e+07	9.17601e+07	406859	522738	486749	1.58389e+07	1.61624e+07	1.71231e+07
M354T89	Demecolcine	秋水仙胺	354.167	89.4	371.173	8.96589	C21H25NO5	[M-H2O+H]+	Tropones	生物碱			C11250	Biosynthesis of other secondary metabolites	477-30-5	HMDB0250401	mzkit_dia	2	pos	5.89628e+06	3.88227e+06	9.91818e+06	1.96958e+07	2.35591e+08	5.04401e+07	2.20944e+07	9.51016e+07	2.3511e+07
M191T228	Methyl 2-hydroxybenzoate	水杨酸甲酯; 冬青油	191.144	228.1	152.047	7.81203	C8H8O3	[M+K]+	Benzene and substituted derivatives	酚类	Benzoic acids and derivatives		C12305		1219802-12-6	HMDB0034172	mzkit_dia	2	pos	3.42021e+08	3.83004e+08	4.35258e+08	1.02778e+06	1.2987e+06	1.05649e+06	1.49254e+08	1.35884e+08	1.46314e+08
M175T54	Geranial	(E)-3,7-二甲基-2,6-辛二烯醛; 柠檬醛; 草甘磷	175.108	54.1	152.12	9.87564	C10H16O	[M+Na]+	Prenol lipids	萜类	Monoterpenoids	单萜	C01499		147060-73-9	HMDB0035078	mzkit_dia	2	pos	1.85828e+07	3.99464e+07	4.46821e+07	3.65619e+07	3.63626e+07	1.37398e+07	5.13091e+07	4.35269e+07	4.8603e+07
M289T440	Estriol	雌三醇	289.18	439.9	288.173	1.688	C18H24O3	[M+H]+	Steroids and steroid derivatives	酚类	Estrane steroids		C05141		221093-41-0	HMDB0000153	Metlin	2	pos	4.11952e+07	4.75361e+07	5.93427e+07	926241	1.00041e+06	971513	2.51295e+07	2.43561e+07	2.55781e+07
M181T305	5-dodecenoate (12_1n7)	顺-5-十二碳烯酸; 十二烯酸; 5Z-十二碳烯酸	181.086	305.4	198.162	0.64	C12H22O2	[M-H2O+H]+	Fatty Acyls	脂质和类脂分子	Fatty acids and conjugates	脂肪酸			2430-94-6	HMDB0000529	Metlin	2	pos	2.90504e+07	3.1302e+07	2.22336e+07	4.7245e+06	4.97588e+06	5.11846e+06	6.52059e+06	9.96868e+06	1.15734e+07
M329T75	D-Sedoheptulose 7-phosphate		329.133	74.8	290.04	14.3815	C7H15O10P	[M+K]+					C20956		89927-08-2	HMDB0001068	mzkit_dia	2	pos	541453	509075	558717	6.60679e+07	8.46612e+07	7.80137e+07	5.81032e+07	6.53937e+07	5.87612e+07
M160T56	2-aminooctanoate	DL-2-氨基正辛酸; 2-氨基辛酸; 2-氨基正辛酸	160.133	55.7	159.126	1.24	C8H17NO2	[M+H]+	Carboxylic acids and derivatives	有机酸及其衍生物	Amino acids, peptides, and analogues				644-90-6	HMDB0000991	mzVault	2	pos	3.04197e+07	3.33266e+07	4.07853e+07	1.83408e+07	1.90665e+07	1.72923e+07	2.31587e+07	2.06638e+07	2.13186e+07
M189T254_2	2,6-Dimethyl-7-octene-2,3,6-triol		189.127	253.5	188.141	0.079	C10H20O3	[M+H]+	Fatty Acyls	醇类	Fatty alcohols				73815-21-1	HMDB0038186	mzVault	2	pos	4.90524e+08	5.52131e+08	6.79261e+08	2.87517e+06	3.24295e+06	3.2226e+06	2.58465e+08	2.48495e+08	2.54385e+08
M193T271	Methyl trans-p-methoxycinnamate	3-(4-甲氧基苯基)-2-丙酸甲酯; (e)-p-甲氧基肉桂酸甲酯	193.086	271.3	192.079	0.432	C11H12O3	[M+H]+	Cinnamic acids and derivatives		Cinnamic acid esters				3901-07-3	HMDB0030752	mzVault	2	pos	4.44202e+07	6.54091e+07	7.86111e+07	3.45232e+06	3.91549e+06	3.8721e+06	3.3499e+07	2.2137e+07	2.51961e+07
M193T283	Myristicin	肉豆蔻碱; 肉豆蔻醚	193.122	282.5	192.079	0.518	C11H12O3	[M+H]+	Benzodioxoles	苯丙素类			C10480		607-91-0	HMDB0035873	mzVault	2	pos	2.71615e+07	2.83304e+07	1.79868e+07	7.99495e+06	8.37923e+06	8.04952e+06	1.3011e+07	1.97373e+07	1.49067e+07
M213T295	2-Tetradecanone	2-十四酮	213.185	295.2	212.214	0.953	C14H28O	[M+H]+	Organooxygen compounds		Carbonyl compounds				2345-27-9	HMDB0030924	mzVault	2	pos	1.03807e+08	1.14093e+08	1.42982e+08	415144	543899	303521	3.13615e+07	3.08723e+07	3.49028e+07
M219T301	Piperic acid		219.065	301.3	218.058	3.115	C12H10O4	[M+H]+	Benzodioxoles						5285-18-7	HMDB0033779	mzVault	2	pos	3.31416e+07	3.75342e+07	4.43438e+07	4.36378e+07	3.63407e+07	3.53582e+07	1.05658e+07	1.07709e+07	2.57417e+07
M241T428	Bergaptol	佛手酚; 香柑醇	241.126	428	202.027	5.14661	C11H6O4	[M+K]+	Coumarins and derivatives	酚类	Furanocoumarins		C00758		486-60-2	HMDB0013679	mzkit_dia	2	pos	4.01557e+07	4.47991e+07	4.94193e+07	47650.8	93174.6	74401.8	7.87064e+06	7.65512e+06	8.22136e+06
M256T468	Neocembrene		256.227	467.9	272.25	14.887	C20H32	[M-NH3+H]+	Terpenoids	萜类	Diterpenoids	双萜类	C09140		31570-39-5		Metlin	2	pos	1.921e+07	2.29033e+07	3.03771e+07	2.59321e+07	2.53271e+07	2.48539e+07	2.97661e+07	3.08568e+07	3.4817e+07
M350T283	7-Hydroxyterpineol 8-glucoside		350.218	283.3	332.183	1.087	C16H28O7	[M+NH4]+	Organooxygen compounds		Carbohydrates and carbohydrate conjugates				217962-32-8	HMDB0033019	mzVault	2	pos	1.07555e+08	1.12411e+08	1.38751e+08	1.58207e+07	1.65164e+07	1.60227e+07	3.05884e+07	2.67459e+07	2.26376e+07
M851T623	Verbascose	毛蕊花糖	851.269	623.5	828.275	5.88545	C30H52O26	[M+Na]+	Saccharides	糖类			C08252		546-62-3		mzkit_dia	2	pos	3.10363e+07	3.05402e+07	2.07636e+07	3.52826e+06	2.20164e+07	2.01691e+07	1.89112e+07	6.8599e+07	5.48386e+07
M228T649	Neryl propionate	(Z)-3,7-二甲基-2,6-亚辛基-1-醇丙酸酯	228.195	649.3	210.162	3.491	C13H22O2	[M+NH4]+	Fatty Acyls		Fatty alcohol esters				105-91-9	HMDB0038258	mzVault	2	pos	4.49437e+07	7.46925e+07	1.10191e+08	9.68924e+07	9.77129e+07	6.43102e+07	8.5221e+07	7.79678e+07	1.03133e+08
M194T255	Methyl hippurate	N-苯甲酰基甘氨酸甲酯	194.118	254.6	193.074	0.261	C10H11NO3	[M+H]+	Carboxylic acids and derivatives		Amino acids, peptides, and analogues				4639-10-5	HMDB0000859	mzVault	2	pos	4.1318e+06	4.69792e+06	6.21198e+06	2.86441e+07	2.94614e+07	7.40075e+07	3.71795e+07	3.07771e+07	3.06159e+07
M180T386	Maltoxazine		180.102	386.3	179.095	0.556	C10H13NO2	[M+H]+	Pyrrolidines						80933-73-9	HMDB0030372	mzVault	2	pos	2.24139e+07	2.40845e+07	2.74279e+07	3.95178e+08	4.79668e+08	4.28909e+08	2.26998e+08	2.24796e+08	2.3456e+08
M303T220	Tricetin	三粒小麦黄酮	303.191	220.4	302.043	16.033	C15H10O7	[M+H]+	Flavonoids	黄酮类	Flavones	黄酮	C10192	Biosynthesis of other secondary metabolites	520-31-0	HMDB0029620	mzVault	2	pos	150214	158975	222188	1.58922e+07	3.84743e+07	1.74562e+07	8.67478e+06	2.32945e+07	1.09922e+07
M223T206	2-Methylanthraquinone	2-甲基蒽醌	223.096	205.6	222.068	2.603	C15H10O2	[M+H]+	Quinones	醌类	Anthraquinones	蒽醌类	C10405		84-54-8		mzVault	2	pos	2.43872e+06	2.72482e+06	3.26728e+06	7.48438e+07	7.95287e+07	7.58102e+07	6.07928e+07	5.53009e+07	5.91505e+07
M112T34_2	Dimethyldisulfide	二甲基二硫醚	112.017	33.9	93.9911	13.55	C2H6S2	[M+NH4]+	Organic disulfides		Dialkyldisulfides		C08371		624-92-0	HMDB0005879	mzVault	2	pos	2.2587e+07	2.27827e+07	3.29371e+07	7.19405e+06	5.85022e+06	3.90955e+06	9.57782e+06	8.71029e+06	9.58913e+06
M197T269	1,4-Naphthoquinone	1,4-萘醌	197.136	268.6	158.037	9.49079	C10H6O2	[M+K]+	Naphthalenes		Naphthoquinones		C02617		130-15-4	HMDB0244221	mzkit_dia	2	pos	6.47285e+07	7.28606e+07	8.94641e+07	3.24361e+07	4.98479e+07	3.84043e+07	2.27422e+07	2.42235e+07	3.37913e+07
M188T276	Sesquithujene		188.128	276.1	204.188	13.252	C15H24	[M-OH+H]+	Prenol lipids	其他	Sesquiterpenoids		C20177		58319-06-5	HMDB0035198	mzVault	2	pos	2.16885e+06	2.35132e+06	2.77141e+06	1.03381e+07	6.75224e+06	4.27387e+06	4.68625e+06	2.8472e+06	6.49388e+06
M127T289	Enol-3-Ethyl-1,2-cyclopentanedione	乙基环戊烯醇酮	127.039	288.8	126.068	7.328	C7H10O2	[M+H]+	Organooxygen compounds		Carbonyl compounds				21835-01-8	HMDB0031223	mzVault	2	pos	8.25818e+07	2.76591e+07	6.34309e+07	3.69917e+07	7.11829e+07	5.75426e+07	6.06012e+06	8.55287e+07	9.94397e+07
M462T327	Monogynol A		462.298	327.4	444.397	1.326	C30H52O2	[M+NH4]+		萜类		三萜类	C19863	Metabolism of terpenoids and polyketides	876297-46-0		mzVault	2	pos	2.95407e+07	5.36425e+07	5.05389e+07	73869.9	117986	124290	2.31375e+07	2.10577e+07	2.47369e+07
M107T153	2-Hydroxybenzylamine	2-羟基苄胺	107.049	153.4	123.068	3.156	C7H9NO	[M-NH3+H]+		酚类					50312-64-6		mzVault	2	pos	6.14011e+07	4.70524e+07	6.59262e+07	1.88781e+06	2.10414e+06	1.95084e+06	6.27903e+07	6.83982e+07	4.97816e+07
M351T389	(Z,Z)-2-Methyl-5-(8,11,14-pentadecatrienyl)-1,3-benzenediol		351.253	389.2	328.24	6.359	C22H32O2	[M+Na]+	Phenols		Benzenediols				50423-15-9	HMDB0038908	mzVault	2	pos	2.96165e+07	3.26946e+07	5.21548e+07	187232	203375	188052	6.34094e+06	9.49427e+06	9.21532e+06
M104T68_1	γ-Aminobutyric acid	4(gamma)-氨基丁酸(氨酪酸); 4-氨基丁酸; γ-氨基丁酸; 4-氨基丁酸(γ-氨基丁酸)	104.071	67.6	103.063	0.017	C4H9NO2	[M+H]+	Carboxylic acids and derivatives	有机酸及其衍生物	Amino acids, peptides, and analogues	羧酸	C00334	Carbohydrate metabolism; Amino acid metabolism; Metabolism of cofactors and vitamins; Metabolism of other amino acids	56-12-2	HMDB0000112	NaturalProducts	2	pos	9.62575e+07	9.54568e+07	1.12856e+08	2.4394e+08	2.94987e+07	2.48462e+08	7.20143e+07	7.35389e+07	7.43261e+07
M473T352_2	Maslinic acid	2α-羟基齐墩果酸; 马斯里酸; 山楂酸	473.367	352	472.355	10.104	C30H48O4	[M+H]+	Prenol lipids	萜类	Triterpenoids		C16939		4373-41-5	HMDB0002392	mzVault	2	pos	356057	434085	597424	2.18584e+07	7.09772e+06	2.07668e+07	1.78382e+07	1.68468e+07	8.76789e+06
M227T223	alpha-Bulnesene		227.176	222.9	204.188	6.211	C15H24	[M+Na]+	Prenol lipids	萜类	Sesquiterpenoids	倍半萜类	C20174		3691-11-0	HMDB0036444	mzVault	2	pos	9.0489e+06	9.64832e+06	1.21379e+07	1.15868e+06	1.52102e+06	1.5469e+06	7.41224e+06	7.97822e+06	6.57838e+06
M323T225	5-Deoxymyricanone		323.166	224.5	340.167	5.688	C21H24O4	[M-H2O+H]+	Diarylheptanoids		Cyclic diarylheptanoids				110007-10-8	HMDB0030799	mzVault	2	pos	1.6118e+07	1.79934e+07	3.12088e+07	3.04319e+06	2.03636e+07	2.70616e+07	4.37739e+07	3.29264e+07	4.44503e+07
M367T249	Glycyrrhizaisoflavone B		367.209	248.7	366.11	7.092	C21H18O6	[M+H]+	Isoflavonoids		Pyranoisoflavonoids				197304-07-7	HMDB0036556	mzVault	2	pos	2.78501e+07	3.74545e+07	3.07112e+07	1.70771e+07	1.96165e+07	1.38125e+07	4.87034e+06	1.25072e+07	1.33299e+07
M481T305	(-)-Epicatechin 3-O-gallate	(-)-表儿茶素没食子酸酯; 表儿茶素没食子酸酯; 表儿茶精没食子酸酯	481.182	304.8	442.09	12.3534	C22H18O10	[M+K]+	Flavonoids	黄酮类	Flavans	黄烷醇	C22594		1257-08-5	HMDB0037944	mzkit_dia	2	pos	1.73447e+06	1.44569e+06	2.1931e+06	3.94674e+07	2.03516e+07	2.32937e+07	1.22999e+07	1.69651e+07	1.83103e+07
M289T263	2,4',5,7-Tetrahydroxyflavanone	2,3-二氢-2,5,7-三羟基-2-(4-羟基苯基)-4H-1-苯并吡喃-4-酮; 2-羟基柚皮素	289.071	262.8	288.063	1.51651	C15H12O6	[M+H]+	Flavonoids		Hydroxyflavonoids				58124-18-8	HMDB0040314	mzkit_dia	2	pos	1.57882e+07	1.66076e+07	1.91945e+07	1.82457e+07	1.9686e+07	2.0073e+07	7.41088e+06	7.1123e+06	7.53063e+06
M101T144	3-Hexanone	3-己酮	101.096	144.3	100.089	0.85681	C6H12O	[M+H]+	Organooxygen compounds	其他	Carbonyl compounds				63072-44-6	HMDB0000753	mzkit_dia	2	pos	2.12005e+07	2.41547e+07	3.12421e+07	829821	1.04721e+06	1.16592e+06	1.27157e+07	1.22287e+07	1.27014e+07
M109T126	Quinone	对苯醌; 苯醌	109.028	125.6	108.021	4.63	C6H4O2	[M+H]+	Organooxygen compounds	醌类	Carbonyl compounds		C00472		3225-29-4	HMDB0003364	BioDeepDB	2	pos	1.06673e+07	8.29744e+06	5.82706e+06	3.25547e+08	3.30714e+08	3.24709e+08	2.03357e+08	1.89466e+08	1.94713e+08
M375T337	Dicumarol	双羟香豆素	375.156	337	336.063	14.4916	C19H12O6	[M+K]+	Coumarins and derivatives	苯丙素类	Hydroxycoumarins	香豆素	C00796		66-76-2	HMDB0014411	mzkit_dia	2	pos	837432	1.02545e+06	1.26257e+06	1.24394e+07	1.19726e+07	1.24561e+07	8.82795e+06	7.12292e+06	6.21268e+06
M198T67	Glycoprotein-phospho-D-mannose	DL-甘露糖; D-(+)-甘露糖	198.097	67.1	180.063	0.955994	C6H12O6	[M+NH4]+		其他			C01582		287100-74-7	HMDB0062473	mzkit_dia	2	pos	4.83415e+07	3.1012e+07	5.70172e+07	1.67846e+07	2.09425e+07	2.00435e+07	4.38654e+07	2.79277e+07	4.80151e+07
M102T58	L-Threonine	DL-苏氨酸 (含DL-别苏氨酸); L-苏氨酸; DL-别苏氨酸; DL-苏氨酸; 苏氨酸	102.055	57.7	119.058	0.508	C4H9NO3	[M-H2O+H]+	Carboxylic acids and derivatives	有机酸及其衍生物	Amino acids, peptides, and analogues	氨基酸	C00188	Metabolism of cofactors and vitamins; Membrane transport; Biosynthesis of other secondary metabolites; Translation; Amino acid metabolism	72-19-5	HMDB0000167	BioDeepDB	2	pos	9.1363e+07	9.88285e+07	1.7702e+08	7.4671e+07	7.90653e+07	1.19863e+08	2.0907e+08	1.96535e+08	2.03178e+08
M381T103	1-O-Caffeoylglucose		381.185	103.4	342.095	19.227	C15H18O9	[M+K]+	Cinnamic acids and derivatives		Hydroxycinnamic acids and derivatives		C10433		14364-08-0	HMDB0036937	mzVault	2	pos	974656	1.17876e+06	1.61271e+06	1.67323e+08	1.12171e+08	9.0806e+07	1.21416e+08	6.57464e+07	8.4328e+07
M299T339	Apigenin 7,4'-dimethyl ether	5-羟基-4’,7-二甲氧基黄酮,芹菜素二甲醚; 4,7-二甲氧基-5-羟基黄酮; 芹菜素二甲醚	299.09	338.8	298.084	5.33559	C17H14O5	[M+H]+	Flavonoids	黄酮类	Flavones	黄酮	C10019		5128-44-9	HMDB0132454	mzkit_dia	2	pos	1.69435e+06	2.02792e+06	2.7192e+06	6.86019e+06	7.83298e+06	7.8783e+06	2.64608e+06	1.17909e+06	3.14338e+06
M229T379	Glycinol		229.085	378.7	272.068	1.81862	C15H12O5	[M-CO2+H]+	Isoflavonoids	黄酮类	Furanoisoflavonoids	异黄酮	C01263		69393-95-9	HMDB0034105	mzkit_dia	2	pos	7.45887e+06	8.26356e+06	1.08979e+07	4.00812e+07	4.50221e+07	4.31713e+07	2.54661e+07	2.5191e+07	2.70163e+07
M332T308	Gibberellin A81	赤霉素A81	332.161	307.9	348.157	2.45911	C19H24O6	[M-OH+H]+	Prenol lipids	萜类	Diterpenoids	双萜类	C06096	Metabolism of terpenoids and polyketides	103462-00-6	HMDB0038080	mzkit_dia	2	pos	692929	659639	920025	3.92601e+06	4.09463e+06	4.49247e+06	1.97797e+06	2.97193e+06	2.23154e+06
M601T665_1	Violaxanthin	紫黄质(非对映异构体混合物); 紫黄素	601.431	665	600.418	10.4517	C40H56O4	[M+H]+	Prenol lipids	萜类	Tetraterpenoids	类胡萝卜素类	C08614	Metabolism of terpenoids and polyketides	126-29-4	HMDB0003101	mzkit_dia	2	pos	1.27019e+07	1.23103e+07	1.57264e+07	1.90579e+07	3.20649e+07	4.67832e+07	1.30358e+07	7.35293e+06	1.34908e+07
M142T202	Methylconiine		142.159	201.7	141.152	0.125353	C9H19N	[M+H]+	Others	其他			C10159		35305-13-6		mzkit_dia	2	pos	1.14767e+06	15780.2	11113.5	4.18184e+07	4.95538e+07	4.83414e+07	2.31114e+07	2.6201e+07	2.73931e+07
M260T193	Delphinidin	飞燕草素; 飞燕草苷	260.066	192.8	303.05	7.00599	[C15H11O7]+	[M-CO2+H]+	Flavonoids	黄酮类	Hydroxyflavonoids	花青素	C05908	Biosynthesis of other secondary metabolites	13270-61-6	HMDB0003074	mzkit_dia	2	pos	2.13531e+06	2.32386e+06	2.84802e+06	6.97146e+07	7.85875e+07	8.18941e+07	3.91535e+07	3.73524e+07	4.09222e+07
M457T234	Salvianolic acid G	丹酚酸D	457.18	234.1	418.09	16.72	C20H18O10	[M+K]+	Cinnamic acids and derivatives		Hydroxycinnamic acids and derivatives				142998-47-8	HMDB0041774	mzVault	2	pos	75577.7	138884	149511	3.44828e+07	3.91453e+07	3.66185e+07	2.10048e+07	2.46587e+07	2.16195e+07
M279T79	4-Amino-5-hydroxymethyl-2-methylpyrimidine	4-氨基-2-甲基-5-嘧啶甲醇; 4-氨基-5-羟基甲基-2-甲基嘧啶	279.159	79.5	139.075	8.97976	C6H9N3O	[2M+H]+	Diazines	其他	Pyrimidines and pyrimidine derivatives		C01279	Metabolism of cofactors and vitamins; Membrane transport	73-67-6	HMDB0247327	mzkit_dia	2	pos	2.00458e+08	2.12476e+08	2.89475e+08	4.66442e+07	5.31924e+07	5.06334e+07	6.47355e+07	8.01724e+06	7.00386e+07
M146T44	Spermidine	亚精胺	146.165	44.3	145.158	0.918	C7H19N3	[M+H]+	Organonitrogen compounds	有机酸及其衍生物	Amines		C00315	Amino acid metabolism; Membrane transport; Metabolism of other amino acids; Biosynthesis of other secondary metabolites	124-20-9	HMDB0001257	BioDeepDB	2	pos	3.20869e+06	2.71651e+06	3.35119e+06	381683	10593.2	6890.13	1.07353e+06	4.06889e+06	4.0151e+06
M235T370	Artemisinic	青蒿酸	235.169	370.5	234.162	0.628	C15H22O2	[M+H]+	Terpenoids	萜类	Sesquiterpenes	倍半萜类	C20309		80286-58-4		BioDeepDB	2	pos	1.84306e+07	3.48516e+07	4.24671e+07	984791	1.0218e+06	4.1543e+06	1.43437e+07	1.35849e+07	2.08334e+07
M174T80	xi-2,3-Dihydro-2-oxo-1H-indole-3-acetic acid	(2-氧代-2,3-二氢-1H-吲哚-3-基)-乙酸	174.055	80.4	191.058	0.277	C10H9NO3	[M-H2O+H]+	Indoles and derivatives		Indolyl carboxylic acids and derivatives		C22202	Amino acid metabolism	2971-31-5	HMDB0035514	BioDeepDB	2	pos	6.08472e+06	6.89764e+06	7.62916e+06	1.80911e+07	2.25639e+07	1.97575e+07	1.41251e+07	1.28071e+07	1.26862e+07
M237T276	farnesoic acid		237.186	276.3	236.178	4.23	C15H24O2	[M+H]+					C16502		7548-13-2		BioDeepDB	2	pos	9.48023e+07	9.248e+07	3.51368e+07	351597	546442	481643	2.54273e+07	4.41609e+07	5.11374e+07
M355T410	4-hydroxy-4-methylglutamate		355.139	410.4	177.064	12.064	C6H11NO5	[2M+H]+					C06034	Carbohydrate metabolism	18386-37-3		mzkit_dia	2	pos	31825.9	61666.3	221581	1.73706e+06	1.56232e+06	1.51253e+06	869485	846065	1.18039e+06
M172T445	(1R,4S,5R)-4-Thujanol	水合沙比宁	172.17	445	154.136	0.678	C10H18O	[M+NH4]+	Prenol lipids		Monoterpenoids		C02462	Metabolism of terpenoids and polyketides	546-79-2	HMDB0036112	BioDeepDB	2	pos	7.07158e+06	9.24005e+06	1.1001e+07	5.11076e+06	6.49369e+06	6.33117e+06	8.47742e+06	8.73807e+06	1.03845e+07
M297T310	Progesterone	黄体酮; 孕酮	297.242	310.2	314.225	0.026	C21H30O2	[M-H2O+H]+	Steroids and steroid derivatives	甾体激素	Pregnane steroids		C00410		753497-20-0	HMDB0001830	BioDeepDB	2	pos	3.72344e+07	4.76841e+07	7.41424e+07	2.76068e+06	3.0436e+06	2.77867e+06	1.72053e+07	1.72271e+07	2.06427e+07
M315T344	Carnosic_acid	鼠尾草酸	315.252	343.9	332.199	2.132	C20H28O4	[M-H2O+H]+		酚类		多元酚	C21818	Metabolism of terpenoids and polyketides	139236-75-2		BioDeepDB	2	pos	2.66386e+07	4.35239e+07	5.44559e+07	68475	49939.2	102584	8.74441e+06	6.39049e+06	8.3069e+06
M163T259	Olivetol	橄榄醇; 3,5-二羟基戊苯	163.112	259.3	180.115	1.01145	C11H16O2	[M-H2O+H]+	Phenols	酚类	Polyphenols	多元酚			500-66-3		mzkit_dia	2	pos	5.29376e+07	5.70851e+07	6.45027e+07	3.09147e+06	3.38014e+06	3.29444e+06	5.91389e+07	2.70824e+07	8.71038e+06
M153T115	Glyceraldehyde 3-phosphate	DL-甘油醛-3-磷酸; 3-磷酸甘油醛	153.128	115.2	169.998	2.715	C3H7O6P	[M-H2O+H]+	Organooxygen compounds	磷酸甘油醛	Carbohydrates and carbohydrate conjugates		C00118	Carbohydrate metabolism; Energy metabolism; Metabolism of cofactors and vitamins; Metabolism of terpenoids and polyketides	591-57-1	HMDB0001112	BioDeepDB	2	pos	3.36273e+07	3.4566e+07	4.34953e+07	2.3981e+06	2.56042e+06	2.95098e+06	1.54267e+07	1.40091e+07	2.17445e+07
M689T668	Ayanin	阿亚黄素	689.187	667.9	344.09	0.328474	C18H16O7	[2M+H]+	Flavonoids	黄酮类	Flavonols	黄酮醇	C04444	Biosynthesis of other secondary metabolites	572-32-7		mzkit_dia	2	pos	1.4794e+06	1.67169e+06	3.68837e+06	1.73897e+07	4.43528e+07	2.71344e+07	5.60133e+07	6.4007e+07	1.41466e+07
M372T405	Prostaglandin F2alpha	地诺前列素	372.272	405.4	354.241	6.277	C20H34O5	[M+NH4]+	Fatty Acyls	脂质和类脂分子	Eicosanoids		C00639	Lipid metabolism	551-11-1	HMDB0001139	BioDeepDB	2	pos	5.22807e+07	6.36037e+06	1.24209e+08	9.08507e+06	9.33944e+06	3.00092e+06	1.38658e+07	1.29098e+07	5.16599e+07
M339T365	14,15-DiHETrE		339.252	365.2	338.246	1.983	C20H34O4	[M+H]+	Fatty Acyls		Eicosanoids		C14775	Lipid metabolism	192461-94-2	HMDB0002265	BioDeepDB	2	pos	2.71477e+07	3.07311e+07	4.00676e+07	467828	388995	332541	8.95367e+06	8.50438e+06	9.61724e+06
M315T310	12,13-DiHOME	12,13-二羟基-9-十八碳烯酸	315.252	310.4	314.246	2.134	C18H34O4	[M+H]+	Fatty Acyls	脂质和类脂分子	Fatty acids and conjugates	脂肪酸和共轭物	C14829	Lipid metabolism	263399-35-5	HMDB0004705	BioDeepDB	2	pos	4.17727e+07	3.33914e+07	6.36393e+07	380536	349511	313053	1.62954e+07	1.20255e+07	1.70845e+07
M345T264	Secoisolariciresinol	异豆香脂素; 开环异落叶松树脂酚	345.165	263.7	362.173	13.735	C20H26O6	[M-H2O+H]+	Phenylpropanoids	苯丙素类	Lignans	木酚素	C18167	Biosynthesis of other secondary metabolites	29388-59-8		BioDeepDB	2	pos	6.21591e+06	6.48727e+06	8.53856e+06	1.09203e+08	8.03973e+07	1.02341e+08	5.29776e+07	4.09301e+07	6.67902e+07
M163T90	quinolone	2-羟基喹啉; 2-喹啉醇	163.087	90	145.053	1.308	C9H7NO	[M+NH4]+					C06338		104534-80-7		BioDeepDB	2	pos	1.51494e+07	1.84147e+07	2.01791e+07	3.14809e+06	1.14067e+07	5.73904e+06	3.87296e+06	2.06597e+07	1.57599e+07
M184T276	7-Methylxanthine	7-甲基黄嘌呤	184.133	276.4	166.049	0.544	C6H6N4O2	[M+NH4]+	Imidazopyrimidines	核苷、核苷酸和类似物	Purines and purine derivatives		C16353	Biosynthesis of other secondary metabolites	552-62-5	HMDB0001991	BioDeepDB	2	pos	2.94229e+08	3.34757e+08	4.10352e+08	5.05974e+06	5.49376e+06	5.70918e+06	1.13401e+08	1.1187e+08	1.16383e+08
M166T240	FA 5_1;O3		166.086	240.1	148.037	2.121	C5H8O5	[M+NH4]+					C00684	Carbohydrate metabolism	3495-27-0		BioDeepDB	2	pos	4.1172e+07	5.3258e+07	6.27824e+07	7.97494e+07	8.16272e+07	8.73998e+07	7.77772e+07	7.95665e+07	8.13958e+07
M459T292	Alangimarckine		459.286	291.6	475.283	5.037	C29H37N3O3	[M-OH+H]+					C09328	Biosynthesis of other secondary metabolites	13849-53-1		BioDeepDB	2	pos	1.2424e+07	1.3145e+07	1.18561e+07	1.98984e+06	2.23525e+06	2.12967e+06	1.27707e+07	1.07177e+07	1.4967e+07
M289T379	Abietinol	枞醇	289.247	378.8	288.245	18.249	C20H32O	[M+H]+	Prenol lipids	其他	Diterpenoids		C11882	Metabolism of terpenoids and polyketides	666-84-2	HMDB0034736	BioDeepDB	2	pos	4.31562e+06	5.91712e+06	1.07558e+07	5.68878e+06	5.33032e+06	5.61777e+06	1.30572e+07	1.27319e+07	1.29449e+07
M309T398	Hexadecanedioic acid	十六烷二酸; 十六碳二酸	309.204	398.2	286.214	2.85	C16H30O4	[M+Na]+	Fatty Acyls	脂质和类脂分子	Fatty acids and conjugates	脂肪酸	C19615	Lipid metabolism	505-54-4	HMDB0000672	BioDeepDB	2	pos	7.81006e+07	7.15222e+07	9.86486e+07	3.11149e+06	3.38143e+06	3.14016e+06	3.64129e+07	3.50396e+07	3.8292e+07
M340T282	protoemetine		340.182	281.7	317.199	18.825	C19H27NO3	[M+Na]+	Others	其他			C11816	Biosynthesis of other secondary metabolites	549-91-7		BioDeepDB	2	pos	1.11086e+06	1.14555e+06	1.56892e+06	5.78258e+07	7.26106e+07	7.15189e+07	4.314e+07	3.21316e+07	3.92224e+07
M614T279_2	Quercetin 3-lathyroside	槲皮素3-桑布双糖苷	614.175	279.3	596.138	5.773	C26H28O16	[M+NH4]+	Flavonoids	黄酮类	Flavonoid glycosides	黄酮醇	C12637	Biosynthesis of other secondary metabolites	83144-69-8	HMDB0037536	mzVault	2	pos	9.04141e+06	8.80679e+06	1.54133e+07	239907	400085	328640	2.06228e+07	3.18609e+07	3.46634e+07
M164T240	alpha-D-Glucose	β-D-葡萄糖(含α-D-葡萄糖); α-D-葡萄糖; β-D-葡萄糖; 酵母多糖; D-无水葡萄糖; BETA-D-葡萄糖; D-葡萄糖	164.042	239.8	180.063	10.4401	C6H12O6	[M-NH3+H]+	Organooxygen compounds	糖类及其类似物	Carbohydrates and carbohydrate conjugates	单糖	C00221	Carbohydrate metabolism	492-62-6	HMDB0000122	mzkit_dia	2	pos	1.97562e+08	2.14831e+08	2.48523e+08	36492.3	21025	80158.6	5.42119e+08	5.49975e+08	5.42944e+08
M391T546	Octacosanal		391.28	546.1	408.433	10.403	C28H56O	[M-H2O+H]+	Fatty Acyls		Fatty aldehydes				22725-64-0	HMDB0029690	mzVault	2	pos	9.57533e+06	2.92387e+07	8.27024e+07	2.64289e+08	2.13027e+08	1.62899e+08	6.17554e+07	2.39681e+08	2.21132e+08
M331T297	5-Deoxystrigol	5-脱氧独脚金醇	331.151	297.2	330.147	7.82911	C19H22O5	[M+H]+		萜类		类胡萝卜素类	C18037	Metabolism of terpenoids and polyketides	151716-18-6		mzkit_dia	2	pos	6.68091e+07	2.19874e+07	8.10762e+07	9.7668e+06	3.3319e+06	1.39637e+07	2.28471e+07	5.5937e+06	6.50818e+06
M423T296	Campesterol	菜油甾醇	423.36	295.6	400.37	0.197232	C28H48O	[M+Na]+	Steroids and steroid derivatives	类固醇和类固醇衍生物	Ergostane steroids	麦角甾烷	C01789	Lipid metabolism; Metabolism of terpenoids and polyketides	474-62-4	HMDB0002869	mzkit_dia	2	pos	7.08205e+06	1.40163e+07	2.06879e+07	1.30909e+08	1.40882e+08	6.68819e+07	1.44525e+08	3.88813e+07	1.62452e+08
M600T284_2	(7'R)-(+)-Lyoniresinol 9'-glucoside	(+)-南烛木树脂酚 9-O-葡萄糖甙; (+)-南烛木树脂酚 9'-O-葡萄糖甙	600.273	284.4	582.231	13.402	C28H38O13	[M+NH4]+	Lignan glycosides	酚类		单酚			87585-32-8	HMDB0038922	mzVault	2	pos	1.95219e+07	2.19584e+07	2.8943e+07	302387	233931	522003	5.88426e+06	8.72581e+06	1.0318e+07
M439T443	ST 28_1;O2		439.354	443.1	416.365	0.299303	C28H48O2	[M+Na]+		其他			C15789	Metabolism of terpenoids and polyketides	168113-32-4		mzkit_dia	2	pos	13711.8	309725	469466	1.10689e+07	1.37058e+07	1.2154e+07	3.92252e+06	3.87071e+06	4.42414e+06
M389T283	9,13-Dihydroxy-4-megastigmen-3-one 9-glucoside		389.21	283.3	388.21	17.943	C19H32O8	[M+H]+	Fatty Acyls		Fatty acyl glycosides				188305-07-9	HMDB0036318	mzVault	2	pos	1.90499e+07	2.05355e+07	3.22653e+07	1.03457e+07	8.16586e+06	8.30192e+06	1.33852e+07	2.74134e+07	3.58611e+07
M267T231	N-(p-Hydroxyphenyl)ethyl p-hydroxycinnamide	N-反式-对香豆酰酪胺; N-反式对香豆酰基酪胺; N-对反式香豆酰酪胺	267.098	230.6	283.121	12.5969	C17H17NO3	[M-NH3+H]+	Cinnamic acids and derivatives	酚类	Hydroxycinnamic acids and derivatives				111129-11-4	HMDB0039521	mzkit_dia	2	pos	1.67616e+07	1.83282e+07	2.31015e+07	1.9873e+07	2.24137e+07	2.34928e+07	2.47639e+07	2.3484e+07	2.26042e+07
M517T212	3-Glucosylisorhamnetin	异鼠李素-3-O-半乳糖苷	517.216	211.6	478.111	14.167	C22H22O12	[M+K]+	Flavonoids	黄酮类	Flavonols	黄酮醇	C22589		6743-92-6		mzkit_dia	2	pos	2.42488e+06	2.77451e+06	3.90464e+06	5.70352e+06	5.84858e+06	6.32716e+06	2.88594e+06	2.7305e+06	3.52385e+06
M817T288_1	Spinasaponin A		817.432	288.1	794.445	3.49179	C42H66O14	[M+Na]+	Prenol lipids	萜类	Terpene glycosides	三萜类	C08984		25406-56-8	HMDB0034533	mzkit_dia	2	pos	184352	145851	384053	6.41492e+06	6.77574e+06	6.77798e+06	3.93747e+06	6.23357e+06	3.72874e+06
M424T81	8-Acetylharpagide	乙酰哈巴苷	424.178	81.1	406.147	7.615	C17H26O11	[M+NH4]+	Terpenoids	萜类					6926-14-3		mzVault	2	pos	4.81226e+07	5.00359e+07	2.49932e+07	1.4944e+07	1.56323e+07	1.63182e+07	3.92928e+07	3.07703e+07	3.03543e+07
M166T75	Benzocaine	对氨基苯甲酸乙酯	166.086	74.9	165.079	0.909	C9H11NO2	[M+H]+	Benzene and substituted derivatives	有机酸及其衍生物	Benzoic acids and derivatives		C07527		9011-18-1	HMDB0004992	NaturalProducts	2	pos	1.44221e+08	1.63728e+08	1.90777e+08	1.1474e+08	6.72275e+07	1.59177e+08	4.55242e+07	1.36307e+08	2.0361e+08
M757T244_3	Kaempferol 3-sophoroside 7-rhamnoside	山柰酚-3-槐二糖-7-鼠李糖苷	757.227	243.8	756.211	11.6736	C33H40O20	[M+H]+	Flavonoids	黄酮类	Flavonols	黄酮醇			93098-79-4		mzkit_dia	2	pos	1.39985e+07	2.40272e+07	5.25412e+07	8.61922e+06	3.76968e+06	9.19176e+06	9.27616e+07	9.12953e+07	9.13969e+07
M240T268	Isofraxidin	异嗪皮啶	240.086	267.6	222.053	1.859	C11H10O5	[M+NH4]+	Phenylpropanoids	苯丙素类	Coumarins	香豆素	C17480		486-21-5	HMDB0253642	NaturalProducts	2	pos	3.21087e+07	2.98268e+07	4.17565e+07	1.76642e+07	1.6722e+07	2.04641e+07	5.04303e+07	4.78674e+07	3.11702e+07
M379T102	Salvianolic acid D		379.183	101.6	340.058	16.14	C18H12O7	[M+K]+	Benzoxepines		Dibenzoxepines				136112-79-3	HMDB0041773	mzVault	2	pos	824628	962880	1.58944e+06	8.34856e+06	1.83866e+07	8.07098e+06	8.84695e+06	9.2141e+06	1.09226e+07
M153T575	Vanillin	4-羟基-3-甲氧基-13C-苯甲醛; 香草醛; 香兰素	153.076	575.1	152.047	0.349	C8H8O3	[M+H]+	Phenols	酚类	Methoxyphenols		C00755	Biosynthesis of other secondary metabolites	86884-84-6	HMDB0012308	NaturalProducts	2	pos	3.60694e+07	2.16758e+07	4.98277e+07	1.00028e+07	2.49711e+07	4.74243e+07	1.21998e+07	1.40211e+07	3.88001e+06
M302T228	Glycitein	黄豆黄素	302.139	228.2	284.068	1.393	C16H12O5	[M+NH4]+	Isoflavonoids	酚类	Isoflav-2-enes		C14536		40957-83-3	HMDB0005781	NaturalProducts	2	pos	3.56411e+06	4.04017e+06	3.26882e+06	5.08086e+07	3.13392e+07	4.70696e+07	3.09663e+07	2.6975e+07	2.35978e+07
M615T645	Fucoxanthin	墨角藻黄素; 岩藻黄质; 褐藻素	615.45	645.2	658.423	15.658	C42H58O6	[M-CO2+H]+	Prenol lipids		Tetraterpenoids		C08596		3351-86-8	HMDB0002741	NaturalProducts	2	pos	7.85393e+06	2.69172e+07	2.66947e+07	1.22227e+08	1.95861e+06	873483	2.61258e+06	1.13445e+07	1.26649e+07
M711T667	ubiquinone-8	辅酶Q8	710.527	667	726.559	16.9	C49H74O4	[M-NH3+H]+	Prenol lipids		Quinone and hydroquinone lipids		C17569	Metabolism of cofactors and vitamins	2394-68-5	HMDB0304524	mzVault	2	pos	2.44895e+07	7.28663e+06	7.09074e+07	991999	1.64923e+06	1.17048e+06	3.14033e+07	6.86446e+07	2.77512e+07
M288T228	Emodin	大黄素	288.124	227.5	270.053	3.714	C15H10O5	[M+NH4]+	Quinones	醌类	Anthraquinones	蒽醌类			518-82-1		NaturalProducts	2	pos	5.87933e+06	6.48902e+06	7.34621e+06	7.17326e+07	7.02159e+07	8.11726e+07	2.78401e+07	2.84073e+07	5.13283e+07
M272T365	Maesopsin		272.186	365.3	288.063	13.396	C15H12O6	[M-NH3+H]+	Flavonoids	黄酮类	Aurones	橙酮	C22553		5989-16-2	HMDB0133540	NaturalProducts	2	pos	1.95974e+07	2.33616e+07	2.61526e+07	5.14857e+06	5.46937e+06	5.70096e+06	2.17231e+07	2.62837e+07	2.06756e+07
M242T58_1	Isorhapontigenin	异丹叶大黄素	242.065	58.4	258.089	19.96	C15H14O4	[M-NH3+H]+	Phenols	酚类	Polyphenols	多元酚			20767-15-1		NaturalProducts	2	pos	9.51739e+06	1.06875e+07	1.24508e+07	4.90495e+07	4.56942e+07	5.09318e+07	1.70711e+07	4.44239e+07	1.78692e+07
M306T119	2-hydroxyisoflavanone naringenin		306.095	119.3	288.063	6.56861	C15H12O6	[M+NH4]+	Isoflavonoids	黄酮类	Isoflavans	异黄酮	C12631		102056-04-2	HMDB0304071	mzkit_dia	2	pos	650009	886479	1.3554e+06	7.95258e+07	1.31271e+08	5.53585e+07	4.80933e+07	5.23675e+07	6.07076e+07
M177T108	Cotinine	S-(-)-可替宁; (-)-可替宁; 可替宁; 可铁宁; 可的宁; 可替丁	177.102	107.8	176.095	0.76	C10H12N2O	[M+H]+	Alkaloids	生物碱	Nicotine	尼古丁			486-56-6		MoNA	2	pos	2.39345e+06	2.42461e+06	1.45479e+07	1.66331e+07	992890	4.01128e+06	6.7192e+06	1.26291e+07	1.457e+07
M168T106	Thioguanine	硫鸟嘌呤	168.102	106.4	167.027	0.594	C5H5N5S	[M+H]+	Imidazopyrimidines		Purines and purine derivatives		C07648		1330266-29-9	HMDB0014496	MoNA	2	pos	4.75139e+06	5.37693e+06	6.06418e+06	5.06089e+07	6.02265e+07	6.88625e+07	3.80906e+07	3.75251e+07	3.81664e+07
M353T452	FA 18_1;O2	十八烷二酸	353.251	451.8	314.246	16.882	C18H34O4	[M+K]+		酮类、醛类、酸类					263399-34-4		mzVault	2	pos	9.20319e+06	1.29941e+07	1.69897e+07	193875	152366	112972	4.47066e+06	4.77652e+06	5.21776e+06
M276T310	Dubinidine	杜宾定	276.123	309.6	275.116	0.104	C15H17NO4	[M+H]+					C10662		22964-77-8		MoNA	2	pos	1.48888e+06	2.07468e+06	1.59768e+06	3.28354e+07	2.48257e+07	3.90754e+07	2.12582e+07	2.38751e+07	1.87755e+07
M219T283_1	Pterosin B	蕨素B; (2R)-2,3-二氢-6-(2-羟基乙基)-2,5,7-三甲基-1H-茚-1-酮	219.084	282.6	218.131	18.087	C14H18O2	[M+H]+	Ketones, Aldehydes, Acids	酮，醛，酸					60657-37-6		MoNA	2	pos	4.36205e+07	4.94686e+07	6.26609e+07	2.61513e+07	2.8252e+07	2.67158e+07	1.99584e+07	1.86186e+07	2.29242e+07
M383T151	Pentacosanoic acid	二十五碳酸; 二十五烷酸	383.194	151.4	382.381	7.109	C25H50O2	[M+H]+	Fatty Acyls	酮类、醛类、酸类	Fatty acids and conjugates				506-38-7	HMDB0002361	MoNA	2	pos	103218	84615.9	233742	6.63494e+06	1.54399e+07	4.0448e+06	2.26498e+07	2.62442e+07	1.36507e+06
M163T119	4-Hydroxy-2-oxoglutaric acid		163.123	118.7	162.016	0.804	C5H6O6	[M+H]+	Keto acids and derivatives	有机酸及其衍生物	Gamma-keto acids and derivatives		C01127	Carbohydrate metabolism	1187-99-1	HMDB0002070	Metlin	2	pos	2.42781e+07	2.58713e+07	2.96529e+07	3.44193e+06	3.77457e+06	3.76365e+06	1.21204e+07	8.69512e+06	1.05951e+07
M114T214	Aminocaproic acid	6-氨基己酸; 氨基己酸	114.091	214.5	131.095	1.185	C6H13NO2	[M-H2O+H]+	Fatty Acyls	己酸	Fatty acids and conjugates		C02378		1319-82-0	HMDB0001901	Metlin	2	pos	4.48609e+07	4.91739e+07	1.37035e+08	5.03616e+07	2.02232e+08	1.16101e+08	2.22639e+08	1.59489e+08	3.89159e+08
M349T240	3-Epigibberellin A1	赤霉素A1	349.198	240.5	348.157	7.561	C19H24O6	[M+H]+	Prenol lipids	萜类	Diterpenoids	双萜类	C00859	Signal transduction; Metabolism of terpenoids and polyketides	1166-98-9	HMDB0040944	Metlin	2	pos	4.64199e+06	5.13676e+06	6.32646e+06	9.85208e+06	1.17429e+07	1.07315e+07	5.87314e+06	6.92172e+06	4.91483e+06
M173T305	Xylose	D-(+)-木糖; L-(-)-木糖; DL-阿拉伯糖; L-阿拉伯糖; L-谷胺酸酯; DL-木糖; D-来苏糖; 五碳醛糖; 阿拉伯糖; D-木糖; 果胶; 木糖	173.096	304.8	150.053	12.247	C5H10O5	[M+Na]+	Saccharides	糖类	Monosaccharides	单糖	C00476	Carbohydrate metabolism	1114-34-7		MoNA	2	pos	1.5666e+07	2.51604e+07	3.43218e+07	3.80329e+06	5.63214e+06	5.50615e+06	1.29023e+07	1.10519e+07	1.41287e+07
M295T523	Isoliquiritigenin	异甘草素	295.172	523.3	256.074	0.99393	C15H12O4	[M+K]+	Linear 1,3-diarylpropanoids	黄酮类	Chalcones and dihydrochalcones	黃烷酮	C08650	Biosynthesis of other secondary metabolites	961-29-5	HMDB0037316	mzkit_dia	2	pos	2.90733e+07	6.31873e+07	7.2752e+07	5.19637e+07	4.43848e+07	6.15227e+07	6.47111e+07	5.77505e+07	5.0299e+07
M209T228	3-(3-Methoxy-4,5-methylenedioxyphenyl)-2-propen-1-ol		209.153	228.3	208.074	0.949	C11H12O4	[M+H]+	Benzodioxoles	苯丙素类					69618-94-6	HMDB0040892	mzVault	2	pos	9.85441e+08	1.12684e+09	1.40725e+09	1.72744e+07	1.17668e+07	1.23632e+07	5.73258e+08	5.4737e+08	5.90803e+08
M217T323	Furanodiene	异莪术呋喃二烯; 莪术呋喃二烯	217.086	323.1	216.151	0.998	C15H20O	[M+H]+	Prenol lipids	萜类	Sesquiterpenoids	倍半萜类	C16959		57566-47-9	HMDB0036769	mzVault	2	pos	2.14611e+06	2.30812e+06	3.15382e+06	9.70874e+06	1.05821e+07	1.03097e+07	8.34908e+06	1.01389e+07	1.01882e+07
M689T610	lychnose		689.208	610.4	666.222	4.01751	C24H42O21	[M+Na]+	Others	其他			C08242		512-65-2		mzkit_dia	2	pos	2.30267e+06	1.39533e+06	2.31758e+06	3.89241e+07	1.80642e+07	1.55481e+07	4.25511e+07	1.0042e+07	1.4986e+06
M221T433	13-Tetradecene-1,3-diyne-6,7-diol	13-十四碳烯-1,3-二炔-6,7-二醇	221.154	432.7	220.146	2.72	C14H20O2	[M+H]+	Fatty Acyls		Fatty alcohols				122855-49-6	HMDB0039539	mzVault	2	pos	1.1183e+07	1.78735e+07	2.26825e+07	461461	498973	535913	6.70184e+06	6.8023e+06	6.63708e+06
M212T152_1	Mukonal		212.091	152.5	211.063	2.5	C13H9NO2	[M+H]+	Indoles and derivatives		Carbazoles				20323-67-5	HMDB0030216	mzVault	2	pos	4.48516e+06	4.86865e+06	6.48912e+06	5.70522e+07	7.27496e+07	6.74824e+07	6.71633e+07	1.79048e+08	6.17487e+07
M225T258	4-Hydroxybenzoylcholine		225.075	257.5	224.129	2.873	[C12H18NO3]+	[M+H]+	Phenylpropanoid	苯丙素类	Phenylpropanoid ester	苯基丙烷酯			5094-31-5		mzVault	2	pos	1.91226e+07	2.20897e+07	2.65596e+07	4.92092e+06	4.89501e+06	5.00943e+06	2.89859e+07	3.05994e+07	2.26915e+07
M214T262	N-Benzoyl-4-hydroxyanthranilate		214.087	261.8	257.069	1.163	C14H11NO4	[M-CO2+H]+					C04207		85915-70-4		mzVault	2	pos	5.01206e+06	3.05859e+06	6.79206e+06	3.55101e+07	4.3289e+07	3.54606e+07	7.36508e+06	2.2195e+07	2.40224e+07
M118T376	N-Acetylglycine	N-乙酰甘氨酸; 乙酰甘氨酸	118.086	376	117.043	6.343	C4H7NO3	[M+H]+	Carboxylic acids and derivatives	有机酸及其衍生物	Amino acids, peptides, and analogues	氨基酸			543-24-8	HMDB0000532	mzVault	2	pos	8.17864e+06	1.2895e+08	4.02592e+07	5.90838e+07	6.68385e+07	3.82005e+07	7.3503e+07	4.66208e+07	5.65587e+07
M126T113	Anisole	苯甲醚	126.054	113.5	108.058	7.567	C7H8O	[M+NH4]+	Phenol ethers		Anisoles		C01403		100-66-3	HMDB0033895	mzVault	2	pos	5.04688e+06	5.14452e+06	6.06638e+06	2.07674e+07	1.24443e+08	1.05291e+08	1.00322e+08	1.11818e+08	6.54464e+07
M222T144	Dioscorine		222.114	144.2	221.142	7.364	C13H19NO2	[M+H]+	Azaspirodecane derivatives				C10142		3329-91-7	HMDB0030305	mzVault	2	pos	1.32604e+07	1.45071e+07	1.82289e+07	2.24042e+08	1.52006e+08	2.08123e+08	2.16699e+08	1.60708e+08	1.2275e+08
M330T264_1	3,4,5-Trimethoxyphenyl glucoside		330.19	263.8	346.126	1.932	C15H22O9	[M-OH+H]+	Organooxygen compounds		Carbohydrates and carbohydrate conjugates				41514-64-1	HMDB0041189	mzVault	2	pos	2.55558e+06	1.31265e+07	4.58954e+06	3.76418e+06	5.99036e+06	5.50678e+06	1.62374e+07	1.64e+07	1.70707e+07
M259T75	4,5-Dihydropiperlonguminine		259.132	75.3	275.152	3.716	C16H21NO3	[M-NH3+H]+	Benzodioxoles						23512-53-0	HMDB0041488	mzVault	2	pos	1.60832e+07	2.10367e+07	1.97896e+07	2.51557e+07	2.62469e+07	7.11699e+07	4.13139e+07	6.43012e+07	4.50946e+07
M128T42	Dimethyl selenide	二甲基硒	128.019	42.3	109.963	5.718	C2H6Se	[M+NH4]+	Organometalloid compounds		Organoselenium compounds		C02535	Metabolism of other amino acids	593-79-3	HMDB0033212	mzVault	2	pos	8.46621e+08	9.27623e+08	1.08212e+09	2.05495e+08	2.20555e+08	2.18701e+08	8.58723e+08	9.01574e+08	9.53748e+08
M328T445	11Z-Eicosenoic acid（20_1）	顺-11-二十碳烯酸	328.284	444.9	310.287	3.067	C20H38O2	[M+NH4]+	Fatty Acyls	脂质和类脂分子	Fatty acids and conjugates	脂肪酸	C16526	Lipid metabolism	5561-99-9	HMDB0002231	mzVault	2	pos	8.45497e+06	9.67295e+06	1.43737e+07	3.96849e+06	4.72357e+06	4.31856e+06	2.23614e+06	2.13668e+06	2.11882e+06
M170T42_3	Homoarecoline	1-甲基-1,2,5,6-四氢烟酸乙酯	170.047	42.3	169.11	11.276	C9H15NO2	[M+H]+							28125-84-0	HMDB0038321	mzVault	2	pos	6.72013e+06	7.46555e+06	9.00028e+06	1.70999e+06	1.6769e+06	1.78903e+06	7.46542e+06	7.54766e+06	7.17013e+06
M420T332	Telobufotoxin	端粒细胞生成素; 远华蟾毒精	420.224	332.2	402.241	4.049	C24H34O5	[M+NH4]+	Steroids	类固醇			C17072		472-26-4		mzVault	2	pos	3.10532e+06	3.35343e+06	4.00717e+06	6.32123e+06	8.24185e+06	6.0896e+06	1.19431e+07	1.03495e+07	1.11343e+07
M208T427	O-Methylcorypalline		208.133	427.5	207.126	0.954	C12H17NO2	[M+H]+	Tetrahydroisoquinolines						16620-96-5	HMDB0029370	mzVault	2	pos	1.73487e+06	1.88384e+06	1.28032e+06	2.23852e+07	2.26911e+07	2.26624e+07	1.8166e+07	1.3523e+07	1.43515e+07
M205T324	alpha-Cedrene	柏木油萜烯; α-柏木烯; (1S,2R,5S)-2,6,6,8-四甲基三环[5.3.1.01.5]十一碳-8-烯	205.071	323.7	204.188	1.162	C15H24	[M+H]+	Prenol lipids	萜类	Sesquiterpenoids		C09630		68608-32-2	HMDB0059695	mzVault	2	pos	1.35377e+08	2.60182e+07	6.82601e+07	9.64159e+06	1.06365e+07	1.01633e+07	8.64691e+07	5.55968e+07	2.6141e+07
M163T270	Zwiebelane B		163.076	269.7	162.017	2.131	C6H10OS2	[M+H]+	Organooxygen compounds		Carbohydrates and carbohydrate conjugates				120709-22-0	HMDB0040718	mzVault	2	pos	4.64927e+07	6.69408e+07	8.53906e+07	3.40345e+06	3.28178e+06	3.40642e+06	3.17199e+07	2.87469e+07	3.65217e+07
M273T372	Abietadiene		273.185	372.3	272.25	1.453	C20H32	[M+H]+	Terpenoids	萜类	Diterpenoids	双萜类	C11878	Metabolism of terpenoids and polyketides	35241-40-8		mzVault	2	pos	4.68171e+07	3.97909e+07	5.32062e+07	274566	433462	385492	1.64386e+07	2.9143e+07	1.72618e+07
M301T94	Questinol		301.128	93.9	300.063	1.572	C16H12O6	[M+H]+	Anthracenes	醌类	Anthraquinones	蒽醌类	C17811		35688-09-6	HMDB0034443	mzVault	2	pos	1.67006e+06	1.66102e+06	2.02986e+06	7.15815e+07	6.9918e+07	6.81846e+07	5.33401e+07	5.15191e+07	5.49914e+07
M315T181	Laccaic acid D		315.162	180.9	314.043	2.041	C16H10O7	[M+H]+	Anthracenes		Anthracenecarboxylic acids and derivatives				18499-84-8	HMDB0029508	mzVault	2	pos	480030	503902	932185	3.74969e+07	4.12811e+07	3.98568e+07	2.70033e+07	1.90218e+07	2.64148e+07
M326T94	Isodomesticine		326.182	94.4	325.131	14.698	C19H19NO4	[M+H]+	Aporphines						70560-83-7	HMDB0033360	mzVault	2	pos	925655	963741	1.04245e+06	4.33767e+06	4.0843e+06	2.55089e+06	4.13607e+06	3.19583e+06	3.39999e+06
M209T185	Hydroxycitric_acid	5-羟基吲哚-2-羧酸; (-)-羟基柠檬酸	209.153	185.2	208.022	3.817	C6H8O8	[M+H]+	Ketones, Aldehydes, Acids	酮，醛，酸					27750-10-3		mzVault	2	pos	5.36952e+07	1.00293e+08	1.61145e+08	2.63983e+06	2.25202e+06	1.92577e+06	3.87238e+07	6.2086e+07	3.67445e+07
M175T299	alpha-Ionone	α-紫罗酮; alpha-紫罗酮	175.075	299.1	192.151	0.295	C13H20O	[M-H2O+H]+	Prenol lipids	萜类	Sesquiterpenoids	类胡萝卜素类	C12286		31798-12-6	HMDB0059883	mzVault	2	pos	1.71464e+07	1.98556e+07	2.33599e+07	3.31488e+06	3.79223e+06	9.44051e+06	6.89484e+07	6.72561e+07	3.05453e+07
M124T106	Ethylbenzene	乙苯	124.076	105.7	106.078	0.097	C8H10	[M+NH4]+	Benzene and substituted derivatives				C07111		287399-33-1	HMDB0059905	mzVault	2	pos	2.75419e+07	2.9025e+07	3.62259e+07	3.08235e+06	3.46449e+06	3.41303e+06	2.08493e+07	2.23906e+07	2.13085e+07
M290T183	Arbutin	楊梅葉甘; 熊果叶甙; 熊果酚甙; 熊果苷; 熊果素	290.102	182.7	272.09	0.674	C12H16O7	[M+NH4]+	Organooxygen compounds	酚类	Carbohydrates and carbohydrate conjugates		C06186	Carbohydrate metabolism	497-76-7	HMDB0029943	mzVault	2	pos	1.59485e+06	1.7997e+06	2.82321e+06	2.39156e+08	2.77001e+08	2.72681e+08	1.74706e+08	1.82036e+08	1.90346e+08
M210T159	trans-Coumaryl acetate		210.113	159.4	192.079	0.64	C11H12O3	[M+NH4]+		其他			C20465	Biosynthesis of other secondary metabolites	124389-48-6		mzVault	2	pos	4.29943e+06	4.9739e+06	6.37193e+06	2.24978e+08	1.00849e+08	1.45985e+08	1.59763e+08	1.20903e+08	2.19051e+08
M184T241	D-Xylonic acid	D-木糖酸	184.097	241.3	166.048	1.176	C5H10O6	[M+NH4]+	Organooxygen compounds	有机酸及其衍生物	Carbohydrates and carbohydrate conjugates		C00502	Carbohydrate metabolism	17828-56-7	HMDB0059750	mzVault	2	pos	4.50175e+07	5.19953e+07	6.4449e+07	1.05575e+07	8.4012e+06	1.27335e+07	4.90597e+07	4.71165e+07	4.91527e+07
M290T284	Dihydrobaicalein		290.101	284.4	272.068	3.432	C15H12O5	[M+NH4]+	Flavonoids	黄酮类					35683-17-1	HMDB0134891	mzVault	2	pos	1.67049e+06	1.45193e+06	1.27146e+06	6.53338e+07	7.07005e+07	9.56104e+07	4.42693e+07	7.42823e+07	7.92808e+07
M305T336	(R)-Carvotanacetone	5-异丙基-2-甲基-2-环己烯-1-酮	305.246	336.4	152.12	4.238	C10H16O	[2M+H]+	Prenol lipids		Monoterpenoids				43205-82-9	HMDB0034974	mzVault	2	pos	6.37441e+06	2.51392e+07	2.16823e+07	1.86262e+07	2.19989e+07	3.48219e+07	2.58023e+07	2.64625e+07	4.0371e+07
M270T369	Licochalcone B	甘草查尔酮B	270.206	368.9	286.084	15.101	C16H14O5	[M-NH3+H]+	Flavonoids	黄酮类	Chalcones	查尔酮			1005324-90-2		mzVault	2	pos	2.2888e+07	2.59786e+07	2.88741e+07	207446	401913	354091	6.86183e+06	6.40491e+06	7.5157e+06
M639T332	Bullatanocin		639.453	332.4	638.476	10.577	C37H66O8	[M+H]+	Fatty Acyls		Fatty alcohols		C08505		150134-21-7	HMDB0034739	mzVault	2	pos	9.31526e+06	1.41249e+07	1.3638e+07	4.52826e+07	7.10646e+07	4.66263e+07	5.53333e+07	5.14105e+07	1.97635e+07
M210T282	(8E,15E)-1,8,15-Heptadecatriene-11,13-diyne		210.128	281.7	226.172	12.187	C17H22	[M-OH+H]+	Unsaturated hydrocarbons		Enynes				28834-02-8	HMDB0031041	mzVault	2	pos	1.21052e+06	1.38407e+06	1.52923e+06	1.08044e+07	1.06908e+07	1.08405e+07	3.50839e+06	4.13901e+06	3.64323e+06
M145T466	D-Threitol	D-苏糖醇	145.048	466.3	122.058	3.953	C4H10O4	[M+Na]+	Organooxygen compounds	糖类及其类似物	Carbohydrates and carbohydrate conjugates		C16884		2418-52-2	HMDB0004136	mzVault	2	pos	2.37795e+07	2.41386e+07	2.13127e+07	2.55934e+06	2.37587e+07	7.72421e+07	1.3461e+08	1.64126e+08	1.76899e+08
M595T318_2	Saponarin	皂草苷; 皂草甙	595.168	317.5	594.158	4.30228	C27H30O15	[M+H]+	Flavonoids	黄酮类	Flavone	黄酮	C08064		20310-89-8		mzkit_dia	2	pos	992546	1.09226e+06	1.45886e+06	1.03623e+08	8.74132e+07	1.04993e+08	5.5949e+07	1.06599e+08	4.3553e+07
M477T337	Mangiferonic acid		477.378	336.8	454.345	17.008	C30H46O3	[M+Na]+	Steroids and steroid derivatives		Cycloartanols and derivatives				13878-90-5	HMDB0035615	mzVault	2	pos	1.07334e+06	1.78862e+06	1.47904e+06	6.77615e+06	2.64111e+06	4.11852e+06	1.79938e+06	1.59875e+06	2.93557e+06
M182T58	Propyl benzoate	苯甲酸丙酯	182.117	57.6	164.084	0.827049	C10H12O2	[M+NH4]+	Benzene and substituted derivatives	其他	Benzoic acids and derivatives				2315-68-6	HMDB0031761	mzkit_dia	2	pos	8.40819e+07	1.28323e+07	1.41502e+07	1.7578e+07	2.17045e+08	2.21635e+07	1.64198e+07	1.74659e+07	1.92541e+08
M318T107	Takakin		318.103	106.7	300.063	16.628	C16H12O6	[M+NH4]+	Flavonoids	黄酮类	O-methylated flavonoids	黄酮			51876-19-8	HMDB0030659	mzVault	2	pos	1.07154e+07	1.12826e+07	1.07987e+07	3.51896e+07	8.80379e+06	3.80415e+07	4.04532e+06	3.03611e+07	2.99379e+07
M317T57	Prostaglandin B2	前列腺素 B2	317.133	56.9	334.214	16.846	C20H30O4	[M-H2O+H]+	Fatty Acyls	甾体激素	Eicosanoids		C05954	Lipid metabolism	13367-85-6	HMDB0004236	mzVault	2	pos	7.26771e+06	7.18808e+06	1.03921e+07	3.88519e+07	3.6838e+07	4.01109e+07	2.48789e+07	1.51181e+07	1.69494e+07
M455T622	Echinocystic	刺囊酸	455.344	622.1	472.355	17.244	C30H48O4	[M-H2O+H]+	Terpenoids	萜类	Triterpenoids	三萜类	C08942		510-30-5		mzVault	2	pos	4.23369e+07	5.11372e+07	6.51968e+07	6.70477e+07	8.03332e+07	9.76649e+07	1.84871e+07	3.67864e+07	2.52937e+07
M210T271	12-Methyl-13-tridecanolide		210.149	270.9	226.193	17.933	C14H26O2	[M-NH3+H]+	Macrolides and analogues						57092-32-7	HMDB0031073	mzVault	2	pos	3.10226e+06	3.43557e+06	4.03296e+06	9.33681e+06	9.81004e+06	1.07452e+07	9.82307e+06	8.67913e+06	3.68041e+06
M324T412	Morachalcone A	茅苍术酮A	324.235	411.6	340.131	17.893	C20H20O5	[M-OH+H]+	Linear 1,3-diarylpropanoids	黄酮类	Chalcones and dihydrochalcones	查尔酮			76472-88-3	HMDB0040306	mzVault	2	pos	2.98394e+07	3.79478e+07	4.077e+07	2.20271e+07	2.39058e+07	2.31824e+07	2.54534e+07	2.53187e+07	2.59364e+07
M213T122	Lindeneol	乌药醇	213.123	121.7	230.131	18.694	C15H18O2	[M-H2O+H]+	Terpenoids	萜类	Sesquiterpenes	倍半萜类	C16988		26146-27-0		mzVault	2	pos	7.36906e+07	5.19536e+07	5.72773e+07	2.72474e+07	2.20738e+07	1.91208e+07	3.18793e+07	3.24343e+07	3.30292e+07
M274T352	Demethylmedicarpin	3,9-二羟基紫檀碱	274.107	351.5	256.074	0.65894	C15H12O4	[M+NH4]+	Flavonoids	黄酮类	Isoflavonoids	异黄酮	C04271		61135-91-9	HMDB0138504	mzkit_dia	2	pos	2.23318e+06	6.13312e+06	1.65671e+06	5.62722e+07	7.35975e+07	6.01644e+07	4.89072e+07	4.11132e+07	4.00653e+07
M171T254	Dihydropinosylvin	5-苯乙基-1,3-二羟基苯; 二氢赤松素	171.117	253.7	214.099	0.706068	C14H14O2	[M-CO2+H]+	Phenols	酚类	Stilbenoids	芪类	C10254		14531-52-3		mzkit_dia	2	pos	1.74565e+07	2.05605e+07	2.58595e+07	5.96209e+06	5.94221e+06	6.14422e+06	1.05719e+07	8.34845e+06	9.74466e+06
M380T211	Gibberellin A19	赤霉素A19	380.18	210.5	362.173	19.591	C20H26O6	[M+NH4]+	Prenol lipids	萜类	Diterpenoids	双萜类	C02034	Metabolism of terpenoids and polyketides	6980-44-5	HMDB0036896	mzVault	2	pos	2.84933e+06	3.14265e+06	3.10427e+06	3.37321e+07	3.8072e+07	3.64504e+07	1.08048e+07	1.06606e+07	1.31808e+07
M332T273	2',7-Dihydroxy-4',5'-dimethoxyisoflavone		332.111	272.7	314.079	4.39557	C17H14O6	[M+NH4]+	Isoflavonoids	黄酮类	O-methylated isoflavonoids	异黄酮			21533-90-4	HMDB0041644	mzkit_dia	2	pos	1.6008e+06	1.29498e+06	1.72918e+06	1.05321e+08	1.13052e+08	1.09741e+08	8.01958e+07	7.59669e+07	5.27385e+07
M303T92	6-Methoxy-7-methylquercetin	3,5,3’,4’-四羟基-6,7-二甲氧基黄酮	303.084	92.1	346.069	7.9543	C17H14O8	[M-CO2+H]+	Flavonoids		Flavones		C17788		29536-44-5	HMDB0302731	mzkit_dia	2	pos	1.70179e+07	1.81874e+07	1.96887e+07	3.77141e+06	4.15019e+06	4.24748e+06	2.65728e+06	2.5485e+06	2.71158e+06
M247T357	Catechin	(±)-儿茶素; (+)-儿茶素; 儿茶精; 儿茶素; (+/-)-儿茶精	247.096	356.9	290.079	1.13648	C15H14O6	[M-CO2+H]+	Flavonoids	黄酮类	Flavans	黄烷醇	C06562	Biosynthesis of other secondary metabolites	88191-48-4	HMDB0002780	mzkit_dia	2	pos	7.94779e+06	8.74515e+06	1.07615e+07	1.04902e+07	7.96791e+06	9.68493e+06	4.32035e+06	4.89568e+06	3.9658e+06
M356T248	Wighteone		356.15	247.9	338.115	1.84411	C20H18O5	[M+NH4]+	Flavonoids	黄酮类	Isoflavonoids	异黄酮	C10542		51225-30-0		mzkit_dia	2	pos	3.97484e+07	4.85422e+07	5.25605e+07	3.00726e+07	2.28134e+07	2.19723e+07	1.36735e+07	1.63031e+07	1.12756e+07
M340T264	Pluviatolide		340.11	264.2	356.126	8.49897	C20H20O6	[M-NH3+H]+	Phenols	酚类	Monophenols	单酚	C21191	Biosynthesis of other secondary metabolites	28115-68-6		mzkit_dia	2	pos	1.20474e+07	9.90393e+06	1.51737e+07	8.19199e+06	4.96837e+06	3.36248e+06	7.15017e+06	1.50729e+07	1.5696e+07
M387T69	Inulobiose		387.113	68.6	342.116	3.383	C12H22O11	[M+HCOO]-	Organooxygen compounds		Carbohydrates and carbohydrate conjugates		C01711		470-58-6	HMDB0029898	BioDeepDB	2	neg	3.10346e+09	3.18433e+09	9.97326e+08	6.94244e+08	6.869e+08	7.35444e+08	1.93002e+09	1.48141e+09	1.82121e+09
M133T42_2	DL-Malic acid	DL-苹果酸; 苹果酸; L-苹果酸	133.014	42	134.022	2.603	C4H6O5	[M-H]-	Hydroxy acids and derivatives	有机酸及其衍生物	Beta hydroxy acids and derivatives	羧酸	C00149	Carbohydrate metabolism; Energy metabolism	97-67-6	HMDB0000156	BioDeepDB	2	neg	4.44842e+09	4.58612e+09	4.50691e+09	1.19577e+10	1.20592e+10	1.23276e+10	4.87908e+09	4.93301e+09	4.97441e+09
M133T48	Xanthine	黄嘌呤	133.051	48.1	152.033	2.038	C5H4N4O2	[M-H2O-H]-	Imidazopyrimidines	核苷、核苷酸和类似物	Purines and purine derivatives		C00385	Biosynthesis of other secondary metabolites; Nucleotide metabolism	69-89-6	HMDB0000292	BioDeepDB	2	neg	8.24914e+07	8.29126e+07	8.72208e+07	5.04534e+07	5.26175e+07	5.31131e+07	7.33739e+07	7.52396e+07	8.23948e+07
M132T45	Aspartate	L-天门冬氨酸; D-天门冬氨酸	132.03	45.4	133.038	1.289	C4H7NO4	[M-H]-	Ketones, Aldehydes, Acids	酮，醛，酸			C16433		1783-96-6		BioDeepDB	2	neg	9.34291e+07	9.55856e+07	9.68628e+07	8.62912e+07	9.04104e+07	9.228e+07	1.21985e+08	1.20853e+08	1.20189e+08
M313T495	Sanguinarine	假白屈菜季铵碱; 血根碱	313.078	495	332.092	11.061	[C20H14NO4]+	[M-H2O-H]-	Benzophenanthridine alkaloids		Quaternary benzophenanthridine alkaloids		C06162	Biosynthesis of other secondary metabolites	2447-54-3	HMDB0029367	BioDeepDB	2	neg	7.82892e+07	8.25239e+07	8.15552e+07	9.00264e+07	7.58433e+07	8.28717e+07	9.04729e+07	7.11799e+07	7.77771e+07
M239T425	5-Hydroxyconiferaldehyde		239.06	424.7	194.058	15.019	C10H10O4	[M+HCOO]-	Phenylpropanoids	苯丙素类	Monolignols	木质素	C12204	Biosynthesis of other secondary metabolites	266999-89-7		BioDeepDB	2	neg	4.148e+07	3.98858e+07	4.33873e+07	3.90986e+07	3.66619e+07	4.11512e+07	4.20282e+07	3.92407e+07	4.28751e+07
M290T46	N-Acetylneuraminic acid	N-乙酰神经氨酸	290.087	46.5	309.106	2.534	C11H19NO9	[M-H2O-H]-	Fatty acids	脂肪酸	Neuraminic acid	神经氨酸	C00270	Carbohydrate metabolism	131-48-6	HMDB0000230	BioDeepDB	2	neg	2.0708e+08	2.05563e+08	2.05585e+08	4.36879e+09	4.60229e+09	4.69401e+09	2.25968e+09	2.20664e+09	2.00684e+09
M805T574_3	PC(16_0_18_1(9Z))	1-棕榈酰基-2-油酰基-sn-甘油-3-磷酸胆碱	804.586	574	759.578	12.829	C42H82NO8P	[M+HCOO]-	Glycerophospholipids	脂质和类脂分子	Glycerophosphocholines	磷脂酰胆碱	C13875		26853-31-6	HMDB0007972	NaturalProducts	2	neg	2.2595e+08	1.3157e+08	1.36266e+08	2.89988e+08	2.03931e+08	1.41646e+08	1.45653e+08	1.81099e+08	1.32748e+08
M405T431	chrysoplenol D	猫眼草酚 D; 猫眼草酚D; 猫眼草酚	405.081	431.3	360.085	4.239	C18H16O8	[M+HCOO]-	Flavonoids	黄酮类	Flavonols	黄酮醇	C04552		14965-20-9	HMDB0130258	BioDeepDB	2	neg	1.67861e+07	1.88163e+07	7.48896e+06	2.79689e+06	2.89467e+06	2.86404e+06	3.92992e+06	8.49754e+06	3.38903e+06
M846T332_1	Ginsenoside	人参皂苷 Rf; 人参皂苷Rf; 人参皂苷 Rg1; 人参皂甙 Rg1; 人参皂苷	845.502	332.3	800.492	12.555	C42H72O14	[M+HCOO]-	Terpenoids	萜类	Triterpenoids	三萜类	C08945		52286-58-5		MoNA	2	neg	1.0344e+06	991971	1.20538e+06	2.83234e+09	2.8367e+09	2.78439e+09	1.61993e+09	1.50246e+09	1.55237e+09
M191T46	Quinic acid	D-(-)-奎尼酸; 右旋奎宁酸; 奎尼酸; 金鸡纳酸	191.055	45.9	192.063	7.374	C7H12O6	[M-H]-	Organooxygen compounds	有机酸及其衍生物	Alcohols and polyols	羟基羧酸	C00296	Amino acid metabolism	77-95-2	HMDB0003072	BioDeepDB	2	neg	8.14613e+09	8.34538e+09	8.4151e+09	6.17356e+07	1.21471e+08	7.41781e+07	5.55894e+09	5.78603e+09	5.55532e+09
M413T230	2',4-Dihydroxy-4',6'-dimethoxy-3'-prenylchalcone		413.169	230.2	368.162	11.28	C22H24O5	[M+HCOO]-	Linear 1,3-diarylpropanoids	黄酮类	Chalcones and dihydrochalcones	查尔酮	C21492		123316-63-2	HMDB0038815	BioDeepDB	2	neg	3.17305e+07	3.33858e+07	3.08407e+07	1.98545e+07	1.55e+07	2.04143e+07	2.18846e+07	1.86216e+07	1.9733e+07
M511T647_2	Phenylglucoside	苯基-β-D-葡萄糖苷	511.47	647	256.095	5.783	C12H16O6	[2M-H]-	Others	其他			C11611		1464-44-4		NaturalProducts	2	neg	1.12726e+08	5.71215e+07	9.47735e+07	4.22954e+07	1.01745e+08	1.04677e+08	5.6929e+07	2.44798e+07	1.27115e+08
M297T545	FA 18_1;O	9,10-环氧硬脂酸-d17; 蓖麻醇酸	297.244	544.7	298.251	1.665	C18H34O3	[M-H]-					C19418	Lipid metabolism	13980-07-9	HMDB0247617	BioDeepDB	2	neg	5.93377e+06	5.94669e+06	5.86327e+06	2.36688e+07	2.17199e+07	2.10094e+07	6.5086e+06	1.59105e+07	1.68708e+07
M549T51_2	1-Kestose	1-蔗果三糖; 蔗果三糖	549.162	50.8	504.169	9.161	C18H32O16	[M+HCOO]-	Organooxygen compounds	其他	Carbohydrates and carbohydrate conjugates		C03661		12505-31-6	HMDB0011729	BioDeepDB	2	neg	2.08246e+08	2.17003e+08	2.63601e+08	1.7197e+08	1.76024e+08	1.53942e+08	1.36223e+08	1.30954e+08	1.35431e+08
M179T52	Myo-Inositol	D-(+)-手性肌醇; 1L-手性纤维醇; 青蟹肌醇; 粘质肌醇; 表肌醇; 异肌醇; 肌醇	179.057	52.3	180.063	4.419	C6H12O6	[M-H]-	Organooxygen compounds	糖类及其类似物	Alcohols and polyols	单糖	C06153	Carbohydrate metabolism	87-89-8	HMDB0000211	BioDeepDB	2	neg	2.20098e+09	2.33409e+09	2.05409e+09	1.00881e+10	9.32249e+09	9.22417e+09	5.58943e+09	5.25743e+09	5.59752e+09
M105T46	Glycerate	DL-甘油酸; 甘油酸	105.019	46.2	106.027	0.297	C3H6O4	[M-H]-	Organooxygen compounds	有机酸及其衍生物	Carbohydrates and carbohydrate conjugates		C00258	Carbohydrate metabolism; Amino acid metabolism; Lipid metabolism	600-19-1	HMDB0000139	BioDeepDB	2	neg	1.06116e+08	1.11557e+08	1.08513e+08	1.27165e+09	1.30973e+09	1.35335e+09	5.43526e+08	5.25249e+08	5.29593e+08
M353T77	Scopolin	大麦草碱7-O-葡萄糖苷; 东莨菪苷; 东莨菪甙	353.086	76.7	354.095	4.819	C16H18O9	[M-H]-	Phenylpropanoid	苯丙素类	Coumarin	香豆素	C01527	Biosynthesis of other secondary metabolites	531-44-2		BioDeepDB	2	neg	5.49149e+08	4.84869e+09	6.0198e+08	2.68499e+07	2.71049e+07	2.78196e+07	9.69188e+09	8.95742e+09	1.60319e+09
M423T680	alpha-Tocotrienol	D-ALPHA-(P)-生育三烯酚; D-a-生育三烯酚	423.326	679.9	424.334	1.739	C29H44O2	[M-H]-	Prenol lipids	其他	Quinone and hydroquinone lipids		C14153	Metabolism of cofactors and vitamins	58864-81-6	HMDB0006327	BioDeepDB	2	neg	3.58425e+07	4.49336e+07	3.33266e+07	2.20057e+07	1.99018e+07	2.10392e+07	2.53621e+07	1.92884e+07	2.31849e+07
M121T273	4-Hydroxybenzaldehyde	对羟基安息香醛; 对羟基苯甲醛	121.029	273.3	122.037	0.01	C7H6O2	[M-H]-	Organooxygen compounds	酚类	Carbonyl compounds		C00633		123-08-0	HMDB0011718	BioDeepDB	2	neg	2.8e+08	2.91673e+08	2.86142e+08	6.58541e+08	6.70523e+08	6.78574e+08	3.96908e+08	3.88673e+08	4.03804e+08
M491T679	ST 28_2;O4		491.342	679.4	446.34	8.354	C28H46O4	[M+HCOO]-		其他			C15792	Metabolism of terpenoids and polyketides	124853-28-7	HMDB0041527	BioDeepDB	2	neg	2.35228e+07	2.77859e+07	1.87853e+06	4.16819e+08	4.70521e+08	5.11738e+08	4.72767e+08	4.42997e+08	4.49995e+08
M115T42	Maleic acid	马来酸; 顺丁烯二酸	115.004	42	116.011	1.026	C4H4O4	[M-H]-	Carboxylic acids and derivatives	有机酸及其衍生物	Dicarboxylic acids and derivatives		C01384	Carbohydrate metabolism; Amino acid metabolism; Metabolism of cofactors and vitamins	110-16-7	HMDB0000176	BioDeepDB	2	neg	1.88506e+09	1.92954e+09	1.92417e+09	6.76741e+08	6.93793e+08	6.97751e+08	1.45973e+09	1.45269e+09	1.50223e+09
M387T52_2	Coniferin	松柏苷; 松苷; 松香素	387.127	52.3	342.131	7.65842	C16H22O8	[M+HCOO]-	Organooxygen compounds	苯丙素类	Carbohydrates and carbohydrate conjugates	木质素	C00761	Biosynthesis of other secondary metabolites	531-29-3	HMDB0013682	mzkit_dia	2	neg	4.39129e+09	4.523e+09	6.42688e+08	2.68095e+08	1.09211e+08	6.47336e+07	2.12099e+09	5.32951e+09	3.46599e+08
M277T579	FA 18_3	α-亚麻酸; 亚麻子油酸; 11(E)-octadecen-9-壬酸; (E,E,E)-8,10,12-十八(碳)三烯酸; γ-亚麻酸; gamma-亚麻酸	277.216	578.8	278.225	2.855	C18H30O2	[M-H]-		其他			C06427	Lipid metabolism	68424-45-3		BioDeepDB	2	neg	1.4091e+09	1.51753e+09	1.52891e+09	1.93093e+08	1.97038e+08	2.00582e+08	1.03053e+09	1.08623e+09	9.96569e+08
M609T273_2	Panasenoside	人参黄酮苷	609.145	272.7	610.153	2.465	C27H30O16	[M-H]-	Flavonoids	黄酮类	Flavonols	黄酮醇	C16490	Biosynthesis of other secondary metabolites	31512-06-8	HMDB0037534	BioDeepDB	2	neg	9.32151e+08	1.27995e+09	1.10982e+09	2.84523e+07	2.11179e+07	1.14861e+07	2.64464e+09	3.27391e+09	3.70302e+09
M144T327	4-Hydroxyquinoline	喹啉-4(1H)-酮; 4-羟基喹啉	144.046	326.9	145.053	0.106	C9H7NO	[M-H]-	Quinolines and derivatives		Quinolones and derivatives		C06343		611-36-9	HMDB0246466	BioDeepDB	2	neg	3.20276e+08	3.30765e+08	3.333e+08	2.68174e+08	2.69739e+08	2.67014e+08	2.45528e+08	2.46783e+08	2.52223e+08
M209T44	Galactaric acid	粘液酸; 黏酸	209.03	43.6	210.038	0.907	C6H10O8	[M-H]-	Organooxygen compounds	酮类、醛类、酸类	Carbohydrates and carbohydrate conjugates		C00879	Carbohydrate metabolism	526-99-8	HMDB0000639	NaturalProducts	2	neg	7.0775e+06	6.81444e+06	6.90275e+06	4.79726e+06	1.77649e+07	1.74088e+07	4.40698e+06	4.96063e+06	4.25177e+06
M191T42	(1R,2R)-Isocitric acid		191.019	41.7	192.027	1.703	C6H8O7	[M-H]-	Carboxylic acids and derivatives		Tricarboxylic acids and derivatives		C04617		30810-51-6	HMDB0033717	BioDeepDB	2	neg	1.03971e+09	1.08066e+09	1.08167e+09	7.0131e+09	6.18236e+09	5.80504e+09	1.72975e+09	1.66856e+09	1.75003e+09
M165T46	Purine	嘌呤	165.04	46.2	120.044	9.682	C5H4N4	[M+HCOO]-	Imidazopyrimidines	核苷、核苷酸和类似物	Purines and purine derivatives		C15587		149297-77-8	HMDB0001366	BioDeepDB	2	neg	1.082e+09	1.10848e+09	1.08976e+09	4.38003e+09	4.47926e+09	4.60549e+09	3.0541e+09	3.02356e+09	3.02334e+09
M117T42	Methylmalonic acid	甲基丙二酸	117.019	42.3	118.027	1.121	C4H6O4	[M-H]-	Carboxylic acids and derivatives	有机酸及其衍生物	Dicarboxylic acids and derivatives	羧酸	C02170	Carbohydrate metabolism; Amino acid metabolism; Nucleotide metabolism	516-05-2	HMDB0000202	BioDeepDB	2	neg	4.84202e+08	5.0508e+08	4.99409e+08	6.29499e+08	6.628e+08	6.71834e+08	1.47225e+09	1.45617e+09	1.4971e+09
M137T131	Tyrosol	2-(4-羟苯基)乙醇; 对羟基苯乙醇; 酪醇	137.024	130.8	138.068	0.118	C8H10O2	[M-H]-	Phenols	酚类	Tyrosols and derivatives		C06044	Amino acid metabolism	501-94-0	HMDB0004284	BioDeepDB	2	neg	4.86402e+08	4.96442e+08	5.17208e+08	6.12768e+08	6.02437e+08	6.57658e+08	4.06419e+08	4.13366e+08	4.27878e+08
M146T45	L-Glutamic acid	DL-谷氨酸; L-谷氨酸; 谷氨酸	146.046	45.4	147.053	1.513	C5H9NO4	[M-H]-	Carboxylic acids and derivatives	有机酸及其衍生物	Amino acids, peptides, and analogues	氨基酸	C00025	Metabolism of cofactors and vitamins; Metabolism of other amino acids; Membrane transport; Carbohydrate metabolism; Translation; Amino acid metabolism; Energy metabolism	56-86-0	HMDB0000148	BioDeepDB	2	neg	4.0758e+08	4.26704e+08	4.19388e+08	1.11472e+08	1.16638e+08	1.16816e+08	3.85344e+08	3.79686e+08	3.83453e+08
M135T46_2	Glyceraldehyde	DL-甘油醛	135.03	46.2	90.0317	0.769	C3H6O3	[M+HCOO]-	Ketones, Aldehydes, Acids; Saccharides	糖类			C00577	Carbohydrate metabolism; Lipid metabolism	56-82-6	HMDB0001051	BioDeepDB	2	neg	3.91575e+08	4.02359e+08	3.92294e+08	1.57876e+09	1.65609e+09	1.67934e+09	9.81441e+08	9.73883e+08	9.86325e+08
M164T90	H-DL-β-Phe-OH	DL(±)-3-氨基-3-苯基-丙酸; DL-β-苯丙氨酸; (R)-3-氨基-3-苯丙酸	164.072	90.5	165.079	0.011	C9H11NO2	[M-H]-		其他			C20487		13921-90-9		BioDeepDB	2	neg	6.79842e+08	6.99758e+08	7.00678e+08	6.43757e+08	6.44621e+08	6.54244e+08	5.98364e+08	5.91103e+08	6.12471e+08
M165T84	3-phenyllactic acid	DL-3-苯基-2-羟丙酸; α-羟基苯丙酸; DL-Β-苯乳酸	165.056	83.9	166.063	0.694	C9H10O3	[M-H]-	Organic acid	有机酸	Carboxylic acid	羧酸	C05607	Amino acid metabolism; Biosynthesis of other secondary metabolites	828-01-3	HMDB00779	BioDeepDB	2	neg	1.1464e+07	1.11924e+07	9.30967e+06	2.80301e+07	3.91998e+07	7.17496e+07	2.23521e+07	4.34834e+07	2.48101e+07
M311T433	9Z-Octadecenedioic acid		311.223	433.2	312.23	2.022	C18H32O4	[M-H]-					C19618	Lipid metabolism	20701-68-2		BioDeepDB	2	neg	2.07832e+07	7.74231e+06	1.55665e+07	5.78651e+07	5.57312e+07	7.90364e+07	1.52309e+07	1.41516e+07	1.65165e+07
M173T42	Aconitate [cis or trans]	顺乌头酸; 乌头酸; 顺式-乌头酸; 顺式乌头酸	173.009	41.7	174.016	0.354	C6H6O6	[M-H]-	Carboxylic acids and derivatives	有机酸及其衍生物	Tricarboxylic acids and derivatives	羧酸	C00417	Carbohydrate metabolism	585-84-2	HMDB0000072	BioDeepDB	2	neg	3.76894e+07	3.89977e+07	3.7796e+07	4.67398e+08	5.05875e+08	4.9065e+08	3.91264e+08	3.77857e+08	4.11814e+08
M131T75	(S)-2-Methylbutanal	2-甲基丁醛	131.071	74.6	86.0732	0.27	C5H10O	[M+HCOO]-	Organooxygen compounds		Carbonyl compounds		C02223		96-17-3	HMDB0031525	BioDeepDB	2	neg	1.62065e+08	1.62308e+08	1.64592e+08	6.79901e+07	7.03911e+07	6.91014e+07	5.30813e+07	4.98208e+07	4.71248e+07
M815T596_2	Ginsenoside F3	人参皂苷F3	815.473	595.7	770.482	7.996	C41H70O13	[M+HCOO]-	Terpenoids	萜类	Triterpenes	三萜类			62025-50-7		MoNA	2	neg	8.36149e+08	9.65113e+07	3.28119e+08	2.9379e+07	8.08573e+06	2.91613e+07	1.03018e+08	1.09131e+08	1.10164e+08
M101T53	Succinic acid semialdehyde	琥珀半醛	101.024	53.3	102.032	4.12	C4H6O3	[M-H]-	Fatty Acyls	有机酸及其衍生物	Fatty acids and conjugates	羧酸	C00232	Carbohydrate metabolism; Amino acid metabolism; Metabolism of cofactors and vitamins	692-29-5	HMDB0001259	BioDeepDB	2	neg	1.57042e+08	1.61704e+08	1.74136e+08	1.45213e+09	1.46991e+09	1.46879e+09	9.52225e+08	8.50071e+08	9.47035e+08
M845T52_3	precorrin-2		845.288	51.7	864.307	1.036	C42H48N4O16	[M-H2O-H]-	Others	其他			C02463	Metabolism of cofactors and vitamins	82542-92-5		BioDeepDB	2	neg	3.50301e+07	6.46475e+07	5.71447e+07	1.77076e+07	8.74663e+06	1.03101e+07	5.57133e+07	3.58024e+07	5.60419e+07
M119T52	Propionic acid	丙酸	119.034	52.1	74.0368	4.042	C3H6O2	[M+HCOO]-	Carboxylic acids and derivatives	有机酸及其衍生物	Carboxylic acids	羧酸	C00163	Carbohydrate metabolism; Metabolism of cofactors and vitamins	79-09-4	HMDB0000237	BioDeepDB	2	neg	3.27676e+08	3.41039e+08	3.41168e+08	8.85573e+08	9.15145e+08	9.38947e+08	5.99105e+08	5.79879e+08	5.68127e+08
M271T465	16-Hydroxyhexadecanoic acid	16-羟基十六酸; 16-羟基棕榈酸	271.227	464.7	272.235	1.68	C16H32O3	[M-H]-	Fatty Acyls	有机酸及其衍生物	Fatty acids and conjugates	羧酸	C18218	Lipid metabolism	506-13-8	HMDB0006294	BioDeepDB	2	neg	1.59284e+07	1.66405e+07	1.58923e+07	5.09424e+07	5.15292e+07	6.74727e+07	1.50959e+08	1.41165e+08	1.53814e+08
M292T75	Linamarin	亚麻苦苷; 亞麻苷	292.103	74.8	247.106	2.69008	C10H17NO6	[M+HCOO]-	Organooxygen compounds	生氰配糖体类	Carbohydrates and carbohydrate conjugates		C01594	Metabolism of other amino acids	554-35-8	HMDB0033699	mzkit_dia	2	neg	1.38874e+07	1.6655e+07	1.4569e+07	8.65491e+07	7.56831e+07	8.41881e+07	5.03277e+07	5.07571e+07	5.05343e+07
M225T51	5-Acetylamino-6-formylamino-3-methyluracil	5-乙酰氨基-6-甲酰基氨基-3-甲基尿嘧啶; 5-乙酰氨基-6-甲酰氨基-3-甲基尿嘧啶	225.064	51.5	226.07	2.997	C8H10N4O4	[M-H]-	Diazines	核苷、核苷酸和类似物	Pyrimidines and pyrimidine derivatives	嘧啶和嘧啶衍生物	C16365	Biosynthesis of other secondary metabolites	85438-96-6	HMDB0011105	BioDeepDB	2	neg	1.18592e+09	1.12062e+09	1.12023e+09	3.38343e+09	3.5752e+09	4.06901e+09	2.29799e+09	2.3928e+09	2.29987e+09
M299T553	FA 18_0;O		299.201	553.5	300.266	0.81	C18H36O3	[M-H]-					C03195		17773-37-4		BioDeepDB	2	neg	2.03446e+07	2.0975e+07	2.1538e+07	2.5581e+07	2.42817e+07	2.51387e+07	2.90127e+07	3.03308e+07	3.2841e+07
M206T141	N-Acetyl-L-phenylalanine	N-乙酰-L-苯丙氨酸; N-乙酰基-L苯丙氨酸; N-乙酰苯丙氨酸	206.082	140.6	207.09	0.183	C11H13NO3	[M-H]-	Carboxylic acids and derivatives	有机酸及其衍生物	Amino acids, peptides, and analogues	氨基酸	C03519	Amino acid metabolism	2018-61-3	HMDB0000512	BioDeepDB	2	neg	1.01952e+08	1.0558e+08	1.04258e+08	5.47534e+07	5.14203e+07	5.36332e+07	5.62853e+07	5.67429e+07	5.83862e+07
M293T491	FA 18_3;O		293.211	491	294.219	2.751	C18H30O3	[M-H]-					C13798		4179-44-6		BioDeepDB	2	neg	1.05622e+08	1.05462e+08	8.58506e+07	3.2314e+07	3.09799e+07	3.11733e+07	8.33825e+07	8.07924e+07	8.61338e+07
M101T98	Alpha-ketobutyrate	2-丁酮酸; 2-酮丁酸	101.025	97.9	102.032	6.099	C4H6O3	[M-H]-	Keto acids and derivatives	有机酸及其衍生物	Short-chain keto acids and derivatives	羧酸	C00109	Carbohydrate metabolism; Amino acid metabolism	600-18-0	HMDB0000005	BioDeepDB	2	neg	8.03105e+06	3.46993e+06	5.04717e+07	8.27703e+07	1.32377e+08	1.47329e+08	6.10943e+08	1.54722e+08	2.66855e+08
M311T554_1	ST 21_3;O3	11α-羟孕酮; 16α-羟基孕酮; 11B-羟孕酮; 醋酸睾酮	311.2	554.4	330.219	5.918	C21H30O3	[M-H2O-H]-		其他			C14654		19897-02-0		BioDeepDB	2	neg	1.32508e+08	6.53553e+06	1.09853e+08	5.94141e+06	1.14019e+08	9.92865e+07	8.7446e+07	9.45351e+07	9.55342e+07
M351T74_2	Bursehernin		351.127	74.3	370.142	8.288	C21H22O6	[M-H2O-H]-	Phenylpropanoids	苯丙素类	Lignans	木酚素	C21183	Biosynthesis of other secondary metabolites	40456-51-7		BioDeepDB	2	neg	9.48536e+06	9.2971e+06	1.16602e+07	6.55394e+06	8.52777e+06	7.55846e+06	3.94722e+06	4.28902e+06	3.38902e+06
M401T502	Xanthoxylol	薄荷醇	401.122	502.1	356.126	5.199	C20H20O6	[M+HCOO]-	Furanoid lignans	其他			C21954		52151-92-5	HMDB0029459	BioDeepDB	2	neg	1.78051e+08	7.27189e+07	1.04048e+08	2.03506e+08	6.43235e+07	9.10802e+07	5.62296e+07	8.87089e+07	3.91676e+07
M101T644	Acrolein	丙烯醛; 丙烯醛 107-02-8 标准品	101.024	644.1	56.0262	5.117	C3H4O	[M+HCOO]-	Organooxygen compounds	其他	Carbonyl compounds		C01471		25068-14-8	HMDB0041822	BioDeepDB	2	neg	6.38927e+06	1.11115e+06	4.42561e+06	3.39917e+07	5.9847e+07	1.9187e+07	2.87173e+07	2.94052e+07	7.79664e+06
M215T55	3,4-Dihydroxyphenylglycol	3,4-二羟基苯基乙二醇; 3,4-二羟基苯基二醇	215.056	55	170.058	0.885	C8H10O4	[M+HCOO]-	Phenols	酚类	Benzenediols		C05576	Amino acid metabolism	28822-73-3	HMDB0000318	BioDeepDB	2	neg	1.38326e+06	870821	634189	6.79658e+07	7.19319e+07	6.85257e+07	4.6124e+07	3.47871e+07	4.58388e+07
M275T41	6-Phosphogluconic acid	6-磷酸葡萄糖酸; D-6-磷酸葡萄糖酸	275.021	41.5	276.025	11.431	C6H13O10P	[M-H]-	Organooxygen compounds	糖类及其类似物	Carbohydrates and carbohydrate conjugates	单糖	C00345	Carbohydrate metabolism	921-62-0	HMDB0001316	BioDeepDB	2	neg	5.18191e+07	4.69864e+07	4.76886e+07	1.60591e+08	1.57036e+08	1.60736e+08	5.93597e+07	5.48165e+07	5.90261e+07
M203T137	Tryptophan	DL-色氨酸; L-色氨酸; 色氨酸	203.083	137	204.09	0.477	C11H12N2O2	[M-H]-	Indoles and derivatives	有机酸及其衍生物	Indolyl carboxylic acids and derivatives	氨基酸	C00806		73-22-3	HMDB0000929	BioDeepDB	2	neg	8.43011e+08	8.57288e+08	8.57723e+08	2.1661e+07	2.05361e+07	2.19763e+07	3.74069e+08	3.7798e+08	3.88975e+08
M381T490	Prostaglandin A1	前列腺素A1	381.231	490.3	336.23	7.736	C20H32O4	[M+HCOO]-	Fatty Acyls	脂质和类脂分子	Eicosanoids	前列腺素	C04685		14152-28-4	HMDB0002656	BioDeepDB	2	neg	1.40407e+07	1.78259e+07	1.53983e+07	8.76303e+06	1.11065e+07	1.2857e+07	1.01912e+07	1.3347e+07	1.06244e+07
M207T57	FA 6_1;O3	2-羟基己二酸	207.053	57.4	162.053	7.126	C6H10O5	[M+HCOO]-		酮类、醛类、酸类			C02360		121152-92-9		BioDeepDB	2	neg	9.16205e+07	9.98178e+07	9.31947e+07	7.16652e+08	7.5428e+08	6.63584e+08	3.29145e+08	3.12252e+08	3.00651e+08
M113T560	Oxaloacetate	草乙酸; 草酰乙酸	112.988	559.9	132.006	0.602	C4H4O5	[M-H2O-H]-	Keto acids and derivatives	有机酸及其衍生物	Short-chain keto acids and derivatives	羧酸	C00036	Carbohydrate metabolism; Amino acid metabolism; Energy metabolism	328-42-7	HMDB0000223	BioDeepDB	2	neg	5.22298e+06	7.10958e+06	9.87803e+06	1.4966e+07	9.59577e+06	1.11304e+07	9.04885e+06	1.22908e+07	9.71687e+06
M707T95_2	Cryptochlorogenic acid	隐绿原酸	707.169	94.7	354.095	19.202	C16H18O9	[2M-H]-	Organooxygen compounds	酚类	Alcohols and polyols				905-99-7	HMDB0030653	NaturalProducts	2	neg	1.56042e+08	1.41154e+08	1.47005e+08	2.20594e+08	1.55007e+08	2.16339e+08	2.68521e+08	2.66626e+08	4.66692e+08
M397T457_1	Prostaglandin E2	地诺前列酮; 前列腺素 E2	397.225	456.6	352.225	5.121	C20H32O5	[M+HCOO]-	Fatty Acyls	脂质和类脂分子	Eicosanoids	花生酸类	C00584	Lipid metabolism	363-24-6	HMDB0001220	BioDeepDB	2	neg	1.69552e+07	1.82838e+07	1.61891e+07	8.53075e+06	8.79185e+06	1.20762e+07	8.68779e+06	1.38892e+07	9.51035e+06
M595T424_3	Neomycin	新霉素B	595.298	423.8	614.312	6.334	C23H46N6O13	[M-H2O-H]-	Organooxygen compounds		Carbohydrates and carbohydrate conjugates		C01737		11004-65-2	HMDB0015129	BioDeepDB	2	neg	3.43398e+06	3.63648e+06	3.3016e+06	7.6165e+06	8.29702e+06	1.12116e+07	1.57318e+07	1.49181e+07	2.33495e+07
M463T281_2	Isoquercitrin	槲皮素 3-β-D-葡萄糖甙; 槲皮素-3-葡萄糖苷; 异槲皮苷; 异懈皮苷; 槲皮素-3-O-葡萄糖苷	463.086	280.9	464.095	4.309	C21H20O12	[M-H]-	Flavonoids	酚类	Flavonoid glycosides		C05623	Biosynthesis of other secondary metabolites	21637-25-2	HMDB0037362	BioDeepDB	2	neg	9.22036e+08	9.71252e+08	9.91872e+08	1.50266e+07	1.28672e+07	9.19594e+06	1.76429e+09	2.63669e+09	1.82967e+09
M683T566_2	Sanchinoside B2	人参皂苷 Rh1; 人参皂苷Rh1	683.437	565.5	638.439	1.557	C36H62O9	[M+HCOO]-	Terpenoids	萜类	Triterpenoids	三萜类	C22129		63223-86-9		mzVault	2	neg	3.46304e+07	5.11791e+07	3.7233e+07	5.04114e+07	3.77041e+07	2.52452e+07	3.09218e+07	2.10071e+07	2.8134e+07
M612T612_1	4,8,13-Duratriene-1,3-diol	2,7,11-西柏三烯-4,6-二醇	611.502	612.3	306.256	3.853	C20H34O2	[2M-H]-	Terpenoids	萜类	Diterpenoids	双萜类	C09072		57605-80-8		mzVault	2	neg	1.39877e+08	1.77626e+08	1.47911e+08	3.96273e+08	4.1597e+08	5.13877e+08	6.69676e+08	6.11503e+08	6.73545e+08
M609T273_4	Hesperidin	二氢黄酮甙; 橙皮苷; 橙皮甙	609.176	272.7	610.19	10.481	C28H34O15	[M-H]-	Flavonoids	黄酮类	Flavonoid glycosides	黃烷酮	C09755		520-26-3	HMDB0003265	BioDeepDB	2	neg	1.11296e+07	9.72082e+06	1.72926e+07	6.24249e+06	3.42356e+06	3.17016e+06	3.57029e+07	3.42616e+07	3.82064e+07
M138T333	4-Nitrophenol	对硝基苯酚	138.02	332.5	139.027	0.249	C6H5NO3	[M-H]-	Phenols		Nitrophenols		C00870		103427-15-2	HMDB0001232	BioDeepDB	2	neg	5.29484e+07	5.33102e+07	5.50225e+07	2.6409e+07	2.65688e+07	2.65119e+07	2.96752e+07	3.13311e+07	2.86373e+07
M447T504_2	Flavanone	黄烷酮	447.152	504.1	224.084	18.28	C15H12O2	[2M-H]-	Flavonoids	黄酮类	Flavanone	黃烷酮	C02099		17002-31-2		BioDeepDB	2	neg	5.05081e+07	8.47142e+07	2.17386e+08	1.65476e+08	1.65024e+08	3.71178e+06	4.28215e+06	1.07297e+08	1.80949e+08
M281T656	Petroselinic acid	十八碳 6 烯酸; 岩芹炔酸; 芹子酸; 岩芹酸; 十八碳6烯酸; 6Z-十八碳烯酸	281.248	655.5	282.256	1.387	C18H34O2	[M-H]-	Fatty Acyls	酮类、醛类、酸类	Fatty acids and conjugates		C08363		593-39-5	HMDB0002080	NaturalProducts	2	neg	4.63098e+08	4.02298e+08	4.42798e+08	2.72604e+08	3.0608e+08	3.17896e+08	4.72539e+08	4.8687e+08	5.21089e+08
M329T334	gibberellin A7	赤霉素A7	329.139	333.5	330.147	2.248	C19H22O5	[M-H]-	Terpenoids	萜类	Diterpenoids	双萜类	C11867	Metabolism of terpenoids and polyketides	510-75-8		BioDeepDB	2	neg	1.54291e+06	1.79719e+06	1.63904e+06	9.71839e+06	1.05405e+07	9.86954e+06	6.73525e+06	6.63801e+06	7.16796e+06
M179T69	9-Fluorenone	9-芴酮	179.054	68.8	180.058	11.219	C13H8O	[M-H]-					C06712		486-25-9		BioDeepDB	2	neg	3.01032e+08	7.33354e+07	2.64296e+08	9.24761e+08	1.10337e+09	1.2583e+09	2.16052e+08	4.64441e+08	2.02431e+08
M129T46	D-2-Hydroxyglutaric acid	2-羟基戊二酸	129.019	45.7	148.037	1.011	C5H8O5	[M-H2O-H]-	Hydroxy acids and derivatives		Short-chain hydroxy acids and derivatives		C01087		13095-47-1	HMDB0000606	BioDeepDB	2	neg	4.49994e+07	5.02028e+07	5.49141e+07	5.34899e+08	5.4151e+08	5.50098e+08	2.92178e+08	3.71246e+08	3.13683e+08
M149T46	alpha-Hydroxyisobutyric acid	2-羟基异丁酸; 2-甲基-2-羟基丙酸; α-羟基异丁酸	149.045	46	104.047	0.975	C4H8O3	[M+HCOO]-	Hydroxy acids and derivatives	有机酸及其衍生物	Alpha hydroxy acids and derivatives	羧酸	C21297		594-61-6	HMDB0000729	BioDeepDB	2	neg	3.74164e+08	3.75269e+08	3.82889e+08	4.13967e+07	4.46985e+07	4.50195e+07	3.92405e+08	3.63715e+08	4.38095e+08
M325T454_3	Hydroquinidine	氢化奎尼定	325.195	454.2	326.199	9.714	C20H26N2O2	[M-H]-	Alkaloids	生物碱	Quinoline Alkaloids	喹啉生物碱	C10696		1435-55-8		NaturalProducts	2	neg	7.20974e+06	3.6149e+06	3.68944e+07	1.20566e+07	1.14555e+07	1.45235e+07	3.16833e+06	3.34638e+06	6.43495e+06
M308T56	(S)-scoulerine	金黄紫堇碱	308.134	56.1	327.147	16.846	C19H21NO4	[M-H2O-H]-	Protoberberine alkaloids and derivatives	黄酮类		黄酮	C02106	Biosynthesis of other secondary metabolites	6451-73-6	HMDB0304001	BioDeepDB	2	neg	7.21627e+06	3.47827e+06	6.89991e+06	1.00321e+07	9.33973e+06	1.12323e+07	4.28796e+06	7.95909e+06	1.04124e+07
M311T404	13-L-Hydroperoxylinoleic acid		311.222	403.8	312.23	2.477	C18H32O4	[M-H]-	Fatty Acyls	脂质和类脂分子	Lineolic acids and derivatives	脂质	C04717	Lipid metabolism	33964-75-9	HMDB0003871	BioDeepDB	2	neg	8.14731e+07	7.78671e+07	5.46933e+06	3.33835e+07	3.85867e+07	3.91845e+07	1.45339e+08	1.44303e+08	1.44888e+08
M629T629	Capsanthin	辣椒红(油状); 辣椒红	629.293	628.6	584.423	19.123	C40H56O3	[M+HCOO]-	Prenol lipids	萜类	Tetraterpenoids	类胡萝卜素类	C08584	Metabolism of terpenoids and polyketides	465-42-9	HMDB0036590	mzVault	2	neg	5.77867e+07	1.04308e+08	4.08259e+07	9.7451e+06	3.02431e+07	1.99719e+07	3.71623e+07	7.60532e+07	7.76836e+07
M116T55	Betaine	甜菜碱,无水; 甜菜碱	116.073	55.4	117.079	6.908	C5H11NO2	[M-H]-	Others	其他			C00719	Amino acid metabolism; Membrane transport	107-43-7		BioDeepDB	2	neg	1.28077e+08	1.3697e+08	1.26339e+08	1.61649e+08	1.66573e+08	1.63371e+08	1.37179e+08	1.37338e+08	1.43775e+08
M209T332	1,5-anhydroglucitol (1,5-AG)	1,5-酐-D-山梨糖醇; 1,5-酐-山梨糖醇	209.067	332.3	164.068	3.474	C6H12O5	[M+HCOO]-	Organooxygen compounds	糖类及其类似物	Carbohydrates and carbohydrate conjugates		C07326		154-58-5	HMDB0002712	BioDeepDB	2	neg	2.60652e+07	1.2842e+07	1.27109e+07	1.86403e+08	6.49214e+07	7.97557e+07	7.52179e+07	5.75816e+07	6.10032e+07
M191T94	Citric acid	无水柠檬酸; 柠檬酸	191.019	93.8	192.027	1.703	C6H8O7	[M-H]-	Carboxylic acids and derivatives	有机酸及其衍生物	Tricarboxylic acids and derivatives	羧酸	C00158	Carbohydrate metabolism; Amino acid metabolism	77-92-9	HMDB0000094	BioDeepDB	2	neg	6.40155e+07	6.41005e+07	6.25374e+07	7.66791e+08	1.22584e+09	1.01848e+09	6.78458e+08	3.52148e+08	3.33639e+08
M507T517_2	Chrysophanol	大黄根酸; 大黄酚	507.111	517	254.058	5.451	C15H10O4	[2M-H]-	Anthracenes	酚类	Anthraquinones		C10315		481-74-3	HMDB0030670	mzVault	2	neg	8.08169e+07	1.88539e+08	6.99309e+07	1.21205e+08	4.52862e+07	1.07065e+08	8.18274e+07	7.38931e+07	8.4276e+07
M639T316_2	6'-O-p-Coumaroyltrifolin	刺蒺藜皂甙; 密蒙花苷; 蒺藜皂甙; 蒺藜皂苷; 银椴甙; 银锻苷	639.164	316.4	594.137	11.317	C30H26O13	[M+HCOO]-	Flavonoids	酚类	Flavonoid glycosides		C17140		20316-62-5	HMDB0040689	NaturalProducts	2	neg	1.40883e+06	1.41244e+06	1.52382e+06	7.41476e+07	7.29367e+07	1.16558e+08	3.68499e+07	3.60872e+07	3.66351e+07
M122T76	Nicotinic acid	烟酸	122.025	75.6	123.032	0.415	C6H5NO2	[M-H]-	Vitamin	维生素			C00253	Metabolism of cofactors and vitamins; Biosynthesis of other secondary metabolites	59-67-6		BioDeepDB	2	neg	3.10367e+07	2.80144e+07	2.92184e+07	2.34432e+08	2.18463e+08	2.05401e+08	6.04667e+08	6.21703e+08	6.32123e+08
M289T72	Pseudouridine	假尿苷	289.07	72.3	244.07	6.446	C9H12N2O6	[M+HCOO]-	Nucleoside and nucleotide analogues	核苷、核苷酸和类似物			C02067	Nucleotide metabolism	1445-07-4	HMDB0000767	BioDeepDB	2	neg	8.01401e+07	8.05494e+07	6.85571e+07	1.30155e+08	1.38262e+08	9.31188e+07	6.6137e+07	7.54483e+07	1.02925e+08
M253T604	Rubiadin	甲基异茜草素; 茜草素	253.218	603.7	254.058	0.823	C15H10O4	[M-H]-	Quinones	醌类	Anthraquinones	蒽醌类	C10402		117-02-2	HMDB0257354	NaturalProducts	2	neg	4.0944e+08	4.22932e+08	4.23662e+08	1.02388e+08	1.15469e+08	1.11418e+08	2.77268e+08	2.71635e+08	2.87942e+08
M227T587	Resveratrol	白藜芦醇	227.202	586.8	228.079	2.014	C14H12O3	[M-H]-	Stilbenes	苯丙素类			C03582	Biosynthesis of other secondary metabolites	31100-06-8	HMDB0003747	NaturalProducts	2	neg	1.10785e+08	1.16939e+08	1.23024e+08	4.2557e+07	4.56185e+07	4.55533e+07	7.19572e+07	6.99353e+07	8.3658e+07
M349T74	Vomilenine		349.161	74	350.163	16.446	C21H22N2O3	[M-H]-					C01761	Biosynthesis of other secondary metabolites	6880-50-8		BioDeepDB	2	neg	1.52151e+06	1.4186e+06	5.66992e+06	7.12011e+07	7.34606e+07	7.60852e+07	3.41504e+07	3.276e+07	3.28011e+07
M683T389_3	Ginsenoside F1	人参皂甙F1; 人参皂苷 F1	683.437	388.8	638.439	1.118	C36H62O9	[M+HCOO]-	Terpenoids	萜类	Triterpenoids	三萜类			53963-43-2		MoNA	2	neg	428471	450259	353516	1.11306e+09	9.99946e+08	1.31008e+09	5.89658e+08	4.90068e+08	6.14123e+08
M830T573_4	Tomatidine	番茄碱	829.683	572.5	415.345	0.175465	C27H45NO2	[2M-H]-	Steroids and steroid derivatives	生物碱	Steroidal alkaloids		C10826		79464-64-5	HMDB0034731	mzkit_dia	2	neg	2.19038e+06	3.33667e+06	2.40537e+06	4.43594e+06	4.69366e+06	3.16994e+06	4.97138e+06	4.07841e+06	3.94826e+06
M593T285_1	Kaempferol-3-rutinoside	山奈酚-3-O-芸香糖苷; 莰菲醇-3-O-芸香糖苷; 山柰素-3-O-芸香糖苷	593.127	285.1	594.158	5.662	C27H30O15	[M-H]-	Flavonoids	黄酮类	Flavonol	黄酮醇	C21833	Biosynthesis of other secondary metabolites	17650-84-9		NaturalProducts	2	neg	3.00709e+07	7.40078e+07	3.32679e+07	1.92627e+06	1.7028e+06	1.71112e+06	3.3117e+07	3.17289e+08	3.27273e+07
M653T592	1,2-di-O-sinapoyl-beta-D-glucose		653.17	592.5	592.179	0.79	C28H32O14	[M+HCO3]-		其他			C04275		91095-79-3		mzVault	2	neg	5.43141e+07	6.32816e+07	2.2615e+07	2.41876e+06	4.84286e+06	5.67327e+07	1.41529e+07	2.43148e+08	1.94544e+07
M425T65	Guanosine diphosphate	鸟苷-5-二磷酸; 二磷酸鸟苷	424.987	65.1	443.024	8.952	C10H15N5O11P2	[M-NH3-H]-	Purine nucleotides	鸟苷酸	Purine ribonucleotides		C00035	Transport and catabolism; Nucleotide metabolism	146-91-8	HMDB0001201	mzVault	2	neg	531253	1.14564e+06	1.55861e+06	209389	148848	103573	1.27964e+06	440484	1.63614e+06
M175T50	D-Glucurono-6,3-lactone	D-葡萄糖醛酸内酯; 葡醛内酯	175.025	50.4	176.032	0.512	C6H8O6	[M-H]-	Furofurans	酮类、醛类、酸类	Isosorbides		C02670	Carbohydrate metabolism	32449-92-6	HMDB0006355	BioDeepDB	2	neg	4.63825e+06	4.76901e+06	4.44355e+06	1.19661e+08	1.54257e+08	1.59292e+08	8.57156e+07	6.83983e+07	8.64948e+07
M437T430	Macarpine		437.11	430.1	392.113	2.769	C22H18NO6+	[M+HCOO]-		其他			C06165	Biosynthesis of other secondary metabolites	23594-80-1		mzVault	2	neg	3.10571e+07	8.4581e+07	4.67478e+07	2.85056e+07	4.42672e+07	1.90144e+07	6.97333e+07	1.14676e+08	3.76815e+07
M111T42	2-Furoic acid	糠酸; 2-糠酸	111.009	41.7	112.016	0.297	C5H4O3	[M-H]-	Furans	有机酸及其衍生物	Furoic acid and derivatives		C01546		88-14-2	HMDB0000617	BioDeepDB	2	neg	4.17949e+07	4.6083e+07	4.44068e+07	2.85283e+08	2.98219e+08	2.91072e+08	9.54008e+07	9.39293e+07	1.01124e+08
M265T416	Magnolol	厚朴酚	265.148	415.8	266.131	0.736	C18H18O2	[M-H]-	Phenylpropanoids	苯丙素类	Lignans	木酚素			528-43-8		MoNA	2	neg	7.4614e+07	7.36177e+07	7.27026e+07	5.08242e+07	5.34593e+07	6.20084e+07	7.83991e+07	8.84079e+07	8.44605e+07
M124T86	Pyridine	吡啶	124.04	85.6	79.0422	0.005	C5H5N	[M+HCOO]-	Pyridines and derivatives				C00747		110-86-1	HMDB0000926	BioDeepDB	2	neg	3.92135e+07	4.26756e+07	2.95604e+07	2.92344e+09	3.01334e+09	3.09108e+09	1.59258e+09	1.60724e+09	1.60165e+09
M128T47	Pipecolic acid	S-2-哌啶甲酸盐酸盐; DL-哌啶甲酸; 2-哌啶甲酸; L-高脯氨酸; L-2-哌啶酸; 哌啶酸	128.035	47	129.079	0.115	C6H11NO2	[M-H]-	Carboxylic acids and derivatives	有机酸及其衍生物	Amino acids, peptides, and analogues	羧酸	C00408	Amino acid metabolism; Biosynthesis of other secondary metabolites	535-75-1	HMDB0000070	NaturalProducts	2	neg	2.04037e+08	2.03698e+08	2.01551e+08	1.79107e+09	1.87596e+09	1.89389e+09	1.00049e+09	9.82516e+08	9.95506e+08
M369T219	Fraxin	白蜡树苷; 秦皮苷; 秦皮甙	369.082	219.2	370.09	1.67	C16H18O10	[M-H]-	Phenylpropanoids	苯丙素类	Coumarins	香豆素	C09266		524-30-1		NaturalProducts	2	neg	1.75058e+07	1.61568e+08	1.61177e+08	572248	521633	583924	4.95905e+07	4.20036e+07	5.06167e+07
M375T294	Gibberellin A5	赤霉素A5	375.144	293.6	330.147	3.251	C19H22O5	[M+HCOO]-	Terpenoids	萜类	Diterpenoids	双萜类	C11871	Metabolism of terpenoids and polyketides	561-56-8		BioDeepDB	2	neg	444927	584021	293645	8.61101e+07	7.21111e+07	8.64544e+07	4.28975e+07	4.38451e+07	4.23878e+07
M519T505	Epigallocatechin gallate	(-)-表没食子儿茶素没食子酸酯; 表没食子儿茶素没食子酸酯	519.076	504.7	458.085	4.48177	C22H18O11	[M+HCO3]-	Flavonoids	黄酮类	Flavans	黄烷醇	C09731		989-51-5	HMDB0003153	mzkit_dia	2	neg	4.72432e+07	4.18884e+07	3.23365e+07	1.2018e+07	1.80238e+07	1.91364e+07	1.41518e+07	3.42047e+07	5.34875e+06
M292T73	Dhurrin	蜀黍苷	292.083	73.2	311.101	17.171	C14H17NO7	[M-H2O-H]-	Organooxygen compounds	生氰配糖体类	Carbohydrates and carbohydrate conjugates		C05143	Metabolism of other amino acids	499-20-7	HMDB0060471	mzVault	2	neg	1.89659e+07	1.89427e+07	1.9709e+07	1.32104e+07	1.15539e+07	1.96171e+07	5.80957e+06	4.02782e+06	4.93954e+06
M639T317	Poncirin	枸橘苷	639.135	316.5	594.195	0.529	C28H34O14	[M+HCOO]-	Flavonoids	酚类	Flavonoid glycosides		C09830		14941-08-3	HMDB0037487	NaturalProducts	2	neg	1.3924e+06	1.31934e+06	2.21491e+06	2.60745e+07	2.63021e+07	9.58776e+06	2.86312e+06	3.63085e+06	3.33338e+06
M293T431	(2'E,4'Z,8E)-Colneleic acid		293.211	430.8	294.219	2.751	C18H30O3	[M-H]-	Fatty Acyls		Fatty acids and conjugates		C19827		52761-34-9	HMDB0030995	BioDeepDB	2	neg	3.10446e+09	3.15682e+09	3.13136e+09	7.58858e+06	7.47193e+06	7.26222e+06	5.74275e+08	5.60974e+08	5.84926e+08
M103T48	Propanal	正丙醛; 丙醛	103.04	48.3	58.0419	0.328	C3H6O	[M+HCOO]-	Organooxygen compounds	其他	Carbonyl compounds		C00479	Carbohydrate metabolism	25722-18-3	HMDB0003366	BioDeepDB	2	neg	1.63029e+07	1.84264e+07	2.00416e+07	3.21551e+07	4.02971e+07	3.56511e+07	3.01213e+07	2.64549e+07	3.31632e+07
M587T646	all-trans-Phytofluene	15-顺式-八氢番茄红素	587.487	645.7	542.485	6.41924	C40H62	[M+HCOO]-	Prenol lipids	萜类	Tetraterpenoids	类胡萝卜素类	C05414	Metabolism of terpenoids and polyketides	27664-65-9	HMDB0002272	mzkit_dia	2	neg	9.17854e+06	2.8139e+07	1.0885e+07	2.76975e+07	1.50585e+07	5.85493e+07	1.18112e+07	3.427e+07	6.42362e+06
M491T660	alpha-Tocopherol	(+)-α-生育酚; D-α-生育酚; α-维生素 E; 维生素e; DL-α-生育酚; 天然维生素 E; 维生素 E	491.378	659.5	430.381	8.18396	C29H50O2	[M+HCO3]-	Prenol lipids	酚类	Quinone and hydroquinone lipids		C02477	Metabolism of cofactors and vitamins	18920-62-2	HMDB0001893	mzkit_dia	2	neg	6.70058e+07	3.97696e+06	4.5317e+06	7.35449e+07	8.98782e+07	8.76275e+07	3.84329e+06	2.60023e+06	5.70341e+07
M461T565	Daidzin	黄豆苷; 大豆苷; 黄豆甙; 大豆甙; 豆苷	461.105	564.5	416.111	8.958	C21H20O9	[M+HCOO]-	Isoflavonoids	酚类	Isoflavonoid O-glycosides		C10216		552-66-9	HMDB0033991	MoNA	2	neg	2.5222e+07	3.04121e+07	1.87455e+07	1.84241e+07	1.12988e+07	1.79175e+07	5.6654e+07	4.74009e+07	2.67547e+07
M329T314	Tricin	苜蓿素	329.233	314.1	330.074	0.197	C17H14O7	[M-H]-	Flavonoids	黄酮类	Flavone	黄酮	C10193		520-32-1	HMDB0124861	MoNA	2	neg	2.12076e+08	2.04532e+08	2.17351e+08	9.41495e+08	8.99117e+08	9.31791e+08	6.09939e+08	6.10777e+08	6.35539e+08
M283T532	Homopterocarpin	3,9-二甲氧基紫檀碱	283.266	532.2	284.105	5.51	C17H16O4	[M-H]-	Flavonoids	黄酮类					606-91-7		MoNA	2	neg	1.04508e+08	3.46701e+08	5.89876e+08	1.69496e+09	7.87065e+08	5.34516e+08	1.16529e+09	3.2833e+08	5.89726e+08
M153T233	Gentisate	2,5-二羟基苯甲酸; 龙胆酸	153.019	232.8	154.027	0.204	C7H6O4	[M-H]-	Benzene and substituted derivatives	酚类	Benzoic acids and derivatives		C00628	Amino acid metabolism	490-79-9	HMDB0000152	BioDeepDB	2	neg	7.49154e+08	7.76015e+08	7.70218e+08	6.61712e+06	1.13159e+07	7.8292e+06	2.7312e+08	2.73511e+08	2.79712e+08
M337T87_1	Glyceollin III		337.114	87.2	338.115	18.566	C20H18O5	[M-H]-	Isoflavonoids	黄酮类	Furanoisoflavonoids	异黄酮	C15511		61080-23-7	HMDB0034041	BioDeepDB	2	neg	3.87327e+07	3.56991e+07	3.44868e+07	4.60736e+06	4.689e+06	4.97338e+06	2.60848e+07	2.30986e+07	1.36757e+07
M559T612_2	Linoleic acid	亚油酸; 十八二烯酸	559.473	612.4	280.24	0.282	C18H32O2	[2M-H]-	Fatty Acyls	有机酸及其衍生物	Lineolic acids and derivatives	羧酸	C01595	Lipid metabolism	60-33-3	HMDB0000673	NaturalProducts	2	neg	1.94494e+06	1.57835e+06	1.63907e+06	4.01545e+07	5.77657e+07	6.0945e+07	8.90692e+07	1.05048e+08	1.20045e+08
M295T470	FA 18_2;O		295.228	469.7	296.235	2.182	C18H32O3	[M-H]-					C14825	Lipid metabolism	16833-56-0	HMDB0004701	BioDeepDB	2	neg	3.20516e+08	3.36154e+08	3.29498e+08	2.79523e+07	2.69479e+07	4.01187e+07	2.27505e+08	2.24526e+08	2.34555e+08
M429T56_1	Ononin	芒柄花苷	429.116	55.7	430.126	8.156	C22H22O9	[M-H]-	Isoflavonoids	黄酮类	Isoflavonoid O-glycosides	异黄酮	C10509		486-62-4	HMDB0033987	BioDeepDB	2	neg	7.38611e+07	7.17493e+07	8.57844e+07	4.09882e+07	1.65219e+07	9.34491e+06	3.73253e+07	3.68736e+07	5.19753e+07
M239T591	6-Hydroxymellein		239.059	590.8	194.058	12.928	C10H10O4	[M+HCOO]-					C02379		70901-60-9		mzVault	2	neg	2.00078e+08	2.1777e+08	2.19654e+08	2.54626e+08	2.6556e+08	3.19355e+08	2.86549e+08	2.65518e+08	3.00074e+08
M130T49	5-Aminolevulinic acid	5-氨基乙酰丙酸; 5-氨基酮戊酸	130.051	48.6	131.058	1.046	C5H9NO3	[M-H]-	Carboxylic acids and derivatives	氨基酮戊二酸	Amino acids, peptides, and analogues		C00430	Amino acid metabolism; Metabolism of cofactors and vitamins; Membrane transport	106-60-5	HMDB0001149	BioDeepDB	2	neg	8.89557e+06	1.13248e+07	9.96953e+06	3.2538e+07	3.4077e+07	3.611e+07	1.74235e+07	1.6319e+07	2.0198e+07
M269T371	Apigenin	芹菜素; 母菊油	269.045	371.4	270.053	1.652	C15H10O5	[M-H]-	Flavonoids	黄酮类	Flavone	黄酮	C01477	Biosynthesis of other secondary metabolites	520-36-5		BioDeepDB	2	neg	4.1756e+06	4.32219e+06	4.12762e+06	1.73571e+08	1.81387e+08	1.83757e+08	6.90616e+07	6.80514e+07	7.00315e+07
M191T137	Isocitric acid	异柠檬酸	191.02	136.7	192.027	4.321	C6H8O7	[M-H]-	Carboxylic acids and derivatives	有机酸及其衍生物	Tricarboxylic acids and derivatives	羧酸	C00311	Carbohydrate metabolism	320-77-4	HMDB0000193	BioDeepDB	2	neg	2.76435e+07	1.53855e+07	3.64328e+06	5.2464e+07	6.33868e+07	9.39946e+07	1.24073e+08	1.25485e+08	9.41906e+07
M147T55	3-Methylxanthine	3-甲基黄嘌呤	147.029	54.8	166.049	13.821	C6H6N4O2	[M-H2O-H]-	Imidazopyrimidines	核苷、核苷酸和类似物	Purines and purine derivatives		C16357	Biosynthesis of other secondary metabolites	1076-22-8	HMDB0001886	BioDeepDB	2	neg	9.95939e+06	3.12619e+07	9.33241e+06	1.40963e+09	1.43289e+09	1.47129e+09	4.70752e+08	4.07333e+08	4.56303e+08
M179T73	Vanillylmandelic acid (VMA)	DL-4-羟基-3-甲氧基苯乙醇酸; 3-甲氧基-4-羟基扁桃酸; 香草扁桃酸	179.035	72.7	198.053	2.12	C9H10O5	[M-H2O-H]-	Phenols	酚类	Methoxyphenols		C05584	Amino acid metabolism	55-10-7	HMDB0000291	BioDeepDB	2	neg	2.96084e+07	8.60179e+06	3.2128e+07	3.78833e+07	1.94995e+07	2.006e+07	6.88848e+07	7.01732e+07	1.13386e+08
M241T90	Pinostilbene	松茋	241.083	89.5	242.094	16.645	C15H14O3	[M-H]-	Phenols	酚类	Polyphenols	多元酚	C20154		871504-87-9		BioDeepDB	2	neg	3.58698e+07	3.21976e+07	3.65249e+07	6.26083e+07	4.26926e+07	4.54931e+07	6.46948e+07	4.99491e+07	5.283e+07
M174T303	Indoleacetic acid	3-吲哚乙酸(IAA); 3-吲哚乙酸; 吲哚-3-乙酸; 吲哚乙酸	174.056	302.8	175.063	0.293	C10H9NO2	[M-H]-	Indoles and derivatives	生物碱	Indolyl carboxylic acids and derivatives		C00954	Amino acid metabolism; Signal transduction	87-51-4	HMDB0000197	BioDeepDB	2	neg	8.87428e+07	9.23062e+07	9.29615e+07	1.69652e+08	1.74712e+08	1.69092e+08	1.30998e+08	1.23978e+08	1.32314e+08
M178T59	Indoxyl	3-羟基吲哚	178.044	58.9	133.053	0.364	C8H7NO	[M+HCOO]-	Indoles and derivatives	其他	Hydroxyindoles		C05658	Amino acid metabolism	69594-78-1	HMDB0004094	BioDeepDB	2	neg	426324	408836	470871	9.48911e+07	8.87188e+07	9.35927e+07	2.60034e+07	4.09817e+07	2.94588e+07
M447T277	Astragalin	山奈酚-3-葡萄糖苷; 山萘酚3-葡萄糖苷; 紫云英甙; 紫云英苷; 黄芪苷	447.094	276.5	448.101	2.056	C21H20O11	[M-H]-	Flavonoids	酚类	Flavonoid glycosides		C12249	Biosynthesis of other secondary metabolites	480-10-4	HMDB0037429	BioDeepDB	2	neg	3.92044e+06	3.80708e+06	3.98263e+06	2.10206e+07	1.76651e+07	1.69949e+07	2.17086e+07	1.95028e+07	2.29234e+07
M191T300	Scopoletin	东莨菪内酯; 东莨菪亭; 莨菪亭	191.035	299.7	192.042	1.15	C10H8O4	[M-H]-	Coumarins and derivatives	酚类	Hydroxycoumarins		C01752	Biosynthesis of other secondary metabolites	92-61-5	HMDB0034344	BioDeepDB	2	neg	5.38495e+07	5.52849e+07	5.52005e+07	4.85201e+07	4.90896e+07	4.91297e+07	4.76956e+07	4.90639e+07	5.10609e+07
M279T125	Phaseic acid		279.123	124.8	280.131	1.399	C15H20O5	[M-H]-	Terpenoids	萜类	Sesquiterpenoids	倍半萜类	C09707	Metabolism of terpenoids and polyketides	24394-14-7		BioDeepDB	2	neg	6.15335e+07	6.85072e+07	7.09301e+07	3.64118e+06	3.67271e+06	3.41276e+06	1.91144e+07	1.94389e+07	1.95611e+07
M285T379	2'-Hydroxygenistein	2-羟基金雀异黄素	285.04	379.2	286.048	1.262	C15H10O6	[M-H]-	Isoflavonoids	黄酮类	Isoflav-2-enes	异黄酮	C12134		1156-78-1	HMDB0034014	BioDeepDB	2	neg	172042	167117	162579	1.74764e+07	1.80627e+07	1.69534e+07	2.29809e+07	2.1901e+07	2.30127e+07
M507T590	Calycosin-7-O-β-D-glucoside	毛蕊异黄酮-7-O-β-D 葡萄糖苷; 毛蕊异黄酮苷	507.119	590.4	446.121	8.45999	C22H22O10	[M+HCO3]-	Flavonoids	黄酮类	Isoflavene	异黄酮			20633-67-4		mzkit_dia	2	neg	3.29274e+07	3.3373e+07	3.68056e+07	4.81234e+07	4.71539e+07	5.10471e+07	4.72865e+07	4.7947e+07	4.74631e+07
M299T394	Kaempferide	莰非醇; 山奈素	299.059	393.5	300.063	8.665	C16H12O6	[M-H]-	Flavonoids	酚类	Flavones		C10098	Biosynthesis of other secondary metabolites	491-54-3	HMDB0037441	NaturalProducts	2	neg	28712.9	50502.5	121166	1.71738e+07	1.62046e+07	2.16492e+07	7.47612e+06	9.44145e+06	9.56882e+06
M415T281	Prostaglandin E1	前列腺素 E1	415.227	281.2	354.241	6.189	C20H34O5	[M+HCO3]-	Fatty Acyls	酮类、醛类、酸类	Eicosanoids		C04741		745-65-3	HMDB0001442	BioDeepDB	2	neg	3.2511e+07	2.51588e+07	7.49996e+06	6.5406e+06	6.444e+06	6.81918e+06	7.83882e+06	1.58684e+07	6.08426e+06
M187T74	FA 8_1	(3Z)-2-丙基戊-3-烯酸; 2-丙基-3-戊酸; 7-辛烯酸; 反-2-辛烯酸; 2-辛烯酸	187.097	74.2	142.099	0.951	C8H14O2	[M+HCOO]-		酮类、醛类、酸类			C16654		72010-19-6		BioDeepDB	2	neg	1.11411e+07	9.39591e+06	1.19004e+07	2.32089e+07	2.32853e+07	2.49187e+07	9.34405e+06	5.4524e+06	1.12015e+07
M577T282_2	Kaempferitrin	山奈苷	577.163	281.7	578.164	12.178	C27H30O14	[M-H]-	Flavonoids	黄酮类	Flavonols	黄酮醇			482-38-2		NaturalProducts	2	neg	3.99264e+06	4.09756e+06	4.12936e+06	7.351e+08	7.41246e+08	7.4106e+08	3.15521e+08	3.1795e+08	4.1368e+08
M431T236	1-O-Sinapoylglucose		431.122	236.2	386.121	11.61	C17H22O10	[M+HCOO]-	Cinnamic acids and derivatives		Hydroxycinnamic acids and derivatives		C01175	Biosynthesis of other secondary metabolites	78185-48-5	HMDB0041175	BioDeepDB	2	neg	2.68768e+07	1.93032e+07	2.81642e+07	495332	442769	435546	5.90101e+06	6.14664e+06	1.24357e+07
M595T228_2	Pyropheophorbide a	焦脱镁叶绿素a	595.259	228.2	534.263	4.543	C33H34N4O3	[M+HCO3]-					C18064	Metabolism of cofactors and vitamins	24533-72-0		BioDeepDB	2	neg	4.18066e+09	4.32052e+09	4.38938e+09	834676	814906	3.33639e+06	1.17722e+09	1.08457e+09	1.14669e+09
M297T416_2	Gibberellin A9	赤霉素A9	297.153	416.1	316.167	12.085	C19H24O4	[M-H2O-H]-	Terpenoids	萜类	Diterpenoids	双萜类	C11863	Metabolism of terpenoids and polyketides	427-77-0		BioDeepDB	2	neg	3.65317e+07	3.39352e+07	3.22274e+07	4.73851e+07	4.34746e+07	6.77246e+07	3.08723e+07	3.4962e+07	3.3733e+07
M113T333	Oxopent-4-enoate		113.025	332.8	114.032	1.626	C5H6O3	[M-H]-					C00596	Amino acid metabolism	159694-16-3		BioDeepDB	2	neg	3.59639e+06	3.65261e+06	3.522e+06	5.65192e+06	6.41973e+07	3.52804e+06	4.78624e+07	3.97676e+06	2.61498e+07
M413T242	Geissoschizine	缝籽木蓁	413.144	242.5	352.179	10.151	C21H24N2O3	[M+HCO3]-					C02151	Biosynthesis of other secondary metabolites	439-66-7		mzVault	2	neg	704497	793745	724688	4.21385e+07	4.53125e+07	5.00195e+07	1.80617e+07	5.47697e+06	2.19297e+07
M195T255	4-Coumaryl alcohol	对羟基肉桂醇	195.066	255	150.068	0.408	C9H10O2	[M+HCOO]-	Cinnamyl alcohols	苯丙素类			C02646	Biosynthesis of other secondary metabolites	20649-40-5	HMDB0003654	BioDeepDB	2	neg	624353	3.33045e+06	960307	1.32984e+08	1.34177e+08	1.38109e+08	7.09559e+07	6.48955e+07	7.20262e+07
M152T165	Dopamine	多巴胺	152.072	164.9	153.079	0.646	C8H11NO2	[M-H]-	Phenols	苯环型化合物	Benzenediols		C03758	Amino acid metabolism; Biosynthesis of other secondary metabolites	51-61-6	HMDB0000073	NaturalProducts	2	neg	4.60048e+06	4.96635e+06	5.36281e+06	8.02258e+07	8.30854e+07	8.42849e+07	3.96781e+07	4.03901e+07	4.08216e+07
M193T389	1-Methoxy-4-(2-propenyl)benzene	草蒿脑; 4-烯丙基苯甲醚	193.087	389	148.089	1.482	C10H12O	[M+HCOO]-		苯丙素类			C10452	Biosynthesis of other secondary metabolites	77525-18-9	HMDB0034121	BioDeepDB	2	neg	1.02785e+06	1.19153e+06	1.21533e+06	6.1821e+06	6.3455e+06	6.42821e+06	2.87987e+06	2.18085e+06	2.10162e+06
M345T191_1	Salidroside	红景天苷; 红景天甙; 毛柳甙	345.118	191.3	300.121	1.74	C14H20O7	[M+HCOO]-	Phenols	酚类			C06046	Amino acid metabolism	10338-51-9		BioDeepDB	2	neg	2.2324e+08	1.949e+08	2.00428e+08	9.31279e+07	8.69118e+07	9.49715e+07	1.11689e+08	1.0006e+08	1.00011e+08
M286T207	Capsaicin	天然辣椒素; 天然辣椒碱; 辣椒素; 辣椒碱	286.177	207.1	305.199	15.171	C18H27NO3	[M-H2O-H]-	Phenols	生物碱	Methoxyphenols	辣椒素	C06866	Biosynthesis of other secondary metabolites	404-86-4	HMDB0002227	BioDeepDB	2	neg	2.14784e+06	2.11166e+06	2.28829e+06	2.01834e+07	1.93315e+07	1.93103e+07	2.24448e+07	2.15453e+07	2.34493e+07
M579T244	Naringin	柚皮苷	579.168	244	580.179	6.597	C27H32O14	[M-H]-	Flavonoids	黄酮类	Flavonoid glycosides	黄酮	C09789	Biosynthesis of other secondary metabolites	10236-47-2	HMDB0002927	mzVault	2	neg	1.04021e+06	1.93162e+06	118411	1.92735e+07	1.46215e+07	1.55344e+07	1.11208e+07	1.03577e+07	1.05491e+07
M677T270_2	Canadine	(s)-四氢小檗碱; 四氢小檗碱	677.29	270	339.147	4.836	C20H21NO4	[2M-H]-	Alkaloids	生物碱	Isoquinoline Alkaloids	异喹啉生物碱	C03329	Biosynthesis of other secondary metabolites	5096-57-1		mzVault	2	neg	1.02562e+08	1.22702e+08	1.00532e+08	6.67342e+06	57445.1	174477	6.04247e+07	4.85599e+07	4.79668e+07
M1154T328_2	Ginsenoside Rb1	人参皂苷 Rb1; 人参皂苷	1153.6	327.6	1108.6	2.677	C54H92O23	[M+HCOO]-	Prenol lipids	萜类	Triterpenoids		C20713		41753-43-9	HMDB0035892	MoNA	2	neg	6.7023e+06	7.78149e+06	6.22718e+06	3.55123e+07	2.98252e+07	2.99067e+07	2.01724e+07	2.0909e+07	2.12956e+07
M101T184	Bovinocidin	3-硝基丙酸	101.024	184.5	119.022	7.077	C3H5NO4	[M-NH3-H]-	Allyl-type 1,3-dipolar organic compounds	酮类、醛类、酸类	Organic nitro compounds		C05669	Metabolism of other amino acids	504-88-1	HMDB0034259	mzVault	2	neg	3.89986e+06	1.84605e+07	2.84319e+07	7.9738e+07	8.08308e+07	1.15807e+08	4.0616e+07	7.27954e+07	9.00518e+07
M827T404	Ginsenoside Rg5	人参皂甙 Rg5; 人参皂苷Rg5; 人参皂苷 RG5	827.474	404.3	766.487	6.672	C42H70O12	[M+HCO3]-	Terpenoids	萜类	Triterpenes	三萜类			186763-78-0		mzVault	2	neg	841452	762468	2767.17	9.33349e+06	1.24139e+07	6.60612e+06	7.58634e+06	7.11683e+06	7.45405e+06
M721T460_3	DGMG 18_3	姜糖脂A	721.373	459.7	676.367	10.548	C33H56O14	[M+HCOO]-	Others	其他					145937-22-0		mzVault	2	neg	9.05901e+07	1.1237e+08	7.98902e+07	403290	397613	816582	2.00436e+07	2.44475e+07	2.07329e+07
M723T273_2	Liriodendrin	(-)-丁香树脂醇二葡萄糖甙; 丁香树脂醇双葡萄糖苷; 丁香脂素二葡萄糖苷; 刺五加苷E; 刺五加苷D; 刺五加苷 D; 刺五加甙 E	723.258	273	742.268	10.01	C34H46O18	[M-H2O-H]-	Phenylpropanoids	苯丙素类	Lignans	木酚素	C10543		66791-77-3		mzVault	2	neg	2.32174e+07	3.47147e+07	1.17222e+07	2.68593e+06	2.55241e+06	2.59158e+06	1.13814e+07	1.72227e+07	1.76408e+07
M539T256	2'-O-Methylisoliquiritigenin	2-O-甲基异甘草苷元; 4,4'-二羟基-2'-甲氧基查耳酮	539.181	255.8	270.089	18.672	C16H14O4	[2M-H]-	Flavonoids	黄酮类	Chalcones	查尔酮	C15531		112408-67-0	HMDB0037319	mzVault	2	neg	4.3978e+06	4.80225e+06	2.05869e+07	2.06401e+06	2.64496e+06	2.47761e+06	2.33517e+06	2.54892e+06	2.88454e+06
M307T274	Indigo_dye	靛蓝; 靛青	307.072	273.8	262.074	1.06678	C16H10N2O2	[M+HCOO]-		其他					2001554-70-5		mzkit_dia	2	neg	4.53367e+06	3.64166e+06	3.79307e+06	5.63839e+08	5.76723e+08	5.73546e+08	2.50402e+08	2.48256e+08	2.48867e+08
M333T622_1	ent-16-Kaurene		333.228	621.9	272.25	0.452	C20H32	[M+HCO3]-	Prenol lipids	萜类	Diterpenoids	双萜类	C06090	Metabolism of terpenoids and polyketides	20070-61-5	HMDB0035394	mzVault	2	neg	2.70193e+08	2.62918e+08	2.77296e+08	3.43278e+08	3.60164e+08	3.77684e+08	2.89585e+08	2.69121e+08	2.41846e+08
M533T50_2	Deoxyguanosine	2′-脱氧鸟苷 水合物; 2'-脱氧鸟苷	533.179	49.7	267.097	13.547	C10H13N5O4	[2M-H]-	Purine nucleosides	其他	Purine 2'-deoxyribonucleosides		C00330	Membrane transport; Nucleotide metabolism	663615-45-0	HMDB0000085	mzVault	2	neg	8.88884e+08	1.1747e+09	8.90476e+08	2.09272e+06	1.69623e+06	2.13789e+06	3.59138e+08	3.72976e+08	2.02477e+08
M481T228_1	1,3-dihydroxy-N-methylacridone		481.131	228.2	241.074	1.65694	C14H11NO3	[2M-H]-	Quinolines and derivatives		Benzoquinolines		C12093		28333-02-0	HMDB0304008	mzkit_dia	2	neg	5.16661e+07	2.32267e+07	5.37519e+07	145873	147364	260216	1.19268e+07	1.94645e+07	3.11931e+07
M210T85	Pseudoephedrine	伪麻黄碱	210.113	85.1	165.115	0.769013	C10H15NO	[M+HCOO]-	Benzene and substituted derivatives	生物碱	Phenylpropanes	苯（基）乙胺	C02765	Amino acid metabolism	90-82-4	HMDB0001943	mzkit_dia	2	neg	8.20058e+06	8.40502e+06	8.46807e+06	2.42621e+06	3.87518e+06	3.11424e+06	1.46418e+06	1.79549e+06	1.985e+06
M200T102	Zeatin	反-玉米素	200.093	102.1	219.112	1.128	C10H13N5O	[M-H2O-H]-	Imidazopyrimidines		Purines and purine derivatives		C00371	Signal transduction; Metabolism of terpenoids and polyketides	131140-27-7	HMDB0012204	BioDeepDB	2	neg	1.688e+07	1.77605e+07	1.83814e+07	4.58712e+07	4.66718e+07	4.64479e+07	2.93141e+07	2.77143e+07	2.89945e+07
M152T117	3-Hydroxyanthranilic acid	3-羟基-2-氨基苯甲酸; 3-羟基邻氨基苯甲酸	152.035	117	153.043	0.561	C7H7NO3	[M-H]-	Benzene and substituted derivatives	酚类	Benzoic acids and derivatives		C00632	Amino acid metabolism	548-93-6	HMDB0001476	BioDeepDB	2	neg	2.47146e+07	2.46457e+07	2.5267e+07	902788	996331	960345	1.9011e+07	1.84222e+07	1.84102e+07
M505T299_2	6'-O-Acetylisoquercitrin	栎精-3-O-Β-D-吡喃葡萄糖基-6’’-乙酸盐; 栎精-3-O-Β-D-吡喃葡萄糖基-6''-乙酸盐	505.095	299.2	506.106	7.444	C23H22O13	[M-H]-	Flavonoids	黄酮类	Flavonols	黄酮醇			54542-51-7		MoNA	2	neg	1.86165e+08	2.43804e+08	1.91284e+08	847007	153493	124208	3.94793e+08	5.89456e+08	6.77332e+08
M173T220	Octanal	1-辛醛; 正辛醛	173.042	219.6	128.12	19.91	C8H16O	[M+HCOO]-	Organooxygen compounds	酮类、醛类、酸类	Carbonyl compounds		C01545		27457-18-7	HMDB0001140	mzVault	2	neg	1.00447e+08	1.57861e+08	2.91887e+08	6.15809e+07	9.02596e+07	6.0357e+07	6.48919e+07	6.41897e+07	1.52804e+08
M455T230	Aloenin	芦荟宁 A; 芦荟宁	455.116	229.6	410.121	7.459	C19H22O10	[M+HCOO]-	Phenols	酚类					38412-46-3		mzVault	2	neg	609315	537438	679898	2.17968e+06	1.65057e+06	1.10928e+06	1.22896e+06	1.11595e+06	1.31304e+06
M202T74	Tropine	α-托品醇; β-托品醇	202.109	74.3	141.115	1.105	C8H15NO	[M+HCO3]-	Alkaloids	生物碱			C00729	Biosynthesis of other secondary metabolites	7432-10-2	HMDB0259297	BioDeepDB	2	neg	1.46432e+07	1.42625e+07	1.20663e+07	4.00338e+08	4.12597e+08	4.41604e+08	2.07645e+08	2.14598e+08	2.16344e+08
M195T163	Dihydroferulate	3-(4-羟基-3-甲氧苯基)丙酸; 二氢阿魏酸; 磷酸异丙酯(单双酯混合物)	195.03	163.3	196.074	1.515	C10H12O4	[M-H]-	Phenylpropanoic acids	酚类					1135-23-5	HMDB0062121	NaturalProducts	2	neg	7.81948e+06	8.96641e+06	9.11258e+06	2.49254e+08	3.00997e+08	2.53453e+08	1.65645e+08	1.59879e+08	1.48241e+08
M639T591_1	Coptisine	黄连碱	639.178	590.8	320.092	1.12585	C19H14NO4+	[2M-H]-	Alkaloids	生物碱	Isoquinoline	异喹啉	C16938		3486-66-6		mzkit_dia	2	neg	9.90355e+06	4.36353e+06	4.5644e+06	537595	1.65488e+07	1.63106e+07	1.52105e+07	8.24676e+06	6.84722e+06
M461T302_2	Kaempferol 3-glucuronide	山奈酚葡萄糖醛酸苷	461.07	302	462.08	5.523	C21H18O12	[M-H]-	Flavonoids	黄酮类	Flavonols	黄酮醇			22688-78-4		NaturalProducts	2	neg	3.52264e+07	4.31187e+07	5.23677e+07	287338	548610	460567	9.87963e+07	1.22686e+08	1.0765e+08
M377T664	delta-Tocotrienol	δ-生育三烯酚	377.286	663.8	396.303	0.98753	C27H40O2	[M-H2O-H]-	Prenol lipids	其他	Quinone and hydroquinone lipids		C14156	Metabolism of cofactors and vitamins	25612-59-3	HMDB0030008	mzkit_dia	2	neg	650357	2.27998e+07	4.25044e+06	1.56568e+06	3.39364e+07	3.05503e+06	2.02229e+07	7.93197e+06	2.72509e+07
M545T95_2	6'-O-Malonylwistin		545.112	95.3	546.137	14.966	C26H26O13	[M-H]-	Steroids and steroid derivatives		Physalins and derivatives				163310-44-9	HMDB0039083	mzVault	2	neg	3.79158e+06	7.3643e+06	7.24271e+06	52836.6	10181.2	1.32768e+07	5.88867e+07	4.43921e+07	4.37572e+07
M299T348	Diosmetin	香叶木素	299.092	348.3	300.063	1.646	C16H12O6	[M-H]-	Flavonoids	黄酮类	O-methylated flavonoids	黄酮	C10038		520-34-3	HMDB0029676	NaturalProducts	2	neg	481613	307660	324801	5.64926e+07	5.48394e+07	5.83275e+07	2.59304e+07	2.56727e+07	2.66517e+07
M137T204	3-Hydroxybenzoic acid	3-羟基苯甲酸; 间羟基苯甲酸	137.025	204.1	138.032	1.342	C7H6O3	[M-H]-	Benzene and substituted derivatives	酚类	Benzoic acids and derivatives		C00587	Amino acid metabolism	25302-76-5	HMDB0002466	BioDeepDB	2	neg	4.48442e+08	4.87123e+08	5.03365e+08	3.17452e+07	3.08423e+07	3.14345e+07	3.55856e+08	3.41645e+08	3.26084e+08
M131T52	FA 5_1;O2	2-甲基琥珀酸; 乙基丙二酸; 2-羟基-4-氧代-2-戊酸; 甲基丁二酸	131.035	52.5	132.042	0.15	C5H8O4	[M-H]-	Organic acid	有机酸	Carboxylic acid	羧酸	C00900		498-21-5		BioDeepDB	2	neg	9.57565e+07	1.55071e+08	1.56631e+08	8.49843e+08	8.73314e+08	9.39757e+08	1.63197e+08	1.63859e+08	1.64628e+08
M387T75	Magnoflorine	(+)-木兰花碱; 木兰花碱; 木蘭花鹼	387.17	74.8	342.171	2.25229	C20H24NO4+	[M+HCOO]-	Alkaloids	生物碱	Isoquinoline Alkaloids	异喹啉生物碱	C09581	Biosynthesis of other secondary metabolites	2141-09-5		mzkit_dia	2	neg	1.79247e+07	1.78973e+07	1.83219e+07	7.18256e+06	1.42196e+06	1.29169e+06	7.48759e+06	7.12753e+06	9.03016e+06
M337T101	Glyceollin II		337.09	101	338.115	7.969	C20H18O5	[M-H]-	Isoflavonoids	黄酮类	Furanoisoflavonoids	异黄酮	C10422		67314-98-1	HMDB0034087	BioDeepDB	2	neg	1.1691e+08	4.00704e+07	1.23318e+09	1.41145e+06	1.43738e+06	1.42387e+06	6.08349e+08	5.98476e+08	7.03966e+08
M519T448	Norathyriol	芒果苷元	519.058	448.4	260.032	2.31731	C13H8O6	[2M-H]-	Benzopyrans	吡喃酮	1-benzopyrans		C10086		3542-72-1	HMDB0255722	mzkit_dia	2	neg	1.69903e+07	2.26082e+07	5.72971e+07	2.49511e+07	6.1632e+07	7.95692e+07	3.28436e+07	2.44859e+07	3.49175e+07
M257T43	Pyroglutamic acid	L-焦谷氨酸; 焦谷氨酸	257.078	43	129.043	0.412	C5H7NO3	[2M-H]-	Carboxylic acids and derivatives	有机酸及其衍生物	Amino acids, peptides, and analogues	氨基酸	C01879	Metabolism of other amino acids	98-79-3	HMDB0000267	NaturalProducts	2	neg	1.21959e+06	1.13409e+06	726019	6.54296e+07	6.98308e+07	6.53219e+07	3.0408e+07	2.74103e+07	2.58747e+07
M367T233	O-Feruloylquinate	4-O-阿魏酰奎尼酸	367.109	233	368.111	15.389	C17H20O9	[M-H]-	Phenylpropanoid	苯丙素类	Phenylpropanoid ester	苯基丙烷酯			2613-86-7		NaturalProducts	2	neg	3.51861e+06	2.40714e+07	2.92552e+06	1.56495e+07	1.48264e+07	8.09639e+06	8.49717e+06	1.37356e+06	2.82101e+06
M489T306	Furcatin		489.155	305.7	428.168	13.201	C20H28O10	[M+HCO3]-		其他			C10458		499-33-2		mzVault	2	neg	4.32042e+06	5.72193e+06	5.5518e+06	22174.2	30421.1	21580.9	3.45008e+06	3.43555e+06	1.75706e+06
M405T333	(+)-lariciresinol	落叶松树脂醇	405.154	333.1	360.157	2.675	C20H24O6	[M+HCOO]-	Furanoid lignans		Tetrahydrofuran lignans		C10646	Biosynthesis of other secondary metabolites	27003-73-2	HMDB0303941	MoNA	2	neg	4.4897e+06	4.61765e+06	4.24069e+06	3.22943e+07	3.18386e+07	3.22767e+07	2.53941e+07	1.98135e+07	2.44684e+07
M159T47	Tryptamine	色胺	159.03	47.3	160.1	0.6	C10H12N2	[M-H]-	Indoles and derivatives	生物碱	Tryptamines and derivatives	吲哚	C00398	Amino acid metabolism; Biosynthesis of other secondary metabolites	61-54-1	HMDB0000303	BioDeepDB	2	neg	1.41751e+07	1.61925e+07	1.60434e+07	5.78636e+07	1.30922e+07	1.27229e+07	3.25106e+07	3.38404e+07	2.96526e+07
M177T316	Coniferaldehyde	4-羟基-3-甲氧基肉桂醛; 松柏醛	177.056	315.5	178.063	1.047	C10H10O3	[M-H]-	Phenols	肉桂酸类	Methoxyphenols	肉桂醛类	C02666	Biosynthesis of other secondary metabolites	458-36-6	HMDB0141782	NaturalProducts	2	neg	1.07668e+06	4.24986e+06	1.14954e+06	5.33021e+06	1.92893e+07	2.07826e+07	9.67989e+06	9.23546e+06	9.69621e+06
M145T50	Oxoglutaric acid	α-酮戊二酸; alpha-酮戊二酸	145.014	50.3	146.022	0.318	C5H6O5	[M-H]-	Keto acids and derivatives	有机酸及其衍生物	Gamma-keto acids and derivatives	羧酸	C00026	Carbohydrate metabolism; Amino acid metabolism; Metabolism of other amino acids	328-50-7	HMDB0000208	BioDeepDB	2	neg	525958	1.17107e+06	758565	5.57158e+07	6.11151e+07	9.34877e+07	2.66045e+07	1.83094e+07	2.35047e+07
M161T92	Fructose	果糖; D-果糖; D-(-)-果糖	161.048	91.9	180.063	11.449	C6H12O6	[M-H2O-H]-	Saccharides	糖类	Monosaccharides	单糖	C10906		7660-25-5		NaturalProducts	2	neg	4.52696e+07	1.83355e+07	5.09796e+07	9.21343e+07	1.25469e+08	3.6413e+08	1.52438e+08	1.70482e+08	3.0149e+08
M161T48	Allicin	大蒜素; 蒜素	161.009	48.5	162.017	5.76725	C6H10OS2	[M-H]-	Thiosulfinic acid esters	其他			C07600		539-86-6	HMDB0033963	mzkit_dia	2	neg	5.36755e+07	5.85684e+07	6.12851e+07	1.82395e+07	1.81e+07	1.39994e+07	1.88201e+07	1.69335e+07	2.07428e+07
M129T94	Cyclopentanone	环戊酮	129.056	93.9	84.0575	0.119	C5H8O	[M+HCOO]-	Organooxygen compounds	其他	Carbonyl compounds		C00557		120-92-3	HMDB0031407	BioDeepDB	2	neg	7.50368e+06	7.71122e+06	7.73978e+06	6.06314e+08	6.14994e+08	6.29736e+08	2.72493e+08	2.62076e+08	2.6355e+08
M189T42	4-Hydroxycyclohexylcarboxylic acid	反式-4-羟基环己烷羧酸; 顺-4-羟基环己烷甲酸; 4-羟基环己甲酸	189.077	42.1	144.079	0.826	C7H12O3	[M+HCOO]-	Organooxygen compounds	酮类、醛类、酸类	Alcohols and polyols		C04404		17419-81-7	HMDB0001988	BioDeepDB	2	neg	8.46426e+07	8.80679e+07	8.69965e+07	3.19111e+06	3.33283e+06	3.26534e+06	6.73754e+07	7.0836e+07	6.8297e+07
M389T201	1-O-alpha-D-Glucopyranosyl-D-mannitol	异麦芽酮糖醇	389.126	200.8	344.132	11.459	C12H24O11	[M+HCOO]-	Fatty Acyls	糖类及其类似物	Fatty acyl glycosides		C05399	Carbohydrate metabolism	850347-32-9	HMDB0029911	BioDeepDB	2	neg	1.18376e+07	7.4784e+06	1.26948e+07	3.83327e+07	3.77645e+07	1.74439e+07	1.86109e+06	1.80614e+06	2.0184e+06
M564T256_2	tricoumaroyl spermidine		564.246	255.5	583.268	7.05504	C34H37N3O6	[M-H2O-H]-	Others	其他			C18069	Biosynthesis of other secondary metabolites	131086-78-7		mzkit_dia	2	neg	1.01016e+08	5.01863e+07	6.59695e+07	2.21396e+06	9.07555e+06	9.21129e+06	1.51729e+07	2.48884e+07	2.74218e+07
M137T289	Salicylic acid	水杨酸; 邻羟基苯甲酸	137.024	288.6	138.032	0.118	C7H6O3	[M-H]-	Benzene and substituted derivatives	酚类	Benzoic acids and derivatives		C00805	Amino acid metabolism; Signal transduction	69-72-7	HMDB0001895	NaturalProducts	2	neg	9.72015e+07	2.02604e+08	1.08193e+08	2.38431e+06	2.36181e+06	1.95476e+06	3.20004e+07	3.54063e+07	3.43713e+07
M145T55	delta-Valerolactone	δ-戊内酯; 5-戊内酯	145.051	54.8	100.052	1.169	C5H8O2	[M+HCOO]-	Lactones	其他	Delta valerolactones		C02240		42932-61-6	HMDB0250981	BioDeepDB	2	neg	2.6871e+06	2.91986e+06	2.69915e+06	3.017e+07	3.15162e+06	5.55711e+07	1.50021e+07	8.24664e+06	7.9615e+06
M101T496	L-Homoserine	DL-高丝氨酸; L-高丝氨酸; D-高丝氨酸; 高丝氨酸	101.025	495.7	119.058	0.148	C4H9NO3	[M-NH3-H]-	Carboxylic acids and derivatives	有机酸及其衍生物	Amino acids, peptides, and analogues	氨基酸、肽和类似物	C00263	Energy metabolism; Amino acid metabolism	672-15-1	HMDB0000719	BioDeepDB	2	neg	2.61108e+06	2.25104e+06	4.32007e+06	1.27967e+07	1.70328e+07	2.84618e+07	8.5415e+07	1.18732e+08	1.81477e+08
M433T231_1	secologanin	裂番木鳖苷; 断马钱子苷	433.131	230.8	388.137	8.672	C17H24O10	[M+HCOO]-	Prenol lipids	萜类	Terpene glycosides		C01852	Biosynthesis of other secondary metabolites; Metabolism of terpenoids and polyketides	19351-63-4	HMDB0304482	BioDeepDB	2	neg	3.00799e+06	4.09474e+06	1.88151e+07	1.00069e+07	5.66939e+06	1.19358e+07	9.59359e+06	4.92711e+06	1.30511e+07
M161T100	D-Glucosamine	2-氨基-2-脱氧-D-吡喃葡萄糖; 氨基葡萄糖; 葡糖胺; D-氨基葡萄糖	161.044	100.4	179.079	10.825	C6H13NO5	[M-NH3-H]-	Organooxygen compounds	糖类及其类似物	Carbohydrates and carbohydrate conjugates	单糖	C00329	Carbohydrate metabolism	3416-24-8	HMDB0001514	BioDeepDB	2	neg	4.02757e+07	7.61342e+07	4.41369e+07	5.93679e+07	6.57274e+07	1.88438e+08	1.63421e+08	8.44753e+07	4.51004e+07
M215T362	2-Undecanone	甲基壬基甲酮	215.165	362.3	170.167	0.187	C11H22O	[M+HCOO]-	Organooxygen compounds	酚类	Carbonyl compounds		C01875		53452-70-3	HMDB0033713	BioDeepDB	2	neg	9.83137e+07	9.97196e+07	9.96671e+07	2.68362e+06	2.16594e+06	2.54478e+06	2.71179e+07	2.69596e+07	2.76757e+07
M1219T273_2	Quercetin 3-rhamnoside-7-glucoside		1219.31	272.8	610.153	8.546	C27H30O16	[2M-H]-	Flavonoids	黄酮类	Flavonol	黄酮醇	C19796	Biosynthesis of other secondary metabolites	17306-45-5	HMDB0135150	BioDeepDB	2	neg	2.44014e+06	843177	1.46663e+06	569673	860913	414495	2.54664e+07	2.34076e+07	2.48785e+07
M179T346	Chavicol	4-烯丙基苯酚; 對烯丙苯酚	179.071	346	134.073	2.59439	C9H10O	[M+HCOO]-	Phenols	苯丙素类	1-hydroxy-2-unsubstituted benzenoids	木质素	C16930	Biosynthesis of other secondary metabolites	501-92-8	HMDB0034107	mzkit_dia	2	neg	6.70016e+06	8.78612e+06	9.65414e+06	8.40638e+06	1.03576e+07	1.03035e+07	2.11914e+06	3.26495e+06	5.11678e+07
M329T137	Helicin	绣线菊苷; 螺旋素	329.088	137.2	284.09	0.297	C13H16O7	[M+HCOO]-	Ketones, Aldehydes, Acids	酮，醛，酸					618-65-5		NaturalProducts	2	neg	3.31638e+07	3.50013e+07	3.96728e+07	6.79364e+06	7.27546e+06	1.15242e+07	2.3489e+07	1.94429e+07	2.07448e+07
M354T127	(-)-Arctigenin	牛蒡子苷元; 牛蒡甙元; 牛蒡苷元	354.122	127.4	372.157	4.1087	C21H24O6	[M-NH3-H]-	Furanoid lignans	苯丙素类	Tetrahydrofuran lignans		C10545		144901-91-7	HMDB0030087	mzkit_dia	2	neg	3.20121e+06	3.85873e+06	3.85219e+06	1.14825e+07	2.574e+07	1.17922e+07	1.7821e+07	1.72476e+07	1.59689e+07
M540T557	LysoPC(16_0_0_0)	1-棕榈酰-sn-甘油-3-磷酸胆碱	540.326	556.6	495.332	8.83833	C24H50NO7P	[M+HCOO]-	Glycerophospholipids	脂质和类脂分子	Glycerophosphocholines	溶血磷脂酰胆碱			14863-27-5	HMDB0010382	mzkit_dia	2	neg	1.01858e+08	6.44851e+07	8.58161e+07	1.65409e+07	1.60231e+07	1.19741e+07	3.72794e+07	5.41486e+07	3.76474e+07
M171T216	FAL 8_1	E-2-辛烯醛; 2-辛烯醛	171.103	216.2	126.104	1.97	C8H14O	[M+HCOO]-					C21138		25447-69-2	HMDB0302984	BioDeepDB	2	neg	1.11172e+07	1.05555e+07	1.08365e+07	1.05714e+06	954324	1.00599e+06	1.96238e+07	2.12636e+07	1.7247e+07
M895T295_1	Trifolin	三叶豆苷	895.186	294.6	448.101	8.42	C21H20O11	[2M-H]-	Pyrans	黄酮类	Pyranones and derivatives	黄酮醇	C12626	Biosynthesis of other secondary metabolites	23627-87-4	HMDB0030864	BioDeepDB	2	neg	2.42278e+07	2.44016e+07	2.86424e+07	1.45841e+06	1.005e+06	986681	8.93018e+06	1.03719e+07	4.51443e+06
M169T83	2,3,4-Trihydroxybenzoic acid	2,3,4-三羟基苯甲酸 水合物; 2,3,4-三羟基苯甲酸	169.014	82.6	170.022	0.91	C7H6O5	[M-H]-	Phenols	酚类	Polyphenols	多元酚			610-02-6		MoNA	2	neg	9.14153e+07	8.64967e+07	8.85341e+07	2.00137e+07	1.55374e+07	1.84536e+07	2.39539e+07	2.47131e+07	2.51711e+07
M229T241	Dodecanedioic acid	十二烷二酸	229.144	240.6	230.152	0.545	C12H22O4	[M-H]-	Fatty Acyls	脂质和类脂分子	Fatty acids and conjugates	脂肪酸	C02678		693-23-2	HMDB0000623	MoNA	2	neg	6.5657e+07	3.892e+07	3.77179e+07	2.99358e+07	3.13979e+07	3.19765e+07	1.44976e+07	2.44884e+07	2.54612e+07
M417T233	Syringin	刺五加苷B; 紫丁香苷	417.138	232.6	372.142	4.624	C17H24O9	[M+HCOO]-	Phenylpropanoids	苯丙素类	Monolignols	木质素	C01533	Biosynthesis of other secondary metabolites	118-34-3		BioDeepDB	2	neg	4.34023e+07	3.83191e+07	4.45546e+07	4.03647e+06	3.94967e+06	3.8793e+06	1.18051e+07	1.3358e+07	1.65189e+07
M331T74_1	beta-Glucogallin	1-没食子酸酰葡萄糖	331.067	74	332.074	1.713	C13H16O10	[M-H]-	Tannins	其他			C01158		13405-60-2	HMDB0038728	BioDeepDB	2	neg	1.1132e+08	1.04521e+08	3.70078e+06	4.45281e+06	4.68998e+06	4.59111e+06	4.06984e+07	3.70105e+07	4.29166e+07
M210T88	cathinone	开思酮; 卡西酮	210.077	88.1	149.084	0.372149	C9H11NO	[M+HCO3]-	Others	其他			C08301	Amino acid metabolism	71031-15-7		mzkit_dia	2	neg	6.97399e+07	1.08996e+08	1.11618e+08	1.65242e+09	1.68468e+09	1.71826e+09	7.36711e+08	7.2851e+08	7.42504e+08
M727T257_1	Nystose	耐斯糖(蔗果四糖); 蔗果四糖; 耐斯糖	727.226	256.8	666.222	15.859	C24H42O21	[M+HCO3]-	Saccharides	糖类	Polysaccharides	多糖			13133-07-8		mzVault	2	neg	7.11189e+07	3.3762e+07	3.3261e+07	1.28429e+07	1.14547e+07	1.31361e+07	1.94473e+07	3.28046e+07	1.50819e+07
M549T284_2	Leukotriene F4	白三烯	549.263	284.4	568.282	1.058	C28H44N2O8S	[M-H2O-H]-	Fatty Acyls		Eicosanoids		C06462	Lipid metabolism	83851-42-7	HMDB0006465	BioDeepDB	2	neg	5.34584e+08	3.72248e+08	3.70447e+08	65800	180183	83724.7	1.17999e+08	1.22331e+08	7.13647e+07
M357T333	(-)-Pinoresinol	(-)-松脂醇	357.134	333.2	358.142	1.833	C20H22O6	[M-H]-	Phenylpropanoids	苯丙素类	Lignans	木酚素	C20455	Biosynthesis of other secondary metabolites	81446-29-9		BioDeepDB	2	neg	6.60201e+06	1.42639e+07	1.44765e+07	3.02143e+07	3.28356e+07	3.454e+07	1.72788e+07	2.06188e+07	1.59379e+07
M208T55	(2R,3R,4R)-2-Amino-4-hydroxy-3-methylpentanoic acid	(4S)-4-羟基-L-异亮氨酸; 4-羟基-L-异亮氨酸; 4-羟基异亮氨酸; 羟基异亮氨酸	208.083	55.4	147.09	0.685	C6H13NO3	[M+HCO3]-	Carboxylic acids and derivatives	其他	Amino acids, peptides, and analogues		C20802		1044661-15-5	HMDB0029449	BioDeepDB	2	neg	3.28343e+08	4.08383e+08	3.74206e+08	2.62905e+07	2.4664e+07	2.67019e+07	1.21424e+08	1.10899e+08	9.45245e+07
M255T594	1,3,7-trimethylurate	1,3,7-三甲基尿酸	255.073	594.5	210.075	0.0369309	C8H10N4O3	[M+HCOO]-	Others	其他			C16361	Biosynthesis of other secondary metabolites	5415-44-1	HMDB0002123	mzkit_dia	2	neg	5.86733e+07	1.06857e+08	7.84963e+07	2.29958e+07	7.34516e+06	7.92749e+07	1.35451e+08	8.55423e+07	6.40939e+07
M683T68_2	Sucrose	蔗糖	683.232	68.3	342.116	10.778	C12H22O11	[2M-H]-	Organooxygen compounds	糖类及其类似物	Carbohydrates and carbohydrate conjugates	二糖	C00089	Carbohydrate metabolism; Membrane transport	57-50-1	HMDB0000258	NaturalProducts	2	neg	7.04942e+07	6.01526e+07	6.04852e+07	1.16626e+06	1.22608e+06	1.09154e+06	2.50934e+07	5.56349e+06	3.15363e+07
M361T243	Chelirubine		361.092	243.3	362.103	10.9839	C21H16NO5+	[M-H]-		其他			C06327	Biosynthesis of other secondary metabolites	18203-11-7		mzkit_dia	2	neg	3.06152e+06	3.31213e+06	3.18867e+06	1.03372e+07	9.20731e+06	9.34169e+06	5.97671e+06	5.30608e+06	5.34162e+06
M605T124_1	10-Deacetylbaccatin III	10-脱乙酰基巴卡丁Ⅲ; 10-脱乙酰基巴卡丁 III (10-DAB)	605.224	123.9	544.231	0.571392	C29H36O10	[M+HCO3]-	Terpenoids	萜类			C11700	Metabolism of terpenoids and polyketides	92999-93-4		mzkit_dia	2	neg	331619	380274	397032	9.22859e+07	9.68601e+07	5.93349e+07	4.43443e+07	4.31274e+07	4.52251e+07
M179T151	Coniferyl alcohol	松柏醇; 松酒	179.071	150.5	180.079	1.47305	C10H12O3	[M-H]-	Phenols	酚类	Methoxyphenols		C00590	Biosynthesis of other secondary metabolites	32811-40-8	HMDB0012915	mzkit_dia	2	neg	9.00955e+06	4.12366e+06	3.14987e+06	1.04276e+08	1.32852e+08	1.5066e+08	1.08944e+08	4.14771e+06	4.44168e+06
M389T155	pyrethrin I	除虫菊素I	389.196	155.3	328.204	1.67622	C21H28O3	[M+HCO3]-	Terpenoids	萜类	Monoterpenoids	单萜	C07594		121-21-1		mzkit_dia	2	neg	3.50809e+06	3.58972e+06	3.52739e+06	5.98271e+07	4.62691e+07	6.01322e+07	1.79977e+07	2.47873e+07	2.59697e+07
M147T90	3,4-Dihydro-2H-1-benzopyran-2-one	二氢香豆素; 二氢香豆精; 氢化肉桂酸内酯	147.045	90.5	148.052	1.018	C9H8O2	[M-H]-	3,4-dihydrocoumarins	苯丙素类			C02274		119-84-6	HMDB0036626	BioDeepDB	2	neg	2.13545e+07	2.28692e+07	2.2629e+07	2.35318e+07	2.33043e+07	2.32279e+07	1.95787e+07	1.77919e+07	1.98165e+07
M283T373	Acacetin	刺槐黄素; 金合欢素; 刺槐素	283.068	373.1	284.068	2.843	C16H12O5	[M-H]-	Flavonoids	黄酮类	Flavone	黄酮	C01470	Biosynthesis of other secondary metabolites	480-44-4	HMDB0132457	mzVault	2	neg	1.11254e+07	2.61811e+07	1.34285e+07	2.25912e+06	8.76689e+06	8.27438e+06	1.0767e+07	3.07537e+06	1.251e+07
M401T504	Galactopinitol B		401.135	503.6	356.132	11.819	C13H24O11	[M+HCOO]-	Organooxygen compounds		Carbohydrates and carbohydrate conjugates				88199-72-8	HMDB0035321	mzkit_dia	2	neg	1.22492e+08	2.03991e+08	2.44429e+08	5.66735e+07	1.28436e+08	1.58591e+08	2.6005e+08	2.31841e+08	2.85306e+08
M525T353	Emetine	依米丁	525.244	353.2	480.299	4.502	C29H40N2O4	[M+HCOO]-					C09421	Biosynthesis of other secondary metabolites	483-18-1		BioDeepDB	2	neg	3.93534e+06	2.43389e+06	4.44212e+06	139234	265444	253727	1.4658e+06	2.58293e+06	2.83771e+06
M287T89	Thymidine	β-胸苷; 胸苷	287.09	89.2	242.09	5.326	C10H14N2O5	[M+HCOO]-	Pyrimidine nucleosides	其他	Pyrimidine 2'-deoxyribonucleosides		C00214	Nucleotide metabolism	1211376-53-2	HMDB0000273	BioDeepDB	2	neg	2.75164e+07	3.69581e+07	3.01126e+07	3.18916e+07	2.73343e+07	2.72014e+07	4.34442e+07	3.99228e+07	4.47936e+07
M339T479	(S)-Laudanosine	劳丹素	339.158	479.5	357.194	6.70124	C21H27NO4	[M-NH3-H]-		生物碱			C09558		20412-65-1	HMDB0030213	mzkit_dia	2	neg	5.66249e+06	4.56514e+06	5.56207e+06	3.7096e+07	3.83121e+07	4.303e+07	4.17948e+06	4.67998e+06	5.26315e+06
M377T656	5a-Pregnane-3,20-dione	二氢黄体酮; 20β-二氢黄体酮; 二氢孕酮	377.235	656.4	316.24	4.14654	C21H32O2	[M+HCO3]-	Steroids	类固醇			C03681		566-65-4	HMDB0003759	mzkit_dia	2	neg	1.20991e+07	7.89643e+06	1.0552e+07	978439	7.90068e+06	7.54333e+06	1.24882e+07	1.17382e+07	1.55808e+07
M255T417	Caffeine	咖啡因	255.077	417.3	194.08	3.09943	C8H10N4O2	[M+HCO3]-	Imidazopyrimidines	核苷、核苷酸和类似物	Purines and purine derivatives	嘌呤和嘌呤衍生物	C07481	Biosynthesis of other secondary metabolites	58-08-2	HMDB0001847	mzkit_dia	2	neg	1.66704e+07	1.19005e+07	7.51582e+06	1.11501e+07	2.68658e+07	2.04076e+07	2.76952e+07	9.21204e+06	2.17647e+07
M313T633	Cirsimaritin	蓟黄素	313.077	632.9	314.079	17.702	C17H14O6	[M-H]-	Flavonoids	黄酮类	O-methylated flavonoids	黄酮	C17785		6601-62-3	HMDB0250276	mzVault	2	neg	3.48725e+07	3.23066e+07	3.66962e+07	5.40111e+07	4.74569e+07	6.1046e+07	6.68395e+07	4.9709e+07	4.86233e+07
M443T148_2	coniferyl acetate		443.174	148.3	222.089	5.79371	C12H14O4	[2M-H]-	Others	其他			C20225	Biosynthesis of other secondary metabolites	79440-81-6		mzkit_dia	2	neg	352821	337518	418366	2.0055e+08	1.77442e+08	1.79049e+08	8.2033e+07	7.84178e+07	8.18094e+07
M415T288	Sinapaldehyde glucoside	芥子醛配糖物	415.122	287.7	370.126	6.4554	C17H22O9	[M+HCOO]-		其他					154461-65-1		mzkit_dia	2	neg	1.30826e+07	1.24783e+07	1.28964e+07	614007	701028	736500	5.33463e+06	4.65333e+06	5.65559e+06
M463T84_2	Aloesone		463.144	83.9	232.074	7.91552	C13H12O4	[2M-H]-		其他					40738-40-7		mzkit_dia	2	neg	2.8739e+08	3.78489e+08	3.16367e+08	1.62053e+07	1.78552e+07	1.37929e+07	1.43877e+08	1.35242e+08	1.45931e+08
M431T222_2	Asperulosidic	Asperulosidic Acid; 车叶草苷酸	431.16	222.2	432.127	9.33	C18H24O12	[M-H]-	Terpenoids	萜类	Iridoids	环烯醚萜			25368-11-0		NaturalProducts	2	neg	1.44205e+07	5.78841e+06	3.44013e+07	4.3185e+07	4.44995e+07	4.61583e+07	3.13286e+07	3.1867e+07	3.2862e+07
M345T191_2	Gibberellin A3	赤霉素	345.131	191.4	346.142	9.72031	C19H22O6	[M-H]-	Prenol lipids	萜类	Diterpenoids		C01699	Metabolism of terpenoids and polyketides	77-06-5	HMDB0003559	mzkit_dia	2	neg	3.62888e+06	9.75939e+06	9.5562e+06	810297	1.73378e+06	4.38409e+06	3.51792e+06	3.36172e+06	3.56045e+06
M178T240	Hippuric acid	2-苯酰胺乙酸; 马尿酸	178.051	240.2	179.058	0.202	C9H9NO3	[M-H]-	Organic acid	有机酸	Carboxylic acid	羧酸	C01586	Amino acid metabolism	495-69-2		NaturalProducts	2	neg	3.98421e+07	4.34223e+07	4.46653e+07	2.29896e+06	2.47951e+06	2.5188e+06	3.30916e+07	1.998e+07	2.66726e+07
M333T622_2	dolabradiene		333.24	622.1	272.25	10.2202	C20H32	[M+HCO3]-	Others	其他			C22008		3650-13-3		mzkit_dia	2	neg	1.06086e+07	4.516e+06	5.95551e+06	6.48872e+06	1.0235e+08	1.07193e+08	2.55095e+07	7.28659e+06	9.27471e+06
M257T75	Saccharopine	L-酵母氨酸	257.115	74.8	276.132	2.378	C11H20N2O6	[M-H2O-H]-	Carboxylic acids and derivatives	非蛋白质氨基酸	Amino acids, peptides, and analogues		C00449	Amino acid metabolism	997-68-2	HMDB0000279	BioDeepDB	2	neg	5.11666e+06	5.47237e+06	1.54181e+06	2.10364e+07	2.26933e+07	2.15483e+07	1.1228e+07	9.69704e+06	9.2961e+06
M367T639	Lignoceric acid (C24)	木蜡酸; 木焦油酸; 二十四烷酸	367.254	638.6	368.365	14.475	C24H48O2	[M-H]-	Fatty Acyls	有机酸及其衍生物	Fatty acids and conjugates	羧酸	C08320	Lipid metabolism	557-59-5	HMDB0002003	Metlin	2	neg	7.17386e+07	3.0744e+07	7.7627e+07	5.90867e+07	3.40321e+07	1.33566e+07	7.7911e+06	7.88702e+06	4.20394e+07
M164T101	(R)-2-Hydroxy-2H-1,4-benzoxazin-3(4H)-one		164.035	100.9	165.043	0.699727	C8H7NO3	[M-H]-	Benzoxazines	其他	Benzoxazinones		C15769		23520-34-5	HMDB0038318	mzkit_dia	2	neg	2.68577e+07	2.41278e+07	2.48436e+07	1.51817e+07	1.50288e+07	1.61974e+07	1.61262e+07	1.06158e+07	2.7681e+06
M158T82	Calystegin A3		158.082	82.5	159.09	2.92494	C7H13NO3	[M-H]-	Tropane alkaloids				C10850	Biosynthesis of other secondary metabolites	131580-36-4	HMDB0038593	mzkit_dia	2	neg	2.60837e+07	2.61612e+07	2.77591e+07	2.89863e+08	3.03359e+08	3.05871e+08	1.57778e+08	1.58605e+08	1.64032e+08
M143T53	2-Furanmethanol	呋喃树脂; 糠醇	143.035	52.7	98.0368	1.53	C5H6O2	[M+HCOO]-	Heteroaromatic compounds	其他			C20441		25212-86-6	HMDB0013742	BioDeepDB	2	neg	1.71998e+08	1.65661e+08	1.71088e+08	1.02866e+09	1.07453e+09	1.09832e+09	5.99873e+08	5.89202e+08	5.98459e+08
M168T74	Norepinephrine	L-去甲肾上腺素; 去甲肾上腺素; DL-去甲肾上腺素	168.066	74	169.074	1.863	C8H11NO3	[M-H]-	Phenols	生物碱	Benzenediols	苯（基）乙胺	C00547	Amino acid metabolism	51-41-2	HMDB0000216	BioDeepDB	2	neg	1.74434e+07	2.71816e+07	2.38659e+07	3.18488e+07	6.32423e+07	2.82563e+07	2.0921e+07	2.11981e+07	2.09888e+07
M339T45	cyclo-dopa 5-O-glucoside		339.072	45.4	357.106	0.145	C15H19NO9	[M-NH3-H]-	Organooxygen compounds		Carbohydrates and carbohydrate conjugates		C17751	Biosynthesis of other secondary metabolites	71242-23-4	HMDB0304310	BioDeepDB	2	neg	3.71049e+06	4.37708e+06	3.32984e+06	8.19491e+06	1.01506e+07	8.41643e+06	1.32423e+07	1.04316e+07	1.13661e+07
M380T613	isopentenyl adenosine	N6-异戊烯基腺苷; 利波腺苷	380.159	612.6	335.159	3.28763	C15H21N5O4	[M+HCOO]-	Purine nucleosides	其他			C16427	Metabolism of terpenoids and polyketides	7724-76-7	HMDB0304396	mzkit_dia	2	neg	1.51444e+07	1.43235e+06	1.50937e+07	7.96618e+06	7.79133e+06	9.66072e+06	1.05772e+07	1.01008e+07	1.15049e+07
M245T200	N-Acetyltryptophan	N-乙酰基-D-色氨酸; N-乙酰-DL-色氨酸; N-乙酰-L-色氨酸; N-乙酰色氨酸; N-乙酰-色氨酸	245.094	200.4	246.1	2.199	C13H14N2O3	[M-H]-	Carboxylic acids and derivatives	有机酸及其衍生物	Amino acids, peptides, and analogues	氨基酸、肽和类似物	C03137		1218-34-4	HMDB0013713	BioDeepDB	2	neg	5.46925e+07	6.01104e+07	5.55326e+07	2.87487e+06	3.03684e+06	3.10313e+06	2.19903e+07	2.16535e+07	2.22201e+07
M173T56	piperidine-2-carboxamide		173.093	55.7	128.095	0.221	C6H12N2O	[M+HCOO]-					C19809		65057-28-5		BioDeepDB	2	neg	974390	908702	837904	1.68078e+07	1.43632e+07	1.54195e+07	6.66025e+06	1.97057e+06	6.11153e+06
M431T313	Vitamin K1	维生素 K1; 维生素K-1; 维生素K1; 叶绿醌	431.101	313	450.35	6.413	C31H46O2	[M-H2O-H]-	Prenol lipids	醌类	Quinone and hydroquinone lipids		C02059	Metabolism of cofactors and vitamins	84-80-0	HMDB0003555	BioDeepDB	2	neg	1.45299e+06	2.94205e+06	1.5518e+06	4.09277e+07	4.30813e+07	5.45413e+07	1.9651e+07	2.64575e+07	1.88693e+07
M475T255_1	FT-0665929		475.214	255.1	414.215	4.673	C23H30N2O5	[M+HCO3]-					C01091	Biosynthesis of other secondary metabolites	3633-92-9		BioDeepDB	2	neg	4.17004e+07	3.32202e+07	1.29829e+07	522893	747501	728133	1.78794e+07	1.77636e+07	1.11618e+07
M167T112	Vanillic acid	香草酸	167.035	111.7	168.042	0.716	C8H8O4	[M-H]-	Benzene and substituted derivatives	酚类	Benzoic acids and derivatives		C06672		121-34-6	HMDB0000484	BioDeepDB	2	neg	4.92448e+07	5.59739e+07	5.28757e+07	5.62576e+07	4.41552e+07	4.76592e+07	4.13531e+07	5.55611e+07	4.94411e+07
M165T237	3,4-Dimethoxybenzaldehyde	3,4-二甲氧基苯甲醛; 藜芦醛	165.055	237	166.063	1.3	C9H10O3	[M-H]-	Benzene and substituted derivatives	酮类、醛类、酸类	Methoxybenzenes		C02201		120-14-9	HMDB0032138	BioDeepDB	2	neg	9.18356e+06	8.94209e+06	8.88146e+06	2.35191e+06	2.42087e+06	2.50538e+06	9.49843e+06	8.43647e+06	2.17781e+06
M377T575	Floionolic acid	佛手苷酸	377.259	574.7	332.256	12.5532	C18H36O5	[M+HCOO]-	Fatty Acyls		Fatty acids and conjugates		C19621	Lipid metabolism	17705-68-9	HMDB0034295	mzkit_dia	2	neg	7.10827e+08	5.36988e+07	6.11032e+07	9.62799e+08	1.00693e+09	8.66775e+07	7.59219e+07	6.82033e+07	1.06153e+09
M293T347	Gingerol	[6]-姜辣素; 6-姜酚	293.175	347.1	294.183	2.12562	C17H26O4	[M-H]-	Phenols	酚类	Methoxyphenols		C10462	Biosynthesis of other secondary metabolites	23513-14-6	HMDB0005783	mzkit_dia	2	neg	6.96266e+07	7.18765e+07	7.44799e+07	7.53364e+07	9.11453e+07	9.30267e+07	7.91309e+07	7.77829e+07	8.21316e+07
M171T44_2	Melamine	三聚氰酰胺; 三聚氰胺; 密胺	171.066	43.8	126.065	15.812	C3H6N6	[M+HCOO]-	Triazines	其他	1,3,5-triazines		C08737		1246816-14-7	HMDB0041922	BioDeepDB	2	neg	6.59729e+07	7.22026e+07	7.0237e+07	12410.7	14582.6	26273.1	3.8771e+07	3.38626e+07	3.44141e+07
M143T144	3-hexenal	3-己烯醛; 顺式-3-己烯醛; (Z)-3-己烯醛	143.071	144.4	98.0732	0.248	C6H10O	[M+HCOO]-		其他			C16310	Lipid metabolism	69112-21-6	HMDB0031497	BioDeepDB	2	neg	254269	255436	265367	3.737e+06	6.46145e+06	6.61645e+06	4.53838e+06	3.27429e+06	4.87747e+06
M255T433	Phloretin	根皮素	255.077	433.5	274.084	0.435	C15H14O5	[M-H2O-H]-	Linear 1,3-diarylpropanoids	酚类	Chalcones and dihydrochalcones		C00774	Biosynthesis of other secondary metabolites	60-82-2	HMDB0003306	BioDeepDB	2	neg	4.34553e+06	2.41134e+07	4.17111e+06	1.15082e+07	2.58705e+07	2.47116e+07	1.89458e+07	2.01212e+07	1.30991e+07
M212T385	Carbazole	咔唑	212.071	384.9	167.073	0.938	C12H9N	[M+HCOO]-	Indoles and derivatives	其他	Carbazoles		C08060		51555-21-6	HMDB0249614	BioDeepDB	2	neg	422808	376716	408239	3.16669e+07	3.03637e+07	3.08653e+07	1.26819e+07	1.26579e+07	1.29877e+07
M173T388	Juglone	5-羟基-p-萘醌; 5-羟基对萘醌; 胡桃醌	173.043	388.4	174.032	12.971	C10H6O3	[M-H]-	Naphthalenes	酚类	Naphthoquinones	多元酚	C03840		481-39-0	HMDB0030773	BioDeepDB	2	neg	1.12904e+08	8.91475e+07	9.96526e+07	4.14754e+08	4.67127e+08	5.35693e+08	6.56668e+06	8.33666e+07	2.05031e+08
M992T351_2	Ginsenoside B2	人参皂苷 Re; 人参皂甙 Re; 人参皂甙Re	991.56	350.7	946.55	12.112	C48H82O18	[M+HCOO]-	Prenol lipids	萜类	Triterpenoids		C08944		52286-59-6	HMDB0035749	MoNA	2	neg	5.16879e+06	6.14631e+06	5.77248e+06	1.26538e+08	1.35556e+08	1.60932e+08	7.27257e+07	6.99544e+07	7.07942e+07
M337T362	Glyceollin I		337.109	362.1	338.115	3.14	C20H18O5	[M-H]-	Thiols	黄酮类	Alkylthiols	异黄酮	C01701		66241-09-6	HMDB0033901	mzVault	2	neg	132536	141441	186907	5.43075e+07	5.80137e+07	5.48235e+07	2.04993e+07	1.85496e+07	2.1417e+07
M331T74_2	Gibberellin A4	赤霉素A4	331.151	74	332.162	13.857	C19H24O5	[M-H]-	Terpenoids	萜类	Diterpenoids	双萜类	C11864	Signal transduction; Metabolism of terpenoids and polyketides	468-44-0		NaturalProducts	2	neg	287154	173270	277316	1.81547e+07	2.05223e+07	1.75453e+07	5.68537e+06	6.3256e+06	5.97625e+06
M137T154	Glycerol	甘油; 丙三醇	137.044	154.1	92.0473	12.7359	C3H8O3	[M+HCOO]-	Organooxygen compounds	碳水化合物和碳水化合物结合物	Carbohydrates and carbohydrate conjugates		C00116	Carbohydrate metabolism; Lipid metabolism; Membrane transport	56-81-5	HMDB0000131	mzkit_dia	2	neg	1.66793e+06	1.77119e+06	1.63914e+06	8.49322e+06	8.16436e+06	7.95546e+06	7.11244e+06	6.70315e+06	6.92143e+06
M207T140	Pinosylvin methyl ether	松油基乙烯基单甲醚; 银松素单甲醚	207.086	140.3	226.099	15.182	C15H14O2	[M-H2O-H]-	Phenols	酚类	Stilbenoids	芪类	C10276		35302-70-6	HMDB0130984	mzVault	2	neg	1.1474e+07	1.22193e+07	1.27118e+07	6.68876e+06	6.66663e+06	6.57561e+06	6.14319e+06	6.66413e+06	6.98075e+06
M415T303_3	Sarsasapogenin	菝葜皂苷元	415.211	303.1	416.329	2.892	C27H44O3	[M-H]-	Prenol lipids	萜类	Triterpenoids	三萜类	C03963		126-19-2	HMDB0030024	mzVault	2	neg	3.89507e+08	9.69684e+07	1.01749e+08	1.73949e+06	1.84037e+06	1.79107e+06	1.71767e+08	2.31611e+07	2.24236e+07
M243T75	Lotaustralin	百脉根苷	243.088	75.1	261.121	0.798149	C11H19NO6	[M-NH3-H]-	Organooxygen compounds	生物碱	Carbohydrates and carbohydrate conjugates		C08334	Metabolism of other amino acids	1973415-50-7	HMDB0033865	mzkit_dia	2	neg	5.22295e+06	5.11303e+06	5.66602e+06	5.43654e+06	5.64562e+06	6.48719e+07	4.25228e+07	4.09758e+07	3.63812e+07
M393T431_2	Legumelin	(-)-鱼藤素; 魚藤素	393.137	430.8	394.142	5.965	C23H22O6	[M-H]-	Isoflavonoids	黄酮类	Rotenoids	黄酮	C10417		522-17-8	HMDB0302647	mzVault	2	neg	2.76629e+08	3.04491e+08	3.1021e+08	258271	627503	292611	8.11338e+07	7.14904e+07	7.35619e+07
M113T390	Tulipalin B		113.025	390.3	114.032	7.82	C5H6O3	[M-H]-					C21187		38965-80-9		mzVault	2	neg	5.60699e+06	5.74708e+06	5.6897e+06	8.93693e+06	4.5838e+07	1.11554e+08	4.60922e+07	4.8878e+07	6.20601e+07
M311T87	3-Indoleacetonitrile	3-吲哚乙腈; 吲哚-3-乙腈	311.13	87.2	156.069	1.97082	C10H8N2	[2M-H]-	Indoles and derivatives	其他	Indoles		C02938	Amino acid metabolism	771-51-7	HMDB0006524	mzkit_dia	2	neg	2.62703e+08	2.85011e+08	8.94175e+06	5.21414e+07	5.31884e+07	5.78314e+07	8.67991e+07	7.78397e+07	2.29474e+07
M469T288	Marini	槐黄烷酮 G	469.185	288.4	424.189	4.43829	C25H28O6	[M+HCOO]-	Flavonoids	黄酮类	Flavanones	黃烷酮	C18053		97938-30-2		mzkit_dia	2	neg	2.03394e+07	2.01401e+07	4.22996e+07	272916	149429	202785	3.84004e+07	9.8006e+06	3.93663e+07
M149T546	Uric acid	尿酸	149.01	545.8	168.028	6.02632	C5H4N4O3	[M-H2O-H]-	Imidazopyrimidines	核苷、核苷酸和类似物	Purines and purine derivatives		C00366	Nucleotide metabolism	69-93-2	HMDB0000289	mzkit_dia	2	neg	2.72377e+07	2.73256e+07	2.80409e+07	2.90395e+07	2.64507e+07	3.04782e+07	2.93962e+07	2.779e+07	2.79028e+07
M221T240	4-Methylumbelliferone	7-羟基-4-甲基香豆素; 4-甲基伞形酮; 羟甲香豆素; 胆通	221.045	239.7	176.047	2.92	C10H8O3	[M+HCOO]-	Coumarins and derivatives	酚类	Hydroxycoumarins		C03081		1569304-40-0	HMDB0059622	mzVault	2	neg	3.69085e+06	3.08298e+06	809616	4.63251e+07	4.27156e+07	4.50829e+07	3.27265e+07	2.80434e+07	2.85368e+07
M365T429	Oryzalexin E		365.269	428.8	304.24	3.338	C20H32O2	[M+HCO3]-	Phenanthrenes and derivatives	其他	Hydrophenanthrenes		C21561	Metabolism of terpenoids and polyketides	150943-96-7	HMDB0039702	mzVault	2	neg	1.95611e+07	1.91779e+07	1.89838e+07	36456.9	47230	66041	1.52427e+07	1.47704e+07	1.49401e+07
M834T649_1	Paclitaxel	紫杉醇	834.317	649.4	853.331	4.918	C47H51NO14	[M-H2O-H]-	Benzene and substituted derivatives	萜类	Diphenylmethanes		C07394	Metabolism of terpenoids and polyketides	1203669-79-7	HMDB0015360	mzVault	2	neg	3.81074e+07	7.05414e+07	2.64634e+07	5.46494e+07	2.12608e+07	3.78271e+07	1.54536e+06	2.81622e+07	3.09193e+07
M595T285_3	castanin		595.169	285.4	298.084	13.673	C17H14O5	[2M-H]-	Flavonoids	黄酮类	Isoflavonoids	异黄酮	C10199		550-79-8		mzVault	2	neg	8.50645e+07	8.33261e+07	8.46243e+07	104542	149333	127587	3.81376e+07	1.434e+08	9.78e+07
M825T248_2	(-)-alpha-Narcotine	那可丁	825.289	247.7	413.147	2.04391	C22H23NO7	[2M-H]-	Phthalide isoquinolines				C09592	Biosynthesis of other secondary metabolites	10421-76-8	HMDB0033439	mzkit_dia	2	neg	3.63997e+07	3.65004e+07	3.88807e+07	61821.1	28809.9	81121.6	2.25108e+07	2.4018e+07	2.35029e+07
M294T48	Prunasin	野黑樱苷	294.101	47.9	295.106	9.8409	C14H17NO6	[M-H]-	Organooxygen compounds	生氰配糖体类	Carbohydrates and carbohydrate conjugates		C00844	Metabolism of other amino acids	99-18-3	HMDB0034934	mzkit_dia	2	neg	4.03407e+06	2.92867e+06	3.98594e+06	2.31805e+07	2.26161e+07	1.9651e+07	1.08542e+07	1.28339e+07	1.20499e+07
M621T565_1	Podophyllotoxin, glucoside	鬼臼毒素-4-O-葡萄糖苷	621.182	565	576.184	0.943009	C28H32O13	[M+HCOO]-	Phenylpropanoids	苯丙素类	Lignans	木酚素			16481-54-2		mzkit_dia	2	neg	3.65886e+07	2.42562e+07	2.8642e+07	2.4302e+07	2.71457e+07	1.17133e+07	2.8396e+07	2.30047e+07	1.21304e+07
M591T231_2	Strictosidine		591.222	231.1	530.226	5.01	C27H34N2O9	[M+HCO3]-	Others	其他			C03470	Biosynthesis of other secondary metabolites	20824-29-7		mzVault	2	neg	7.22474e+07	9.30008e+07	1.38166e+08	515678	495668	419091	7.56853e+07	9.81713e+07	1.40293e+08
M191T245	Butyl propionate	丙酸丁酯	191.091	244.9	130.099	9.38287	C7H14O2	[M+HCO3]-	Carboxylic acids and derivatives	其他	Carboxylic acid derivatives				590-01-2	HMDB0030052	mzkit_dia	2	neg	1.50253e+07	1.26829e+07	1.0547e+07	6.15284e+06	6.20464e+06	6.25844e+06	3.21211e+06	2.5001e+06	2.85527e+06
M365T323	Nervonic acid	二十四碳烯酸; 神经酸	365.195	322.6	366.35	4.249	C24H46O2	[M-H]-	Fatty Acyls	酮类、醛类、酸类	Fatty acids and conjugates		C08323	Lipid metabolism	506-37-6	HMDB0002368	mzVault	2	neg	795388	747165	752108	7.72515e+07	7.14602e+07	7.51351e+07	2.94438e+07	2.91046e+07	3.00703e+07
M117T55	3-Hydroxyisovaleric acid	β-羟基异戊酸; 3-羟基异戊酸	117.056	54.9	118.063	0.73	C5H10O3	[M-H]-	Fatty Acyls	有机酸及其衍生物	Fatty acids and conjugates	羧酸	C20827	Amino acid metabolism	625-08-1	HMDB0000754	mzVault	2	neg	3.66659e+07	3.77375e+07	3.5751e+07	2.58083e+06	2.65401e+06	3.13455e+06	2.61387e+06	1.17295e+07	9.85355e+06
M173T208	3-Hydroxy-4,5-dimethyl-2(5H)-furanone	4,5-二甲基-3-羟基-2,5-二氢呋喃-2-酮	173.118	207.8	128.047	0.507	C6H8O3	[M+HCOO]-	Dihydrofurans		Furanones				28664-35-9	HMDB0031306	mzVault	2	neg	6.0061e+06	6.79217e+06	7.11734e+06	1.12871e+06	1.08259e+06	900630	4.44747e+06	5.30988e+06	5.21232e+06
M669T108	Verbascoside	毛蕊花糖苷; 类叶升麻苷; 毛蕊花甙; 麦角甾苷	669.217	108.3	624.205	19.554	C29H36O15	[M+HCOO]-	Terpenoids	萜类	Iridoids	环烯醚萜	C10501		61276-17-3		NaturalProducts	2	neg	4.61124e+06	2.77026e+06	2.70002e+06	1.91547e+07	1.59172e+07	8.64355e+06	5.95137e+06	3.17059e+06	3.17106e+06
M400T239	Aloin	芦荟提取液; 芦荟甙; 芦荟苷A; 芦荟甙 B; 芦荟苷 B; 芦荟素 B; 芦荟苷B	400.095	239.4	418.126	6.1216	C21H22O9	[M-NH3-H]-		酚类			C10305		452311-56-7		mzkit_dia	2	neg	2.98549e+07	3.67165e+07	3.50398e+07	809099	841691	843320	9.37718e+06	9.55443e+06	1.08809e+07
M625T254_1	Moupinamide	N-反式阿魏酰酪胺; N-反式-阿魏酰酪胺	625.252	253.9	313.131	5.48	C18H19NO4	[2M-H]-	Phenols	酚类	Methoxyphenols		C02717		640235-90-1	HMDB0029365	mzVault	2	neg	1.23443e+07	1.49527e+07	3.58017e+07	950855	824061	681419	1.90051e+06	1.63103e+06	6.41279e+06
M577T282_1	Pelargonidin 3,5-di-O-glucoside	草酸铁钾; 天竺葵素3,5-二-β-D-葡萄糖苷; 天竺葵素3,5-二-O-葡萄糖苷	577.136	281.9	595.166	5.61015	[C27H31O15]+	[M-NH3-H]-	Flavonoids	黄酮类	Flavonoid glycosides	花青素	C08725	Biosynthesis of other secondary metabolites	177334-58-6	HMDB0302904	mzkit_dia	2	neg	24622	10033.3	84812.2	7.25213e+07	7.74651e+07	2.44079e+07	3.40918e+07	1.08241e+07	1.24843e+07
M400T253_2	Tetrahydropalmatine	(-)-延胡索乙素; (-)-四氢帕马丁; DL-四氢帕马丁; DL-延胡索乙素; L-延胡索乙素; L-四氢巴马汀; 左旋四氢巴马汀; 左旋延胡索乙素; L-四氢帕马丁; 延胡索乙素; 四氢帕马丁; 颅通定; 颅痛定; 罗通定; 罗痛定; 右旋四氢巴马汀; 罗通定 CP2000 98+\%	400.172	252.7	355.178	10.377	C21H25NO4	[M+HCOO]-	Alkaloids	生物碱	Isoquinoline	异喹啉	C02890	Biosynthesis of other secondary metabolites	10097-84-4		mzkit_dia	2	neg	403394	241854	226501	1.03634e+07	6.49533e+07	2.11949e+07	2.25377e+07	2.42704e+07	2.796e+07
M259T104	Harmol	哈尔酚	259.072	104	198.079	15.032	C12H10N2O	[M+HCO3]-	Alkaloids	生物碱	Pyridine Alkaloids	吡啶生物碱			40580-83-4		mzVault	2	neg	401356	350971	406227	3.19473e+07	2.84588e+07	3.46708e+07	1.25197e+07	3.40104e+06	1.2327e+07
M391T154	Shanziside	三栀子甙甲酯; 山栀苷	391.128	154.3	392.132	9.258	C16H24O11	[M-H]-	Terpenoids	萜类	Iridoids	环烯醚萜	C17066		29836-27-9		NaturalProducts	2	neg	182903	150148	162067	5.76532e+06	5.89331e+06	5.51181e+06	3.10761e+06	2.77232e+06	1.88895e+06
M371T561	Raupine	萨杷晋碱	371.159	561	310.168	6.2986	C19H22N2O2	[M+HCO3]-					C09239	Biosynthesis of other secondary metabolites	482-68-8		mzkit_dia	2	neg	1.3057e+08	1.44691e+08	1.15447e+08	1.36394e+08	8.73803e+07	8.13093e+07	1.73431e+08	1.56331e+08	1.70011e+08
M371T73	Sesamolinol		371.11	72.9	372.121	10.5645	C20H20O7	[M-H]-	Phenols	酚类	Methoxyphenols	木酚素	C10883		100016-94-2	HMDB0033270	mzkit_dia	2	neg	1.57996e+08	1.88651e+07	1.7687e+08	3.41841e+06	3.51828e+06	3.55092e+06	5.64341e+06	6.65316e+06	6.41915e+06
M311T435_1	Pyrenophorol		311.168	435	312.157	7.523	C16H24O6	[M-H]-							22248-41-5		NaturalProducts	2	neg	1.23123e+08	1.20623e+08	4.37872e+06	1.81509e+08	1.68958e+08	2.39966e+08	1.17075e+08	1.27778e+08	1.23068e+08
M301T306	Pterostilbene	紫檀茋; 紫檀芪	301.108	306.5	256.11	1.46851	C16H16O3	[M+HCOO]-	Phenols	酚类	Stilbenoids	芪类	C10287	Biosynthesis of other secondary metabolites	1318852-41-3	HMDB0130987	mzkit_dia	2	neg	2.98034e+06	2.47625e+06	3.01527e+06	4.06295e+07	2.82002e+06	2.28592e+06	8.73036e+06	2.33367e+06	9.05917e+06
M501T187_1	6'-O-Malonyldaidzin	6-O-丙二酰基大豆苷	501.101	187.2	502.111	6.67487	C24H22O12	[M-H]-	Coumarins and derivatives	黄酮类	Furanocoumarins	异黄酮	C16191		124590-31-4	HMDB0041263	mzkit_dia	2	neg	3.38693e+07	1.80433e+07	3.66366e+07	85856.5	59707.4	101889	5.24612e+06	1.09565e+07	9.64731e+06
M741T348	Periplocin	杠柳毒苷	741.379	347.6	696.372	12.172	C36H56O13	[M+HCOO]-	Steroids	类固醇					13137-64-9		MoNA	2	neg	24468.8	14141	23071.7	7.83292e+06	8.36407e+06	9.8654e+06	4.16743e+06	3.87548e+06	2.34196e+06
M415T270	Coreopsin		415.104	269.5	434.121	1.0846	C21H22O10	[M-H2O-H]-	Flavonoids	黄酮类	Chalcones	查尔酮			499-29-6		mzkit_dia	2	neg	299364	381901	399546	3.67059e+07	1.66738e+07	3.09147e+07	1.59622e+07	1.46419e+07	1.60736e+07
M311T83	Rhamnazin	3,7-二甲氧基-3,4,5-三羟基黄酮; 3,7-二-O-甲基槲皮素	311.079	83.2	330.074	7.277	C17H14O7	[M-H2O-H]-	Flavonoids	黄酮类	Flavonols	黄酮醇			552-54-5		mzVault	2	neg	1.01426e+07	8.61845e+06	1.17797e+07	2.42593e+07	1.93221e+07	1.95118e+07	2.38649e+07	2.17919e+07	2.44005e+07
M343T255_2	Artemisinin	青蒿素	343.139	254.5	282.147	1.84992	C15H22O5	[M+HCO3]-	Terpenoids	萜类	Sesquiterpenoids	倍半萜类	C09538		119241-68-8		mzkit_dia	2	neg	1.20217e+07	9.34292e+06	1.13585e+07	1.56283e+06	1.82474e+06	1.66823e+06	2.77078e+06	1.86295e+06	2.74796e+06
M288T400	Atropine	阿托平; 阿脱品; 阿妥品; 阿托品; 菱胺	288.124	400.3	289.168	12.832	C17H23NO3	[M-H]-	Alkaloids	生物碱			C01479	Biosynthesis of other secondary metabolites	16175-85-2	HMDB0014568	mzVault	2	neg	2481.33	12889.5	7002.15	1.91082e+07	2.03578e+07	2.13165e+07	6.94935e+06	7.60174e+06	7.93304e+06
M225T264	4-(4-Hydroxyphenyl)-2-butanone	4-(4-羟苯基) -2-丁酮; 覆盆子酮; 树莓酮	225.077	263.6	164.084	0.194511	C10H12O2	[M+HCO3]-	Phenols	酚类	1-hydroxy-2-unsubstituted benzenoids				5471-51-2	HMDB0033723	mzkit_dia	2	neg	6.43777e+06	7.25996e+06	7.45659e+06	6.09096e+06	989674	8.51027e+06	3.87895e+06	3.48474e+06	363527
M261T147	3-hydroxy-5-methoxybiphenyl		261.077	147.4	200.084	0.16769	C13H12O2	[M+HCO3]-	Others	其他					55814-99-8		mzkit_dia	2	neg	479223	539034	483895	1.97926e+08	1.96434e+08	1.98684e+08	4.33603e+07	4.21025e+07	4.78243e+07
M239T222	Methyleugenol	丁香酚甲醚; 甲基丁香酚	239.092	221.7	178.099	0.807136	C11H14O2	[M+HCO3]-	Benzene and substituted derivatives	苯丙素类	Methoxybenzenes		C10454	Biosynthesis of other secondary metabolites	93-15-2	HMDB0031864	mzkit_dia	2	neg	2.10315e+06	1.21853e+06	2.32996e+06	1.90187e+06	1.85906e+06	1.8415e+06	1.18729e+06	976851	7.00422e+06
M461T136	Arenobufagin	沙蟾蜍精; 沙蟾毒精	461.173	136.4	416.22	19.509	C24H32O6	[M+HCOO]-	Steroids	类固醇			C20035		464-74-4		mzVault	2	neg	1.95935e+06	2.03611e+06	1.97414e+06	1.00865e+08	1.01869e+08	6.31228e+07	4.63e+07	2.92544e+07	4.7657e+07
M311T349	methyl farnesoate	反式,反式-法尼基酸甲酯	311.186	349.1	250.193	1.89012	C16H26O2	[M+HCO3]-		其他			C16503		10485-70-8		mzkit_dia	2	neg	2.49053e+07	2.78513e+07	2.52436e+07	5.04802e+07	5.13245e+07	4.74063e+07	3.22383e+07	3.74073e+07	3.75629e+07
M273T357	Benzyl benzoate	苯甲酸苄酯	273.076	357.4	212.084	1.99131	C14H12O2	[M+HCO3]-	Benzene and substituted derivatives	其他	Benzoic acids and derivatives		C12537		347840-01-1	HMDB0014814	mzkit_dia	2	neg	2.51083e+06	2.7889e+06	3.01147e+06	8.97212e+06	9.99029e+06	1.04511e+07	2.28645e+06	1.99655e+06	1.77533e+06
M391T48	Tomentin		391.067	47.8	346.069	1.10472	C17H14O8	[M+HCOO]-	Flavonoids	黄酮类	Flavonols	黄酮醇	C04581		59171-23-2		mzkit_dia	2	neg	3.00813e+06	3.16173e+06	3.19192e+06	7.42749e+06	5.66951e+07	6.17049e+07	3.45552e+06	3.1525e+06	3.31427e+06
M351T86_1	(-)-Epigallocatechin	(-)-表没食子酸儿茶素 (EGC); (-)-表没食子儿茶素	351.07	86.2	306.074	4.42355	C15H14O7	[M+HCOO]-	Flavonoids	黄酮类	Flavanol	黄烷醇	C12136	Biosynthesis of other secondary metabolites	970-74-1	HMDB0038361	mzkit_dia	2	neg	3.86685e+08	4.92872e+08	5.23536e+08	1.17482e+07	1.19479e+07	1.19728e+07	3.26867e+07	4.53337e+07	5.02743e+07
M211T150	Benzyl acetate	乙酸苄酯	211.061	150.5	150.068	0.448116	C9H10O2	[M+HCO3]-	Benzene and substituted derivatives	其他	Benzyloxycarbonyls		C15513		140-11-4	HMDB0031310	mzkit_dia	2	neg	921573	1.01161e+06	887533	6.30855e+07	7.23021e+07	6.92219e+07	3.65733e+07	3.3633e+07	3.52602e+07
M393T236	alpha-Bixin	胭脂树橙	393.211	235.5	394.214	10.8807	C25H30O4	[M-H]-	Terpenoids	萜类	Carotenoids	类胡萝卜素类	C08582		6983-79-5	HMDB0035317	mzkit_dia	2	neg	5.36034e+06	9.40093e+06	4.43948e+07	1.08529e+07	3.35975e+06	9.9964e+06	9.70279e+06	1.00887e+07	1.21832e+07
M224T226	6-Benzylaminopurine	6-苄氨基嘌呤	224.092	226.5	225.101	8.76505	C12H11N5	[M-H]-	Imidazopyrimidines	其他	Purines and purine derivatives		C11263		1214-39-7	HMDB0039238	mzkit_dia	2	neg	5.09919e+07	5.36057e+07	5.22762e+07	1.70492e+09	1.54621e+09	1.51655e+09	1.5464e+09	1.52278e+09	1.57725e+09
M441T166	Norbixin	降红木素	441.184	165.7	380.199	3.92712	C24H28O4	[M+HCO3]-	Prenol lipids		Diterpenoids		C08608		542-40-5	HMDB0035832	mzkit_dia	2	neg	633327	795227	831247	1.47978e+07	2.64058e+07	1.27209e+07	1.19558e+07	4.54334e+06	1.38541e+07
M671T285	Catharanthine	长春质碱; 泻花碱	671.358	284.5	336.184	3.367	C21H24N2O2	[2M-H]-	Alkaloids	生物碱	Bisindole	双吲哚	C09107	Biosynthesis of other secondary metabolites	2468-21-5		mzVault	2	neg	6.13338e+07	4.88697e+07	4.87187e+07	24114.6	58715.7	1.61352e+06	2.97666e+07	3.1585e+07	3.08995e+07
M101T689	Iron	铁标准溶液	100.934	689.4	55.9349	4.532	Fe	[M+HCOO]-					C00023		12597-68-1		mzVault	2	neg	2.89326e+08	3.18446e+08	4.53156e+08	3.50382e+08	3.00357e+08	2.95285e+08	2.60131e+08	2.33851e+08	8.41129e+07
M229T244	(6E)-8-oxogeraniol		229.098	244.2	168.115	5.85832	C10H16O2	[M+HCO3]-	Others	其他			C20223		38290-51-6		mzkit_dia	2	neg	1.51399e+07	1.52514e+07	1.42515e+07	8.36644e+07	1.39482e+08	1.44932e+08	4.87441e+07	4.10116e+07	4.2913e+07
M351T74_1	(+)-Gallocatechin	(+)-没食子儿茶素; 儿茶素; 右旋没食子儿茶素	351.071	73.6	306.074	4.7084	C15H14O7	[M+HCOO]-	Flavonoids	黄酮类	Flavanols	黄烷醇	C12127	Biosynthesis of other secondary metabolites	1617-55-6	HMDB0038365	mzkit_dia	2	neg	2.62923e+08	3.77309e+08	4.29694e+08	1.11438e+07	1.12884e+07	3.19223e+06	4.65176e+07	8.01053e+07	1.03363e+08
M312T86	Picrocrocin	青霉素; 苦番紅花素	312.136	86.4	330.168	7.6275	C16H26O7	[M-NH3-H]-	Organooxygen compounds	萜类	Carbohydrates and carbohydrate conjugates	类胡萝卜素类	C17055		138-55-6	HMDB0005796	mzkit_dia	2	neg	3.21473e+07	3.32362e+07	3.42698e+07	4.97048e+06	5.96653e+06	4.91932e+06	8.32969e+06	7.4828e+06	1.08867e+07
M1284T290_3	Rubusoside	甜叶悬钩子苷; 甜茶苷	1283.64	289.8	642.325	0.877517	C32H50O13	[2M-H]-	Terpenoids	萜类	Diterpenoids	双萜类			64849-39-4		mzkit_dia	2	neg	1.82413e+07	2.10668e+07	4.65767e+06	1.61291e+08	1.65809e+08	2.18864e+08	9.03304e+07	1.15476e+08	9.27911e+07
M373T234	Swertiamarin	獐牙菜苦甙; 獐牙菜苦素	373.112	234.3	374.121	6.204	C16H22O10	[M-H]-	Terpenoids	萜类	Iridoids	环烯醚萜	C09800		17388-39-5		NaturalProducts	2	neg	7.16983e+07	8.97753e+07	9.80431e+07	1.91176e+06	1.74727e+06	1.57969e+06	4.05978e+07	6.71241e+06	4.10725e+07
M269T55	Sinapaldehyde	反式-3,5-二甲氧-4-羟基肉桂醛; 芥子醛; TRANS-3,5-二甲氧基-4-羟基肉桂醛	269.066	55.2	208.074	1.01752	C11H12O4	[M+HCO3]-		酚类			C05610	Biosynthesis of other secondary metabolites	20649-43-8		mzkit_dia	2	neg	1.17217e+07	1.26404e+07	1.20085e+07	3.37016e+07	6.95749e+07	3.73175e+07	3.11216e+07	2.77253e+07	3.50703e+07
M461T302_1	Glucoibarin		461.058	302.2	479.095	7.21813	C15H29NO10S3	[M-NH3-H]-	Glucoside	糖苷类	Glucosinolate	硫代葡萄糖苷			112572-51-7		mzkit_dia	2	neg	1.31522e+07	5.40421e+06	1.45481e+07	285904	522759	421892	2.01535e+07	1.82673e+07	2.0074e+07
M681T231_3	Corydalis L	(-)-异延胡索单酚碱; (-)-四氢非洲防己碱; (-)-异胭脂红; 四氢非洲方己碱	681.323	231.1	341.163	7.59818	C20H23NO4	[2M-H]-	Alkaloids	生物碱	Isoquinoline Alkaloids	异喹啉生物碱	C04118	Biosynthesis of other secondary metabolites	483-34-1		mzkit_dia	2	neg	5.38115e+06	2.93946e+07	5.16342e+06	146965	253136	159255	5.52779e+06	4.10542e+06	1.58322e+06
M241T617	Pentadecanoic acid	十五烷酸; 十五酸	241.217	616.8	242.225	1.209	C15H30O2	[M-H]-	Fatty Acyls	脂质和类脂分子	Fatty acids and conjugates	脂肪酸	C16537		1002-84-2	HMDB0000826	MoNA	2	neg	8.8106e+07	9.95727e+07	9.80607e+07	1.90178e+07	2.73586e+07	2.7055e+07	4.83324e+07	5.17122e+07	5.82869e+07
M419T127	Matairesinol	罗汉松树脂酚; 罗汉松脂素	419.132	126.7	358.142	7.27642	C20H22O6	[M+HCO3]-	Phenylpropanoid	苯丙素类	Lignan	木酚素	C10682	Biosynthesis of other secondary metabolites	580-72-3	HMDB0035698	mzkit_dia	2	neg	1.694e+06	1.39213e+06	1.86038e+06	3.97759e+07	1.42243e+07	3.1437e+07	4.60718e+06	2.61789e+06	1.58265e+06
M363T83	Dihydroconiferyl alcohol	3-(4-羟基-3-甲氧基苯)-1-丙醇; 二氢松柏醇	363.178	82.8	182.094	9.09301	C10H14O3	[2M-H]-	Phenols	酚类	Methoxyphenols		C10448		2305-13-7	HMDB0303757	mzkit_dia	2	neg	4.36615e+06	1.64387e+06	5.83311e+06	1.70248e+08	1.73368e+08	1.59344e+08	8.19788e+07	7.25946e+07	6.50263e+07
M161T331	(E)-methyl ester 3-phenyl-2-propenoic acid	肉桂酸甲酯	161.061	330.8	162.068	1.23916	C10H10O2	[M-H]-	Cinnamic acids and derivatives	苯丙素类	Cinnamic acid esters		C06358		1754-62-7	HMDB0303905	mzkit_dia	2	neg	5.72297e+06	5.80891e+06	6.12198e+06	8.58385e+06	1.17269e+07	8.30893e+06	1.09781e+07	7.99466e+06	1.11465e+07
M409T228	Vicianin		409.111	228.3	427.148	7.6106	C19H25NO10	[M-NH3-H]-	Organooxygen compounds	生氰配糖体类	Carbohydrates and carbohydrate conjugates		C01870		155-57-7	HMDB0029900	mzkit_dia	2	neg	30532.5	11563.6	26997	5.12859e+06	5.59604e+06	5.44872e+06	2.60496e+06	3.19906e+06	3.24648e+06
M307T95	3,3'-Diindolylmethane	3,3-亚甲基二吲哚; 3,3-二吲哚甲烷; 3,3'-二吲哚甲烷	307.096	94.7	246.116	13.0606	C17H14N2	[M+HCO3]-	Alkaloids	生物碱	Alkaloid Dimers	生物碱二聚体			1968-05-4	HMDB0246001	mzkit_dia	2	neg	6.65563e+06	5.42255e+06	6.85879e+06	5.243e+06	5.44662e+06	5.56648e+06	9.73739e+06	2.89812e+06	4.91108e+06
M243T72	Uridine	尿苷	243.062	72.3	244.07	2.702	C9H12N2O6	[M-H]-	Pyrimidine nucleosides	核苷、核苷酸和类似物			C00299	Membrane transport; Nucleotide metabolism	58-96-8	HMDB0000296	BioDeepDB	2	neg	1.69629e+08	2.66025e+08	2.76192e+08	6.01401e+08	1.30855e+07	4.46578e+08	2.24426e+08	2.32096e+08	4.37477e+08
M124T116	Ciliatine	2-氨基乙基膦酸	124.04	115.7	125.024	5.642	C2H8NO3P	[M-H]-	Organic phosphonic acids and derivatives	磷酸盐	Organic phosphonic acids	膦酸	C03557	Membrane transport; Metabolism of other amino acids	2041-14-7	HMDB0011747	BioDeepDB	2	neg	3.05851e+06	3.64896e+06	3.62786e+06	6.89029e+08	6.11202e+08	6.03955e+08	3.23253e+08	2.22568e+08	2.96831e+08
M331T81	Salicin	D(-)-水杨苷; 水杨苷	331.102	81.3	286.105	3.779	C13H18O7	[M+HCOO]-	Organooxygen compounds		Carbohydrates and carbohydrate conjugates		C01451	Carbohydrate metabolism	138-52-3	HMDB0003546	NaturalProducts	2	neg	1.57771e+09	1.20453e+09	1.31445e+09	4.74944e+06	4.6921e+06	5.00315e+06	3.56772e+08	3.52756e+08	3.01057e+08
M214T73	Vanillylamine		214.072	73	153.079	1.433	C8H11NO2	[M+HCO3]-	Phenols	酚类	Methoxyphenols		C16666	Biosynthesis of other secondary metabolites	1196-92-5	HMDB0012309	BioDeepDB	2	neg	5.32883e+06	4.40951e+06	4.00598e+06	1.34645e+07	1.61156e+07	1.90402e+07	9.30959e+06	8.33249e+06	9.57591e+06
M503T52_1	Nephritogenoside	甘露三糖; 葡聚糖	503.157	51.9	504.169	9.839	C18H32O16	[M-H]-	Fatty Acyls	糖类及其类似物	Fatty acyl glycosides	多糖	C05404	Carbohydrate metabolism	13382-86-0	HMDB0060468	BioDeepDB	2	neg	5.55745e+07	9.58366e+07	8.449e+07	9.41979e+07	1.47402e+08	1.50221e+08	1.99134e+08	1.44866e+08	1.43941e+08
M171T44_1	Glycerol 3-phosphate	甘油磷酸; 3-磷酸甘油; sn-甘油-3-磷酸	171.006	43.9	172.014	0.597	C3H9O6P	[M-H]-	Glycerophospholipids	脂质和类脂分子	Glycerophosphates	磷脂	C00093	Lipid metabolism; Membrane transport	57-03-4	HMDB0000126	BioDeepDB	2	neg	2.73705e+06	2.58699e+06	2.59388e+06	7.05626e+07	7.00394e+07	7.09558e+07	7.24933e+06	7.18841e+06	7.27025e+06
M225T88	FA 12_3;O2		225.113	88.1	226.12	1.006	C12H18O4	[M-H]-					C21385		140631-27-2		BioDeepDB	2	neg	6.52365e+07	7.13468e+07	6.79466e+07	3.81084e+06	4.43416e+06	3.95167e+06	2.29767e+07	2.39078e+07	2.48471e+07
M181T73	2-Hydroxyacetophenone	2-羟基苯乙酮	181.051	73.2	136.052	0.168	C8H8O2	[M+HCOO]-	Organooxygen compounds	其他	Carbonyl compounds		C07189		582-24-1	HMDB0245150	BioDeepDB	2	neg	5.76674e+06	5.57615e+06	5.57046e+06	7.91159e+06	7.91383e+06	1.68963e+07	1.54391e+07	1.18465e+07	1.67078e+07
M218T54	N-Acetylleucine	N-乙酰-DL-亮氨酸; N-乙酰-L-亮氨酸; N-乙酰亮氨酸	218.104	54.2	173.105	1.414	C8H15NO3	[M+HCOO]-	Carboxylic acids and derivatives	有机酸及其衍生物	Amino acids, peptides, and analogues	氨基酸、肽和类似物	C02710		1188-21-2	HMDB0011756	BioDeepDB	2	neg	9.6545e+07	8.9974e+07	9.50684e+07	6.38522e+07	7.05537e+07	7.82381e+07	7.43477e+07	8.74166e+07	9.23625e+07
M259T43_1	D-Tagatose 1-phosphate		259.022	43.4	260.03	0.932	C6H13O9P	[M-H]-	Organooxygen compounds		Carbohydrates and carbohydrate conjugates		C02888	Carbohydrate metabolism	49594-02-7	HMDB0006797	BioDeepDB	2	neg	836487	788111	798953	7.9489e+07	7.82926e+07	8.25354e+07	6.74925e+06	6.58663e+06	6.14582e+06
M417T221	Gentiopicrin	龙胆苦苷; 龙胆苦甙	417.104	221.2	356.111	0.109	C16H20O9	[M+HCO3]-	Terpenoids	萜类	Iridoids	环烯醚萜	C09782		20831-76-9		MoNA	2	neg	8.19688e+06	8.19907e+06	8.36941e+06	324196	227733	250492	3.88521e+06	4.30277e+06	4.22819e+06
M241T45	Galactose 1-phosphate	半乳糖-1-磷酸	241.012	45.5	260.03	1.562	C6H13O9P	[M-H2O-H]-	Suger phosphate	磷酸糖	Galactose phosphate	磷酸半乳糖	C00446	Carbohydrate metabolism	2255-14-3		BioDeepDB	2	neg	1.30201e+08	1.30206e+08	1.34448e+08	4.20649e+06	2.02576e+06	2.30854e+06	4.40192e+07	4.85538e+07	4.8848e+07
M523T335_1	Alliumoside A		523.174	334.8	478.111	14.266	C22H22O12	[M+HCOO]-	Flavonoids	黄酮类	Flavonoid glycosides	黄酮醇			58902-89-9	HMDB0036120	NaturalProducts	2	neg	1.35543e+08	9.56387e+07	2.8415e+07	297385	284392	313391	1.85264e+07	1.84134e+07	2.4092e+07
M301T285	Chrysophanol-9-anthrone		301.072	284.9	240.079	0.195236	C15H12O3	[M+HCO3]-	Anthracenes	醌类		蒽醌类	C10314		491-58-7	HMDB0250218	mzkit_dia	2	neg	372905	240186	475949	1.12206e+07	1.10458e+07	1.22136e+07	6.73754e+06	6.80639e+06	6.92005e+06
M577T255_1	Apigenin 7-O-beta-D-rutinoside	野漆树苷	577.246	254.8	578.164	1.505	C27H30O14	[M-H]-	Flavonoids	黄酮类	Flavonoid glycosides	黄酮	C12627	Biosynthesis of other secondary metabolites	17306-46-6	HMDB0303149	BioDeepDB	2	neg	4.68525e+07	1.38557e+07	4.65037e+07	2.14488e+06	2.2297e+06	2.05341e+06	1.44548e+07	2.23681e+07	1.58218e+07
M327T56	Rhamnose	L-鼠李糖	327.13	55.8	164.068	0.721	C6H12O5	[2M-H]-	Saccharides	糖类	Monosaccharide	单糖	C00507	Carbohydrate metabolism	3615-41-6		BioDeepDB	2	neg	2.35695e+08	2.45768e+08	2.28317e+08	5.55561e+07	5.60676e+07	5.84644e+07	8.48623e+07	8.71857e+07	9.15858e+07
M135T291	4-Hydroxy-3-methoxybenzenemethanol	4-羟基-3-甲氧基苯甲醇; 4-羟基-3-甲氧基苄醇	135.045	291.5	154.063	1.114	C8H10O3	[M-H2O-H]-	Phenols	酚类	Methoxyphenols		C06317		498-00-0	HMDB0032012	BioDeepDB	2	neg	2.93758e+07	3.2263e+07	3.11363e+07	1.58536e+07	1.39022e+07	1.23748e+07	1.62988e+07	1.64183e+07	1.58551e+07
M265T376	Juvenile hormone III	保幼激素3	265.181	376	266.188	1.478	C16H26O3	[M-H]-	Terpenoids	萜类	Sesquiterpenoids	倍半萜类	C09694		22963-93-5		BioDeepDB	2	neg	1.39214e+07	1.25723e+07	1.23482e+07	233035	281612	313212	4.51644e+06	4.57016e+06	4.20553e+06
M339T118	Sinapoyl malate	芥子酰基菜果酸酯	339.074	117.9	340.079	6.629	C15H16O9	[M-H]-	Phenylpropanoids	苯丙素类	Monolignols	木质素	C02887	Biosynthesis of other secondary metabolites	76656-81-0		BioDeepDB	2	neg	1.05615e+08	1.16944e+08	1.20443e+08	2.70766e+06	2.83026e+06	2.81483e+06	4.16491e+07	2.80464e+07	2.78022e+07
M225T74	Porphobilinogen	胆色素原; 紫质胆素原	225.087	73.8	226.095	4.336	C10H14N2O4	[M-H]-	Organonitrogen compounds		Amines		C00931	Metabolism of cofactors and vitamins	487-90-1	HMDB0000245	BioDeepDB	2	neg	4.94463e+06	3.06982e+06	7.71235e+06	2.69413e+07	2.52578e+07	3.02482e+07	1.36165e+07	1.38699e+07	1.41804e+07
M164T334	Normetanephrine	去甲变肾上腺素	164.072	333.6	183.09	0.625	C9H13NO3	[M-H2O-H]-	Phenols	有机酸及其衍生物	Methoxyphenols	氨基酸	C05589	Amino acid metabolism	97-31-4	HMDB0000819	BioDeepDB	2	neg	4.00753e+06	4.28969e+06	4.45759e+06	1.81068e+08	1.83584e+08	1.89536e+08	1.00541e+08	1.14028e+08	1.19342e+08
M373T262	Deoxyloganin		373.126	262.1	374.158	8.227	C17H26O9	[M-H]-	Terpenoids	萜类	Monoterpenoids	单萜	C06071	Metabolism of terpenoids and polyketides	26660-57-1		BioDeepDB	2	neg	5.57838e+07	1.34734e+07	1.36341e+07	1.64638e+07	2.13061e+07	2.01857e+07	3.35085e+07	1.87173e+07	1.95416e+07
M193T111	Methyl beta-D-glucopyranoside	甲基-β-D-吡喃葡萄糖苷半水合物; 甲基 β-D-吡喃葡萄糖苷; 甲基-β-D-吡喃半乳糖苷; 甲基 Β-D-吡喃葡萄糖苷; 甲基-Β-D-吡喃半乳糖苷	193.07	110.8	194.079	8.587	C7H14O6	[M-H]-	Organooxygen compounds	糖类及其类似物	Carbohydrates and carbohydrate conjugates		C03619	Membrane transport	709-50-2	HMDB0029965	BioDeepDB	2	neg	1.51527e+07	1.51141e+07	1.5874e+07	2.08475e+07	2.28447e+07	2.22337e+07	1.40781e+07	1.46037e+07	1.40775e+07
M342T88	Laudanine	勞丹寧; 劳丹烷	342.168	87.8	343.178	7.811	C20H25NO4	[M-H]-	Alkaloids	生物碱	Benzylisoquinoline	苄基异喹啉	C09555		301-21-3		BioDeepDB	2	neg	2.03273e+06	2.04048e+06	1.99075e+06	3.20789e+07	4.37434e+07	4.23663e+07	1.38327e+07	1.71445e+07	1.42902e+07
M254T44	Vestitol		254.068	43.7	272.105	13.4932	C16H16O4	[M-NH3-H]-	Flavonoids	黄酮类	Isoflavonoids	异黄酮	C10540		56701-24-7	HMDB0133781	mzkit_dia	2	neg	9.89235e+06	1.13197e+07	9.96423e+06	1.35033e+08	1.4183e+08	1.51084e+08	8.37422e+07	7.49063e+07	7.76992e+07
M403T264_1	Gardenin B	栀子黄素 B; 栀子黄素B	403.101	264.2	358.105	5.83323	C19H18O7	[M+HCOO]-	Flavonoids	黄酮类	Flavones	黄酮	C15109		2798-20-1	HMDB0302154	mzkit_dia	2	neg	2.57565e+06	2.73549e+06	2.86438e+06	5.70337e+06	7.63184e+06	7.05705e+06	1.56087e+06	2.89493e+06	2.8129e+06
M204T274	Indoleacetaldehyde	吲哚-3-乙醛	204.067	274.3	159.068	0.421529	C10H9NO	[M+HCOO]-	Indoles and derivatives	其他	Indoles		C00637	Amino acid metabolism	2591-98-2	HMDB0001190	mzkit_dia	2	neg	1.04635e+07	1.15377e+07	1.22514e+07	1.22885e+08	1.19895e+08	1.44958e+08	9.49921e+07	9.21847e+07	5.38693e+07
M180T71	L-Tyrosine	L-酪氨酸; 酪氨酸	180.063	70.8	181.074	18.4	C9H11NO3	[M-H]-	Carboxylic acids and derivatives	有机酸及其衍生物	Amino acids, peptides, and analogues	氨基酸	C00082	Metabolism of cofactors and vitamins; Metabolism of other amino acids; Biosynthesis of other secondary metabolites; Translation; Amino acid metabolism	60-18-4	HMDB0000158	BioDeepDB	2	neg	2.65216e+08	2.6267e+08	2.70774e+08	9.65916e+07	9.81131e+07	8.09252e+07	5.33834e+07	5.3137e+07	6.4038e+07
M897T57_2	6-(Methylthio)hexyl glucosinolate		897.166	56.8	449.085	3.67604	C14H27NO9S3	[2M-H]-	Organooxygen compounds	硫代葡萄糖苷	Carbohydrates and carbohydrate conjugates		C17250	Biosynthesis of other secondary metabolites	74542-17-9	HMDB0038409	mzkit_dia	2	neg	8.7983e+07	1.19748e+08	9.03255e+07	646685	693266	852318	2.20368e+07	2.20373e+07	2.13467e+07
M377T392	Gibberellin A116		377.194	391.9	332.199	6.767	C20H28O4	[M+HCOO]-	Prenol lipids		Diterpenoids		C11857	Metabolism of terpenoids and polyketides	1164-45-0	HMDB0301912	BioDeepDB	2	neg	1.71276e+06	1.89807e+06	2.12582e+06	1.46509e+06	910064	1.41708e+06	989406	789111	874266
M351T250	Lamuran	四氢鸭脚木碱	351.166	249.6	352.179	13.973	C21H24N2O3	[M-H]-	Alkaloids	生物碱	Indole Alkaloids	吲哚生物碱	C11682	Biosynthesis of other secondary metabolites	6474-90-4		BioDeepDB	2	neg	5.41303e+07	6.01372e+07	7.43383e+07	2.38799e+06	2.17556e+06	2.45462e+06	1.74913e+07	1.5691e+07	1.92012e+07
M567T283_2	Baccatin III	巴卡亭III; 巴卡亭 Ⅲ	567.216	283.4	586.241	13.5017	C31H38O11	[M-H2O-H]-	Terpenoids	萜类	Diterpenoids	双萜类	C11900	Metabolism of terpenoids and polyketides	27548-93-2		mzkit_dia	2	neg	2.60549e+08	8.20895e+07	1.21436e+08	7.01591e+06	9.51614e+06	3.47111e+07	6.06351e+07	6.32738e+07	8.39757e+07
M311T372	9(S)-HPODE		311.222	371.8	312.23	2.155	C18H32O4	[M-H]-	Fatty Acyls		Lineolic acids and derivatives		C14827	Lipid metabolism	29774-12-7	HMDB0006940	BioDeepDB	2	neg	9.52767e+07	1.02008e+08	1.10596e+08	2.66081e+07	2.37462e+07	3.97825e+07	7.27918e+07	7.2308e+07	7.57669e+07
M227T84	Isopimpinellin	异茴芹内酯; 异虎耳草素; 异茴芹灵	227.141	84	246.053	13.339	C13H10O5	[M-H2O-H]-	Coumarins and derivatives	苯丙素类	Furanocoumarins		C02162		482-27-9	HMDB0034312	BioDeepDB	2	neg	2.42692e+06	2.41999e+06	2.44265e+06	1.29302e+07	1.75591e+07	1.31679e+07	7.34456e+06	5.81543e+06	5.81311e+06
M234T229	Methyl indole-3-acetate	吲哚-3-乙酸甲酯; 吲哚-3-醋酸甲酯	234.077	229	189.079	2.47005	C11H11NO2	[M+HCOO]-	Indoles and derivatives	其他	Indolyl carboxylic acids and derivatives		C20635		1912-33-0	HMDB0029738	mzkit_dia	2	neg	9.49699e+06	9.85967e+06	9.55711e+06	6.97726e+08	6.83337e+08	6.91959e+08	3.50082e+08	3.577e+08	3.60837e+08
M163T335	3,4-Dihydroxyhydrocinnamic acid	3,4-二羟苯基丙酸; 3,4-二羟基苯基丙酸; 二氢咖啡酸; 3,4-二羟基苯丙酸	163.04	334.9	182.058	0.831	C9H10O4	[M-H2O-H]-	Phenylpropanoic acids	酚类			C10447	Amino acid metabolism	1078-61-1	HMDB0000423	BioDeepDB	2	neg	3.93992e+07	4.17908e+07	4.08119e+07	3.9874e+07	4.23495e+07	4.54822e+07	3.30983e+07	3.44498e+07	2.42601e+07
M211T121	Perillic acid	紫苏酸	211.098	121.3	166.099	0.578	C10H14O2	[M+HCOO]-	Prenol lipids	萜类	Monoterpenoids	单萜	C11924	Metabolism of terpenoids and polyketides	7694-45-3	HMDB0004586	BioDeepDB	2	neg	2.05563e+07	2.11728e+07	2.11211e+07	2.35425e+06	2.9199e+06	2.66866e+06	9.33948e+06	7.14835e+06	7.00684e+06
M223T55	Gluconolactone	d-葡糖酸内酯; 葡萄糖酸内酯; D-葡糖酸内酯	223.046	55.2	178.048	0.626	C6H10O6	[M+HCOO]-	Organooxygen compounds	糖类及其类似物	Carbohydrates and carbohydrate conjugates	单糖	C00198	Carbohydrate metabolism	135820-79-0	HMDB0000150	BioDeepDB	2	neg	113718	84345.8	268380	1.10395e+08	1.11917e+08	1.17234e+08	2.26265e+07	2.08947e+07	2.33792e+07
M143T222	Cyclohexanone	聚环己酮; 环己酮	143.071	222.4	98.0732	0.947	C6H10O	[M+HCOO]-	Organooxygen compounds		Carbonyl compounds		C00414		9003-41-2	HMDB0003315	BioDeepDB	2	neg	104699	144196	106107	1.93902e+07	2.04273e+07	3.19404e+07	5.05176e+06	5.08917e+06	4.86797e+06
M841T380_1	Soyasaponin III	大豆皂苷 III	841.45	379.8	796.461	10.442	C42H68O14	[M+HCOO]-	Prenol lipids		Terpene glycosides		C19865		55304-02-4	HMDB0034651	BioDeepDB	2	neg	1.07003e+06	1.23028e+06	872368	5.53904e+06	3.1864e+06	3.05477e+06	2.83216e+06	2.75891e+06	2.81386e+06
M848T331_5	Solanine	α-茄碱; A-茄碱	848.49	331.1	867.498	11.7227	C45H73NO15	[M-H2O-H]-	Steroids	类固醇					20562-02-1		mzkit_dia	2	neg	3.41918e+06	3.25271e+06	3.11971e+06	1.05096e+08	1.08639e+08	6.26533e+07	5.88928e+07	3.24478e+07	5.94876e+07
M357T216	p-Coumaryl alcohol 4-O-glucoside		357.061	216.2	312.121	1.089	C15H20O7	[M+HCOO]-		苯丙素类		木质素	C05855	Biosynthesis of other secondary metabolites	120442-73-1		BioDeepDB	2	neg	1.24238e+07	1.47343e+07	1.48089e+07	3.98238e+06	3.81073e+06	3.72904e+06	9.94298e+06	9.43425e+06	9.75669e+06
M221T178	Cinnamyl acetate	乙酸(肉)桂酯; 乙酸桂酯	221.085	177.8	176.084	13.892	C11H12O2	[M+HCOO]-	Benzene and substituted derivatives	苯丙素类	Styrenes		C12299		21040-45-9	HMDB0029699	BioDeepDB	2	neg	2.46689e+07	2.51994e+07	2.52849e+07	9.41695e+06	9.682e+06	9.8445e+06	1.25733e+07	1.36311e+07	1.41093e+07
M210T73	Betalamic acid		210.041	72.7	211.048	1.39963	C9H9NO5	[M-H]-	Carboxylic acids and derivatives	甜菜黄素	Amino acids, peptides, and analogues		C08538	Biosynthesis of other secondary metabolites	18766-66-0	HMDB0029842	mzkit_dia	2	neg	5.1337e+06	5.33924e+06	5.35474e+06	1.49885e+07	1.51204e+07	4.26709e+06	8.25173e+06	7.24197e+06	1.10474e+06
M727T278_1	Maltotetraose	麦芽四糖	727.227	278	666.222	16.547	C24H42O21	[M+HCO3]-	Organooxygen compounds	糖类及其类似物	Carbohydrates and carbohydrate conjugates	多糖	C02052		34612-38-9	HMDB0001296	BioDeepDB	2	neg	1.09571e+07	5.0198e+06	7.86399e+06	8.34818e+06	1.09833e+07	7.95373e+06	7.1993e+06	1.18724e+07	1.14567e+07
M565T283_2	taxusin		565.26	283.3	504.272	9.23925	C28H40O8	[M+HCO3]-	Others	其他			C20152		19605-80-2		mzkit_dia	2	neg	1.3022e+08	5.7777e+07	2.60902e+07	395781	352453	488145	1.36449e+07	2.32767e+07	4.45502e+06
M393T431_1	Chelerythrine	白屈菜赤碱; 白屈菜红碱	393.124	430.8	348.124	6.15485	C21H18NO4+	[M+HCOO]-	Alkaloids	生物碱	Isoquinoline Alkaloids	异喹啉生物碱	C12227		34316-15-9		mzkit_dia	2	neg	1.43106e+07	1.55499e+07	4.6655e+07	257020	303252	290956	4.32248e+06	2.38457e+07	5.46002e+06
M376T58	Rotenone	鱼藤酮	376.101	58.2	394.142	3.47184	C23H22O6	[M-NH3-H]-	Isoflavonoids	黄酮类	Rotenoids	异黄酮	C07593		83-79-4	HMDB0034436	mzkit_dia	2	neg	2.03199e+06	1.78901e+06	1.48169e+06	2.84723e+08	2.88138e+08	2.90611e+08	1.09179e+08	3.07602e+07	9.46651e+07
M579T298	(-)-Gossypol	(R)-(-)-棉子酚; (-)-棉子素; 棉子醇; 棉籽酚; 棉子酚; 棉酚	579.188	298.5	518.194	1.24902	C30H30O8	[M+HCO3]-	Prenol lipids	酚类	Sesquiterpenoids		C07667	Metabolism of terpenoids and polyketides	1189561-66-7	HMDB0040723	mzkit_dia	2	neg	1.15796e+08	1.27602e+08	1.1595e+07	698839	1.02136e+06	761939	1.6664e+07	5.85845e+06	6.24896e+06
M359T51_1	Nicotinuric acid	N-烟酰甘氨酸; 酰基甘氨酸; 烟酰甘氨酸	359.076	51.2	180.053	4.281	C8H8N2O3	[2M-H]-	Carboxylic acids and derivatives	有机酸及其衍生物	Amino acids, peptides, and analogues	氨基酸、肽和类似物	C05380	Metabolism of cofactors and vitamins	583-08-4	HMDB0003269	Metlin	2	neg	2.27508e+07	2.38241e+07	2.53904e+07	9.96353e+06	1.15153e+07	1.28812e+07	9.07205e+07	8.65664e+07	9.17169e+07
M101T470	Ethylmethylacetic acid	2-甲基丁酸; 卡波姆934	101.025	470	102.068	6.769	C5H10O2	[M-H]-	Fatty Acyls		Fatty acids and conjugates		C18319		9007-16-3	HMDB0002176	Metlin	2	neg	3.86844e+06	2.71139e+07	6.11056e+07	6.52888e+07	5.48692e+07	8.01648e+07	3.16748e+07	3.00698e+07	1.3209e+08
M177T232	phlorisobutyrophenone		177.056	231.7	196.074	0.642622	C10H12O4	[M-H2O-H]-	Organooxygen compounds	其他	Carbonyl compounds		C07351		35458-21-0	HMDB0304461	mzkit_dia	2	neg	1.40938e+06	1.44813e+06	1.47308e+06	6.58362e+06	9.67649e+06	7.50421e+06	4.45719e+06	4.19338e+06	6.99725e+06
M707T94_2	Luteone	羽扇豆异黄酮	707.211	94.4	354.11	3.80252	C20H18O6	[2M-H]-	Isoflavonoids	酚类	Isoflavans		C10498		41743-56-0	HMDB0036595	mzkit_dia	2	neg	8.75203e+07	1.07394e+07	2.92313e+07	1.48127e+07	1.16449e+07	9.11754e+06	1.92055e+07	2.15458e+07	4.22326e+07
M227T195	8-oxogeranial		227.093	195.2	166.099	1.79231	C10H14O2	[M+HCO3]-		萜类		单萜	C17622	Metabolism of terpenoids and polyketides	80054-40-6		mzkit_dia	2	neg	4.69234e+07	4.64804e+07	4.7612e+07	3.90424e+06	4.02407e+06	6.29464e+06	1.9043e+07	1.91106e+07	1.98925e+07
M667T228_2	Rehmannioside	地黄苷 D; 地黄苷D; 地黄甙 D	667.206	228	686.227	4.634	C27H42O20	[M-H2O-H]-	Terpenoids	萜类	Iridoids	环烯醚萜			81720-08-3		mzVault	2	neg	1.09717e+07	4.89883e+07	6.21002e+07	1.30347e+06	1.62486e+06	1.6854e+06	5.33398e+06	1.9213e+06	2.13905e+06
M305T86	stylopine	金罂粟碱	305.081	86.4	323.116	2.71003	C19H17NO4	[M-NH3-H]-	Others	其他			C05175	Biosynthesis of other secondary metabolites	84-39-9		mzkit_dia	2	neg	435255	1.70104e+06	2.03283e+06	7.79809e+06	5.53805e+06	8.72885e+06	1.93803e+06	4.01592e+06	1.96748e+06
M177T74	Aesculetin	七叶内酯; 秦皮乙素; 七叶亭; 6,7-二羟基香豆素; 七叶苷	177.019	73.8	178.027	0.176	C9H6O4	[M-H]-	Coumarins and derivatives	苯丙素类	Hydroxycoumarins		C09263		91753-33-2	HMDB0030819	NaturalProducts	2	neg	1.08157e+07	1.51243e+07	1.4093e+07	6.99893e+07	7.12764e+07	7.5792e+07	6.37888e+07	6.39843e+07	6.71938e+07
M205T42	Temurin	四甲尿酸	205.072	41.7	224.091	4.85088	C9H12N4O3	[M-H2O-H]-	Imidazopyrimidines		Purines and purine derivatives				2309-49-1	HMDB0004328	mzkit_dia	2	neg	1.43637e+07	1.43398e+07	1.33244e+07	160383	199174	151012	1.88634e+07	1.86206e+07	1.79019e+07
M417T72	Kievitone		417.112	71.5	356.126	19.31	C20H20O6	[M+HCO3]-	Isoflavonoids		Isoflavans		C01590		40105-60-0	HMDB0034213	mzVault	2	neg	1.70928e+06	2.75995e+06	2.50271e+06	572434	901053	856670	2.01657e+06	1.85912e+06	2.64257e+06
M171T268	Sulcatone	6-甲基-5-庚烯-2-酮; 甲基庚烯酮	171.103	267.7	126.104	0.801	C8H14O	[M+HCOO]-	Organooxygen compounds	酮类、醛类、酸类	Carbonyl compounds		C07287		110-93-0	HMDB0035915	BioDeepDB	2	neg	1.06837e+07	9.05826e+06	1.07847e+07	3.28123e+06	1.25674e+07	3.42539e+06	1.85886e+07	4.26563e+06	1.69606e+07
M447T257	Oleandolide		447.223	257.4	386.23	1.252	C20H34O7	[M+HCO3]-					C11990		68540-16-9		mzVault	2	neg	9.42426e+07	4.32164e+07	4.66364e+07	1.59396e+07	1.52806e+07	1.55594e+07	1.20548e+07	1.49843e+07	1.36923e+07
M94T75	Pyridin-3-ol	3-羟基吡啶	94.0303	75	95.0371	4.939	C5H5NO	[M-H]-		生物碱					80618-81-1		NaturalProducts	2	neg	166169	329759	250248	6.26664e+07	6.43316e+07	6.82051e+07	3.02625e+07	3.07131e+07	3.0252e+07
M173T74	3-(Dimethylaminomethyl)indole	禾草碱; 芦竹碱	173.082	74	174.116	0.162	C11H14N2	[M-H]-	Indoles and derivatives	生物碱	Indoles		C08304		87-52-5	HMDB0035762	NaturalProducts	2	neg	9.65824e+06	1.11042e+07	1.0421e+07	3.65318e+06	5.40061e+06	4.57318e+06	8.67364e+06	8.95153e+06	9.08161e+06
M151T194	4-hydroxyphenylacetate	4-羟基苯乙酸; 对羟基苯乙酸	151.04	193.9	152.047	0.433	C8H8O3	[M-H]-	Phenols	酚类	1-hydroxy-2-unsubstituted benzenoids		C00642	Amino acid metabolism	156-38-7	HMDB0000020	NaturalProducts	2	neg	1.99938e+07	2.05628e+07	1.88971e+07	4.70898e+07	4.76797e+07	5.09542e+07	3.32585e+07	3.30766e+07	3.23985e+07
M442T83	Oxopurpureine		442.177	83.3	381.121	10.942	C21H19NO6	[M+HCO3]-	Aporphines						32845-27-5	HMDB0033522	mzVault	2	neg	2.64112e+06	1.03631e+06	2.77284e+06	1.34449e+07	1.1995e+07	2.93597e+07	9.21182e+06	9.70913e+06	3.0441e+06
M191T211	7,8-DHMC	7,8-二羟基-4-甲基香豆素; 4-甲基瑞香素	191.057	210.9	192.042	5.712	C10H8O4	[M-H]-	Phenylpropanoids	苯丙素类	Coumarins	香豆素			2107-77-9		NaturalProducts	2	neg	1.81611e+08	8.31663e+07	7.77157e+07	1.64664e+07	2.83761e+07	3.00204e+07	3.47857e+07	1.93452e+08	1.68717e+08
M521T340	Oleuropein	橄榄苦苷	521.168	339.6	540.184	3.951	C25H32O13	[M-H2O-H]-	Phenols; Terpenoids	酚类					32619-42-4		NaturalProducts	2	neg	7.40269e+06	8.07372e+06	8.46859e+06	93764.9	52564.7	64063.8	2.95964e+06	3.03019e+06	2.98093e+06
M167T379	beta-Carboline	9H-吡啶[3,4-b]吲哚	167.061	379.1	168.069	0.409	C11H8N2	[M-H]-	Indoles and derivatives	生物碱	Pyridoindoles		C20157		244-66-6	HMDB0012897	NaturalProducts	2	neg	50863.6	88302.7	94951.8	1.32907e+07	1.19444e+07	1.54535e+07	4.53992e+06	5.09562e+06	5.40846e+06
M109T243	Catechol	邻苯二酚	109.03	243.2	110.037	0.906	C6H6O2	[M-H]-	Alkanes	烷类	Catechol	邻苯二酚	C00090		26982-53-6		NaturalProducts	2	neg	4.29484e+06	3.37267e+06	3.11666e+06	2.80408e+07	2.73447e+07	2.79734e+07	2.69248e+07	2.50787e+07	2.57296e+07
M405T357_1	Astringin	白皮杉醇葡萄糖苷	405.119	357.2	406.126	0.741	C20H22O9	[M-H]-	Phenols	酚类	Stilbenoids	芪类	C10245		29884-49-9		NaturalProducts	2	neg	8.11425e+07	8.04822e+07	8.11775e+07	1.63522e+06	1.70415e+06	1.71651e+06	2.56004e+07	2.54733e+07	2.10063e+07
M367T279	E6GC3KV7JK	3-咖啡酰奎尼酸甲酯; 绿原酸甲酯	367.102	279.3	368.111	3.679	C17H20O9	[M-H]-	Phenylpropanoids	苯丙素类	Phenylpropanols	简单苯丙素			123483-19-2		NaturalProducts	2	neg	1.94489e+07	2.14358e+07	2.05631e+07	2.63084e+06	2.61067e+06	2.69124e+06	4.12095e+07	4.26539e+07	4.43428e+07
M315T107_1	Dihydrosanguinarine	二氢血红碱; 二氢血根碱	315.07	107.4	333.1	12.132	C20H15NO4	[M-NH3-H]-	Alkaloids	生物碱	Quinoline Alkaloids	喹啉生物碱	C05191	Biosynthesis of other secondary metabolites	3606-45-9		mzkit_dia	2	neg	5.22541e+07	5.59254e+07	5.51701e+07	3.09475e+07	3.24773e+07	3.25698e+07	1.71702e+07	1.6818e+07	1.36192e+07
M475T51_2	3,4,5-Trimethoxycinnamic acid	3,4,5-三甲氧基肉桂酸; (E)-3,4,5-三甲氧基肉桂酸	475.169	51	238.084	17.336	C12H14O5	[2M-H]-	Phenylpropanoids	苯丙素类	Phenylpropanols	简单苯丙素			90-50-6		NaturalProducts	2	neg	7.67132e+07	7.37357e+07	6.06065e+07	4.99369e+06	4.84239e+06	4.62073e+06	3.42465e+07	4.08766e+07	4.39009e+07
M711T212_3	Stachyose	水苏糖 水合物; 水苏糖	711.221	212.3	666.222	9.488	C24H42O21	[M+HCOO]-	Organooxygen compounds	糖类及其类似物	Carbohydrates and carbohydrate conjugates	多糖	C01613	Carbohydrate metabolism	54261-98-2	HMDB0003553	BioDeepDB	2	neg	3.9677e+07	3.553e+07	3.04766e+07	31322.5	82773.6	95301.6	1.22972e+07	1.18471e+07	7.72288e+06
M375T257	Loganic_acid	马钱苷酸; 落干酸	375.133	256.8	376.137	8.36	C16H24O10	[M-H]-	Terpenoids	萜类	Iridoids	环烯醚萜	C01512	Metabolism of terpenoids and polyketides	22255-40-9		NaturalProducts	2	neg	5.52923e+06	5.91107e+06	6.02658e+06	769880	1.0441e+06	797420	4.70836e+06	3.65854e+06	4.32873e+06
M345T236	Gibberellin A37		345.166	235.8	346.178	6.48431	C20H26O5	[M-H]-	Prenol lipids		Diterpenoids		C14161		38231-54-8	HMDB0035047	mzkit_dia	2	neg	2.63137e+06	2.3846e+06	2.23843e+06	7.67811e+06	6.63822e+06	6.24894e+06	1.75204e+06	2.09334e+06	1.66106e+06
M186T42	Hygrine	古豆碱	186.041	42.3	141.115	0.566	C8H15NO	[M+HCOO]-					C06179	Biosynthesis of other secondary metabolites	45771-52-6	HMDB0302902	mzVault	2	neg	1.13151e+07	1.13592e+07	1.06834e+07	2.03521e+08	2.03287e+08	2.02564e+08	1.26427e+08	1.23146e+08	1.32245e+08
M675T272_2	Columbamine	非洲防己碱	675.274	272.3	338.139	3.73837	C20H20NO4+	[2M-H]-	Alkaloids	生物碱	Isoquinoline	异喹啉	C01795	Biosynthesis of other secondary metabolites	3621-36-1		mzkit_dia	2	neg	4.72879e+07	3.90459e+07	3.42301e+07	67009.7	138537	77905	3.27973e+07	1.93234e+07	2.84254e+07
M116T42	Dimethylpropiothetin	硫代甜菜碱	116.007	42	134.04	6.70149	C5H10O2S	[M-NH3-H]-	Carboxylic acids and derivatives		Carboxylic acid derivatives		C04022	Energy metabolism	7314-30-9	HMDB0251405	mzkit_dia	2	neg	8.34241e+07	8.53558e+07	8.53634e+07	2.50213e+07	2.70025e+07	2.72121e+07	6.39335e+07	6.25041e+07	6.48175e+07
M405T224	Rutarin		405.177	224	424.137	16.444	C20H24O10	[M-H2O-H]-	Coumarins and derivatives		Coumarin glycosides		C09309		20320-81-4	HMDB0030884	mzVault	2	neg	2.67453e+07	6.13144e+07	5.37945e+07	496195	561184	524553	1.98449e+07	1.43274e+07	1.35494e+07
M413T282	Palmatine	黄藤素	413.143	281.7	352.155	11.1191	[C21H22NO4]+	[M+HCO3]-	Alkaloids	生物碱	Isoquinoline	异喹啉	C05315	Biosynthesis of other secondary metabolites	3486-67-7		mzkit_dia	2	neg	2.01899e+07	1.82534e+07	1.84407e+07	1.90619e+06	1.82032e+06	1.65009e+06	1.05454e+07	1.22621e+07	1.09823e+07
M837T576_3	Dehydroxypaxilline		837.493	575.6	419.246	9.69	C27H33NO3	[2M-H]-	Naphthopyrans				C20531		112900-05-7	HMDB0037531	mzVault	2	neg	9.00404e+07	9.0624e+07	8.85729e+07	1.00394e+06	1.0841e+06	1.19444e+06	3.38005e+07	2.59642e+07	2.68821e+07
M639T316_1	Acacetin 7-[apiosyl(1->6)-glucoside]		639.149	316.4	578.164	11.3691	C27H30O14	[M+HCO3]-	Flavonoids		Flavonoid glycosides				239106-94-6	HMDB0035023	mzkit_dia	2	neg	1.35955e+07	1.26673e+07	1.16412e+07	1.3293e+08	1.33609e+08	1.05092e+08	3.32583e+07	3.20578e+07	3.31618e+07
M633T260	Dicrocin	藏红花酸二葡糖基酯; 西红花苷Ⅳ	633.261	259.9	652.273	8.44679	C32H44O14	[M-H2O-H]-	Prenol lipids	萜类	Diterpenoids	双萜类	C19868		57710-64-2	HMDB0002353	mzkit_dia	2	neg	3.70035e+06	5.24885e+06	1.2423e+06	2.83868e+07	3.15345e+07	2.96766e+07	1.60684e+07	1.32111e+07	1.34027e+07
M183T250	FA 11_1	十一烯酸; r-十一碳酸内酯; 桃醛; 反式-2-十一碳烯酸; 2-十一烯酸; 氧杂环十二烷-2-酮; 羟基十一烷酸内酯	183.005	249.9	184.146	0.301	C11H20O2	[M-H]-		酮类、醛类、酸类			C13823		96451-28-4		MoNA	2	neg	3.28696e+06	3.60265e+06	2.95106e+06	143932	204294	161751	292862	1.40318e+06	1.57271e+06
M946T351_3	Ginsenoside Rd	人参皂甙 Rd; 人参皂苷 Rd; 人参皂甙Rd; 人参皂苷Rd	945.557	350.8	946.55	14.9004	C48H82O18	[M-H]-	Prenol lipids	萜类	Triterpenoids		C20725		52705-93-8	HMDB0035778	mzkit_dia	2	neg	1.32194e+06	1.63725e+06	1.42265e+06	1.63033e+07	2.47105e+07	1.90223e+07	1.00732e+07	9.7039e+06	1.0017e+07
M151T338	3-(4-Hydroxyphenyl)-1-propanol	3-(4-羟基苯基)-1-丙醇	151.04	338.1	152.084	1.095	C9H12O2	[M-H]-							10210-17-0		MoNA	2	neg	2.76494e+07	2.8237e+07	2.95381e+07	2.11413e+07	1.9023e+07	1.92904e+07	8.97313e+06	4.23774e+07	4.47163e+07
M199T514	Dodecanoic acid	十二烷酸; 月桂酸	199.171	514.4	200.178	1.788	C12H24O2	[M-H]-	Fatty Acyls	脂质和类脂分子	Fatty acids and conjugates	脂肪酸	C02679	Lipid metabolism	143-07-7	HMDB0000638	MoNA	2	neg	1.92212e+07	1.83644e+07	1.83567e+07	8.83837e+06	9.34323e+06	9.88051e+06	1.14272e+07	1.13168e+07	1.13287e+07
M225T543	Myristoleate (14_1n5)	肉豆蔻酸; 肉豆蔻油酸; 肉豆蔻烯酸	225.185	543.1	226.193	2.634	C14H26O2	[M-H]-	Fatty Acyls	脂质和类脂分子	Fatty acids and conjugates	不饱和脂肪酸	C08322		544-64-9	HMDB0002000	MoNA	2	neg	3.47935e+07	3.32884e+07	3.36592e+07	7.11752e+06	7.15421e+06	7.13329e+06	1.40312e+07	1.39846e+07	1.45e+07
M362T55	TRANS-ZEATIN GLUCOSIDE	反式玉米素-9-D-葡糖苷	362.109	54.7	381.165	15.217	C16H23N5O6	[M-H2O-H]-	Nucleoside	核苷	Zeatin	玉米素	C03423	Metabolism of terpenoids and polyketides	51255-96-0		mzVault	2	neg	1.85763e+06	1.87238e+06	1.39314e+06	3.22801e+07	3.37829e+07	3.35471e+07	6.25211e+06	6.81804e+06	8.06473e+06
M343T257	Lysionotin	5,7-二羟基-6,8,4-三甲氧基黄酮; 石吊兰素; 岩豆素; 5,7-二羟基-6,8,4'-三甲氧基黄酮	343.214	257.4	344.09	3.494	C18H16O7	[M-H]-	Flavonoids	黄酮类	Flavones	黄酮	C10111		10176-66-6	HMDB0255572	MoNA	2	neg	1.80767e+08	1.39262e+08	2.61903e+08	8.43003e+06	8.21833e+06	7.88509e+06	9.34861e+07	7.85926e+07	9.71825e+07
M535T283_2	Hyperforin	贯叶金丝桃素 二环己基铵盐; 贯叶金丝桃素	535.284	282.9	536.387	16.4	C35H52O4	[M-H]-	Prenol lipids	酚类	Monoterpenoids	间苯三酚	C07608		11079-53-1	HMDB0030463	mzVault	2	neg	6.36587e+07	1.33977e+07	3.39246e+06	1.7595e+06	1.61456e+06	1.81594e+06	1.76443e+07	1.00941e+07	3.87379e+06
M347T74	Indole-3-acetamide	3-吲哚乙酰胺; 吲哚-3-乙酰胺	347.148	74	174.079	10.2019	C10H10N2O	[2M-H]-	Indoles and derivatives	生物碱	Indoles		C02693	Amino acid metabolism	879-37-8	HMDB0029739	mzkit_dia	2	neg	2.26635e+06	2.13837e+06	2.36929e+06	3.5487e+07	3.06767e+07	3.08591e+07	1.33941e+07	1.5145e+07	1.46847e+07
M456T123	Amygdaloside	苦杏仁苷; 苦杏仁甙; 苦杏仁素; 杏仁素; 扁桃苷	456.149	123.2	457.158	4.00479	C20H27NO11	[M-H]-	Alkaloids	生物碱			C08325	Metabolism of other amino acids	29883-15-6	HMDB0035030	mzkit_dia	2	neg	24761.9	17065	30307.4	3.2661e+06	3.57893e+06	3.14542e+06	1.00992e+06	972658	1.6781e+06
M387T243	Isoferulic acid	异阿魏酸	387.107	243.1	194.058	3.192	C10H10O4	[2M-H]-	Phenols	酚类	Phenolic acids	酚酸			537-73-5		MoNA	2	neg	5.35091e+06	5.80699e+06	5.86297e+06	1.90266e+07	1.71549e+07	1.92173e+07	1.22811e+07	1.78779e+07	1.8497e+07
M147T70	Isoprenyl alcohol	2-甲基-3-丁烯-2-醇	147.066	69.7	86.0732	0.818814	C5H10O	[M+HCO3]-	Organooxygen compounds		Alcohols and polyols		C21402		115-18-4	HMDB0033854	mzkit_dia	2	neg	8.83641e+06	1.06638e+06	9.49495e+06	2.08518e+06	475220	1.28475e+06	3.57837e+06	3.9169e+06	3.96674e+06
M695T382_1	Gibberellin A53	赤霉素A53	695.388	381.6	348.194	12.006	C20H28O5	[2M-H]-	Prenol lipids	萜类	Diterpenoids	双萜类	C06094	Metabolism of terpenoids and polyketides	51576-08-0	HMDB0036895	mzkit_dia	2	neg	243886	127587	47274.6	5.9867e+06	6.84633e+06	5.70114e+06	3.31765e+06	2.65451e+06	6.56886e+06
M309T419	Picrotin	苦杏仁苷; 苦亭	309.207	418.5	310.105	0.577	C15H18O7	[M-H]-	Furopyrans	萜类			C09528		21416-53-5	HMDB0240279	MoNA	2	neg	2.57082e+07	2.67242e+07	2.61008e+07	2.98759e+06	8.32894e+06	8.51655e+06	6.33538e+06	6.30672e+06	6.48239e+06
M177T49	Glutaric acid	戊二酸	177.042	48.6	132.042	11.521	C5H8O4	[M+HCOO]-	Carboxylic acids and derivatives	有机酸及其衍生物	Dicarboxylic acids and derivatives	羧酸	C00489	Lipid metabolism; Amino acid metabolism	110-94-1	HMDB0000661	MoNA	2	neg	1.38625e+08	1.31089e+08	1.15811e+08	7.04499e+07	2.27313e+08	6.99171e+07	1.83423e+08	1.76426e+08	1.84285e+08
M194T252	Indolin-2-one	2-吲哚酮	194.046	252.2	133.053	0.41114	C8H7NO	[M+HCO3]-	Indoles and derivatives	其他	Indolines		C12312		59-48-3	HMDB0061918	mzkit_dia	2	neg	2.15542e+07	2.26919e+07	2.22833e+07	8.65834e+06	7.83481e+06	7.44122e+06	1.26232e+07	1.31822e+07	1.36469e+07
M525T341_2	Brassinolide	表油菜素内酯; 芸苔素内酯	525.336	341.5	480.345	13.6567	C28H48O6	[M+HCOO]-	Steroids	类固醇	Ergostane	麦角甾烷	C08814	Signal transduction; Metabolism of terpenoids and polyketides	72962-43-7	HMDB0034081	mzkit_dia	2	neg	1.59711e+07	4.88222e+06	1.12909e+07	1.06016e+06	981434	1.04185e+06	2.60664e+06	2.52991e+06	1.48785e+06
M703T230_2	Moschamine	N-阿魏羟色胺	703.275	229.9	352.142	3.44613	C20H20N2O4	[2M-H]-	Indoles and derivatives	酚类	Tryptamines and derivatives				193224-22-5	HMDB0032759	mzkit_dia	2	neg	2.28342e+07	2.68318e+07	1.28047e+07	68986.8	77671.8	112802	2.44845e+06	2.67646e+06	2.7635e+06
M359T51_2	Theophylline	茶碱	359.118	51.2	180.065	10.496	C7H8N4O2	[2M-H]-	Imidazopyrimidines	生物碱	Purines and purine derivatives		C07130	Biosynthesis of other secondary metabolites	58-55-9	HMDB0001889	NaturalProducts	2	neg	8.8243e+07	9.49516e+07	9.80725e+07	5.3248e+07	6.46452e+07	7.11118e+07	9.07242e+07	7.17338e+07	6.58338e+07
M320T169	beta-Stylopine methiodide		320.104	168.8	338.139	4.68779	C20H20NO4+	[M-NH3-H]-		其他			C06163	Biosynthesis of other secondary metabolites	90457-61-7		mzkit_dia	2	neg	2.36327e+07	2.16128e+07	2.45609e+07	2.50272e+06	2.54799e+06	2.76265e+06	2.26183e+06	1.67239e+06	1.65549e+06
M361T86	gibberellin A36		361.162	85.5	362.173	11.2226	C20H26O6	[M-H]-	Terpenoids	萜类	Diterpenoids	双萜类	C11862	Metabolism of terpenoids and polyketides	38076-57-2		mzkit_dia	2	neg	3.16314e+06	3.18199e+06	3.11793e+06	2.12262e+07	2.18263e+07	6.77679e+06	7.61302e+06	8.73883e+06	1.0224e+07
M430T52	alpha-Allocryptopine	别隐品碱; A-别隐品碱	430.155	51.9	369.158	8.98891	C21H23NO5	[M+HCO3]-	Protopine alkaloids	生物碱			C02134	Biosynthesis of other secondary metabolites	485-91-6	HMDB0302683	mzkit_dia	2	neg	1.49773e+07	1.33039e+07	4.35829e+06	3.17711e+08	3.27366e+08	3.06853e+08	7.94428e+07	7.59924e+07	7.60889e+07
M161T144	Theobromine	可可碱	161.048	144.3	180.065	5.70402	C7H8N4O2	[M-H2O-H]-	Imidazopyrimidines	甲基黄嘌呤类	Purines and purine derivatives		C07480	Biosynthesis of other secondary metabolites	83-67-0	HMDB0002825	mzkit_dia	2	neg	2.66085e+07	2.3921e+07	2.0251e+07	2.29308e+07	2.72956e+07	1.97373e+08	2.25856e+07	9.91807e+07	9.02402e+06
M755T257_4	Kaempferol 3-gentiobioside-7-rhamnoside		755.212	257.1	756.211	13.4961	C33H40O20	[M-H]-	Steroids and steroid derivatives	黄酮类	Steroid lactones	黄酮醇			173740-43-7	HMDB0034396	mzkit_dia	2	neg	1.23929e+08	1.31282e+08	2.04632e+08	1.34623e+07	9.08804e+06	7.84574e+06	3.15501e+08	3.37699e+08	3.93698e+08
M99T42	Tiglic acid	反式-2,3-二甲基丙烯酸; 惕格酸; 巴豆酸; 惕各酸	99.0089	42.2	100.052	1.344	C5H8O2	[M-H]-	Fatty Acyls	酮类、醛类、酸类	Fatty acids and conjugates		C08279		13201-46-2	HMDB0001470	Metlin	2	neg	1.27642e+07	9.0059e+06	1.24016e+07	4.50717e+06	5.37142e+06	4.78277e+06	3.85679e+07	3.70379e+07	3.69002e+07
M511T267	Raucaffricin		511.207	267.1	512.216	2.89272	C27H32N2O8	[M-H]-					C02074	Biosynthesis of other secondary metabolites	31282-07-2		mzkit_dia	2	neg	2.08163e+06	2.16828e+06	2.12911e+06	1.71452e+07	3.30399e+07	3.24095e+07	8.34702e+06	8.29963e+06	9.32256e+06
M243T322	Benzoic acid	苯甲酸	243.066	322.1	122.037	1.55834	C7H6O2	[2M-H]-	Benzene and substituted derivatives	有机酸及其衍生物	Benzoic acids and derivatives	苯甲酸	C00539		65-85-0	HMDB0001870	mzkit_dia	2	neg	6.45091e+06	4.7735e+06	4.91234e+06	6.47646e+08	6.5166e+08	6.73161e+08	2.80922e+08	2.78111e+08	2.87731e+08
M391T263	Gibberellin A44	赤霉素A44	391.185	263.3	346.178	4.527	C20H26O5	[M+HCOO]-	Prenol lipids	萜类	Diterpenoids	双萜类	C12308		36434-15-8	HMDB0036901	BioDeepDB	2	neg	1.20763e+07	1.29873e+07	1.2539e+07	1.83466e+06	1.94345e+06	1.82597e+06	6.29527e+06	5.74543e+06	6.2961e+06
M113T99	N-Methylhydantoin	1-甲基乙内酰脲	113.024	99.2	114.043	6.337	C4H6N2O2	[M-H]-	Azolines	生物碱	Imidazolines		C02565	Amino acid metabolism	616-04-6	HMDB0003646	BioDeepDB	2	neg	3.82259e+06	4.36914e+06	4.35027e+06	2.57722e+07	3.30662e+07	4.52702e+08	7.86694e+07	3.05311e+08	4.09896e+07
M595T424_2	Magnoline	木兰脂素	595.285	423.8	596.289	5.803	C36H40N2O6	[M-H]-					C05177	Biosynthesis of other secondary metabolites	6859-66-1		BioDeepDB	2	neg	3.36352e+06	5.32654e+06	4.74457e+06	1.1474e+07	1.00651e+07	4.28496e+06	1.73866e+07	2.35335e+07	8.11605e+06
M205T46	2-Oxoadipic acid	2-氧代己二酸	205.035	46.5	160.037	1.343	C6H8O5	[M+HCOO]-	Keto acids and derivatives	有机酸及其衍生物	Medium-chain keto acids and derivatives	氨基酸	C00322	Amino acid metabolism	3184-35-8	HMDB0000225	BioDeepDB	2	neg	1.91224e+07	1.99326e+07	1.90687e+07	1.23681e+08	1.29368e+08	1.1279e+08	5.01873e+07	4.47396e+07	4.89786e+07
M179T110	D-Psicose	D-阿洛酮糖; L-塔格糖; Beta-D-呋喃阿洛酮糖	179.052	109.6	180.063	12.089	C6H12O6	[M-H]-	Saccharides	糖类	Monosaccharide	单糖	C75584		139686-85-4		BioDeepDB	2	neg	9.48945e+06	1.08413e+07	5.87271e+07	5.03082e+07	9.25655e+07	1.17528e+08	8.94824e+07	8.89678e+07	9.22783e+07
M201T73_1	Cis-zeatin	顺式-玉米素	201.077	73.5	219.112	1.284	C10H13N5O	[M-NH3-H]-	Nucleoside	核苷	Zeatin	玉米素	C15545	Metabolism of terpenoids and polyketides	32771-64-5		mzVault	2	neg	7.17576e+06	7.52411e+06	6.92322e+06	8.45009e+06	9.5457e+06	1.71906e+07	3.57569e+06	4.77494e+06	5.10364e+06
M327T89	Strigol		327.128	89.2	346.142	14.399	C19H22O6	[M-H2O-H]-	Prenol lipids	萜类	Terpene lactones	类胡萝卜素类	C09190	Metabolism of terpenoids and polyketides	11017-56-4	HMDB0036677	BioDeepDB	2	neg	4.71763e+06	4.98445e+06	1.48477e+07	1.94943e+08	1.80022e+08	7.35357e+07	9.35901e+07	9.24462e+07	9.74323e+07
M361T220	Cortisol	氢化可的松; 皮质甾醇	361.198	220.2	362.209	12.283	C21H30O5	[M-H]-	Steroids and steroid derivatives	脂质和类脂分子	Hydroxysteroids		C00735		50-23-7	HMDB0000063	BioDeepDB	2	neg	5.50368e+06	5.41287e+06	5.53987e+06	3.0832e+06	3.06455e+06	3.32593e+06	985327	977279	843743
M371T464	Sinapine	芥子碱	371.154	463.9	310.165	13.3583	[C16H24NO5]+	[M+HCO3]-	Cinnamic acids and derivatives	酚类	Hydroxycinnamic acids and derivatives		C00933	Biosynthesis of other secondary metabolites	18696-26-9	HMDB0029379	mzkit_dia	2	neg	977123	948104	952827	9.37731e+06	1.5672e+07	1.62095e+07	3.75995e+07	1.76002e+07	3.15957e+07
M179T337	Syringic acid	丁香酸	179.035	336.7	198.053	0.673	C9H10O5	[M-H2O-H]-	Benzene and substituted derivatives	酚类	Benzoic acids and derivatives		C10833		530-57-4	HMDB0002085	BioDeepDB	2	neg	8.38158e+06	7.33616e+06	9.62039e+06	9.49792e+06	2.51777e+06	2.47631e+06	2.39475e+06	2.75676e+06	4.46168e+06
M377T268	Gibberellin A51		377.088	268	332.162	12.756	C19H24O5	[M+HCOO]-	Prenol lipids		Diterpenoids		C11865	Metabolism of terpenoids and polyketides	56978-14-4	HMDB0303452	BioDeepDB	2	neg	844183	1.13305e+06	760568	1.73244e+07	1.73525e+07	1.70652e+07	5.11181e+06	1.21408e+06	3.76961e+06
M230T235	Parthenolide	小白菊内酯; 银胶菊内酯	230.104	235.3	248.141	14.8263	C15H20O3	[M-NH3-H]-	Terpenoids	萜类	Sesquiterpenoids	倍半萜类	C07609		20554-84-1		mzkit_dia	2	neg	1.87116e+06	2.2699e+06	1.46961e+06	6.69737e+07	6.46921e+07	6.40088e+07	2.69002e+07	2.58409e+07	2.75782e+07
M179T652	(3R,4R,5R)-1,3,4,5,6-Pentahydroxyhexan-2-one	山梨糖	179.053	651.6	180.063	16.804	C6H12O6	[M-H]-	Organooxygen compounds	糖类及其类似物	Carbohydrates and carbohydrate conjugates	单糖	C01452		3615-56-3	HMDB0246950	BioDeepDB	2	neg	1.36109e+06	1.95363e+06	7.1956e+06	1.62636e+07	3.12122e+07	3.31834e+07	1.35828e+07	7.07429e+07	8.18299e+07
M225T331	Glucose	D(+)半乳糖; 己糖	225.058	331.5	180.063	15.501	C6H12O6	[M+HCOO]-	Organooxygen compounds	醛糖类	Carbohydrates and carbohydrate conjugates		C00984	Carbohydrate metabolism	492-61-5	HMDB0000143	BioDeepDB	2	neg	4.92137e+06	6.42441e+06	7.46811e+06	1.87038e+07	4.61426e+07	9.47828e+07	5.249e+07	5.85655e+07	7.17445e+07
M275T430	9-Oxo-ODE	9-氧代十八碳二烯酸	275.201	430.1	294.219	1.605	C18H30O3	[M-H2O-H]-	Fatty Acyls	氧化不饱和脂肪酸	Lineolic acids and derivatives		C14766	Lipid metabolism	54232-59-6	HMDB0004669	mzVault	2	neg	1.45737e+08	1.46581e+08	1.45357e+08	26780.6	9329.51	313572	2.78058e+07	2.78158e+07	2.92568e+07
M509T267	Spiraeoside	螺旋藻甙; 绣线菊甙	509.202	267.2	464.095	1.818	C21H20O12	[M+HCOO]-	Flavonoids	黄酮类	Flavonol	黄酮醇			20229-56-5		mzVault	2	neg	1.1237e+07	8.84562e+06	8.19895e+06	177046	153034	187412	2.49381e+06	3.12059e+06	4.76278e+06
M287T114	Leucocyanidin	白西尼多; 白花青素; 无色矢车菊素	287.055	114.4	306.074	2.815	C15H14O7	[M-H2O-H]-	Flavonoids	黄酮类	Flavans	黄烷类	C05906	Biosynthesis of other secondary metabolites	480-17-1		mzVault	2	neg	966400	1.02284e+06	999374	6.57008e+06	6.78925e+06	7.22452e+06	3.39449e+06	3.34271e+06	3.74368e+06
M228T150	geranylhydroquinone	吉罗酚	228.128	150.5	246.162	1.114	C16H22O2	[M-NH3-H]-	Others	其他			C10793	Metabolism of cofactors and vitamins	10457-66-6		mzVault	2	neg	1.91888e+08	1.95119e+08	1.96382e+08	5.16644e+06	1.64423e+07	1.96218e+07	6.32588e+06	1.93794e+06	5.51549e+06
M433T272	Isohemiphloin	异柚葡糖苷	433.111	271.6	434.121	8.115	C21H22O10	[M-H]-	Flavonoids	黄酮类	Isoflavanones	异黄烷酮	C16492	Biosynthesis of other secondary metabolites	3682-02-8	HMDB0124767	mzVault	2	neg	1.96141e+07	1.41541e+07	1.98251e+07	1.64514e+06	1.39943e+06	1.62575e+06	5.92079e+06	7.91393e+06	6.57504e+06
M325T293	Ajmaline	阿吗灵; 西萝芙木碱; 阿义马林; 阿马灵; 阿义吗啉	325.119	293.4	326.199	14.103	C20H26N2O2	[M-H]-	Alkaloids	生物碱	Piperidine Alkaloids	哌啶生物碱			4360-12-7		mzVault	2	neg	42144.9	126459	73534.9	3.03136e+08	3.1054e+08	3.24338e+08	1.0924e+08	1.25706e+08	1.29553e+08
M419T43	Pinoresinol	(+)-表松脂素; (+)-表松脂酚; 表松脂酚; (+)-松脂酚; 松脂醇; 松脂素	419.131	42.6	358.142	9.901	C20H22O6	[M+HCO3]-		酚类			C05366	Biosynthesis of other secondary metabolites	18779-41-4		mzVault	2	neg	1.49047e+06	1.32604e+06	73618	3.72293e+07	4.20912e+07	4.75521e+07	1.60029e+07	1.53079e+07	1.85437e+07
M261T82	Harmalol	去甲骆驼蓬碱	261.088	82.2	200.095	1.443	C12H12N2O	[M+HCO3]-	Harmala alkaloids				C06537		525-57-5	HMDB0029838	mzVault	2	neg	915702	942680	828072	4.38013e+07	4.7863e+07	4.87366e+07	2.16444e+07	3.46492e+07	2.12361e+07
M175T46	2-Isopropylmalic acid	2-异丙基苹果酸; 异丙基苹果酸	175.061	45.7	176.068	0.536	C7H12O5	[M-H]-	Fatty Acyls	有机酸及其衍生物	Fatty acids and conjugates	羧酸	C02504	Carbohydrate metabolism; Amino acid metabolism	49601-06-1	HMDB0000402	NaturalProducts	2	neg	2.5671e+08	2.55349e+08	2.59784e+08	4.68376e+06	1.67972e+07	5.28851e+06	2.9797e+08	2.93594e+08	2.97952e+08
M197T117	p-Anisic acid	对甲氧基苯甲酸	197.029	116.5	152.047	15.876	C8H8O3	[M+HCOO]-	Benzene and substituted derivatives	酮类、醛类、酸类	Benzoic acids and derivatives		C02519		73424-02-9	HMDB0001101	mzVault	2	neg	1.47821e+07	1.49917e+07	1.58278e+07	1.01749e+07	1.04078e+07	1.06734e+07	1.01135e+07	1.0044e+07	1.01333e+07
M275T616	Gentisate aldehyde	2,5-二羟基苯甲醛	275.055	615.5	138.032	5.122	C7H6O3	[2M-H]-	Organooxygen compounds	酚类	Carbonyl compounds		C05585	Amino acid metabolism	1194-98-5	HMDB0004062	mzVault	2	neg	2.10694e+07	4.26463e+07	3.72111e+07	9.35328e+07	1.06273e+08	5.28308e+07	9.13253e+07	6.11812e+07	1.10817e+08
M133T69	Butanal	正丁醛; 丁醛	133.051	69.1	72.0575	0.52326	C4H8O	[M+HCO3]-	Organooxygen compounds	其他	Carbonyl compounds		C01412	Carbohydrate metabolism	27789-14-6	HMDB0003543	mzkit_dia	2	neg	2.11429e+06	2.21295e+06	2.63456e+06	8.44532e+06	2.17946e+07	1.01182e+07	1.53565e+07	2.29658e+07	3.50014e+06
M309T77	corytuberine	紫堇块茎碱	309.119	76.6	327.147	19.005	C19H21NO4	[M-NH3-H]-	Alkaloids	生物碱	Diterpene	二萜（烯）	C17591	Biosynthesis of other secondary metabolites	517-56-6		mzVault	2	neg	8.68946e+08	8.67819e+08	9.22617e+08	1.26016e+07	9.22146e+06	7.99778e+06	2.80607e+08	2.68584e+08	2.92538e+08
M531T319_2	Biochanin A 7-(6-malonylglucoside)		531.12	319.2	532.122	10.9034	C25H24O13	[M-H]-	Isoflavonoids	黄酮类	Isoflavonoid O-glycosides	异黄酮	C12625		34232-17-2	HMDB0030640	mzkit_dia	2	neg	6.27633e+06	5.91227e+06	2.17201e+06	1.6597e+06	16657.2	2.06479e+06	4.1601e+07	8.96013e+06	2.88813e+07
M297T55	Byakangelicol	白当归脑	297.118	55	316.095	8.537	C17H16O6	[M-H2O-H]-	Coumarins and derivatives	苯丙素类	Furanocoumarins		C16925		26091-79-2	HMDB0302531	mzVault	2	neg	1.27189e+08	1.30793e+08	1.28708e+08	1.67591e+07	1.64083e+07	1.68053e+07	2.02817e+08	5.94829e+07	1.91003e+08
M583T267_1	3,8-Biapigenin	3,8''-BIAPIGENIN	583.199	267.4	538.09	7.922	C30H18O10	[M+HCOO]-	Flavonoids	黄酮类	Biflavones	双黄酮			101140-06-1		mzVault	2	neg	3.44666e+07	3.40951e+07	3.40204e+07	4.53908e+06	1.15212e+07	1.56456e+07	1.55386e+07	1.58386e+07	6.59717e+06
M155T49	Orotic acid	乙氧代妥尔油脂肪酸; 乳清酸	155.01	48.9	156.017	2.387	C5H4N2O4	[M-H]-	Diazines	维生素及其衍生物	Pyrimidines and pyrimidine derivatives		C00295	Nucleotide metabolism	65-86-1	HMDB0000226	NaturalProducts	2	neg	597891	685447	629854	2.70385e+06	9.90214e+06	1.28267e+07	8.87861e+06	9.78992e+06	8.26356e+06
M373T259_2	Geniposidic acid	京尼平苷酸	373.115	259.3	374.121	3.713	C16H22O10	[M-H]-	Prenol lipids	萜类	Terpene glycosides		C11673	Metabolism of terpenoids and polyketides	27741-01-1	HMDB0034942	NaturalProducts	2	neg	6.46982e+08	5.72889e+08	6.74766e+08	7.53374e+06	5.53869e+06	5.49439e+06	2.46804e+08	2.34506e+08	2.45051e+08
M156T74	L-Theanine	L-茶氨酸; 茶氨酸	156.067	74.3	174.1	0.564	C7H14N2O3	[M-NH3-H]-	Carboxylic acids and derivatives	有机酸及其衍生物	Amino acids, peptides, and analogues	氨基酸	C01047		3081-61-6	HMDB0034365	NaturalProducts	2	neg	5.47649e+06	2.42207e+06	6.83759e+06	7.31819e+07	7.29046e+07	7.99794e+07	3.80544e+07	3.69658e+07	3.74416e+07
M771T249_2	Quercetin 3-rutinoside 7-galactoside		771.204	248.9	772.206	7.102	C33H40O21	[M-H]-	Flavonoids		Flavonoid glycosides				50867-29-3	HMDB0037957	mzVault	2	neg	1.81576e+07	2.65942e+07	1.96603e+07	601393	654007	740446	4.53535e+07	4.52318e+07	5.17116e+07
M293T75_1	Taxiphyllin	蜀黍苷	293.067	75.4	311.1	0.244927	C14H17NO7	[M-NH3-H]-	Organooxygen compounds	生氰配糖体类	Carbohydrates and carbohydrate conjugates		C01855		21401-21-8	HMDB0030704	mzkit_dia	2	neg	3.57361e+07	3.58919e+07	3.67483e+07	7.77514e+06	6.92874e+06	7.3997e+06	4.45176e+06	6.01602e+06	3.90185e+07
M461T242	4'-Demethylepipodophyllotoxin	4-去甲基表鬼臼毒素; 4'-去甲基表鬼臼毒素	461.109	242.3	400.116	0.716924	C21H20O8	[M+HCO3]-	Phenylpropanoids	苯丙素类	Lignans	木酚素	C21185		6559-91-7		mzkit_dia	2	neg	2.02661e+06	1.7607e+06	1.30636e+06	1.32863e+06	1.32966e+06	1.29953e+06	992118	1.54346e+06	1.1949e+06
M597T233	Phloretin 3,5-Di-C-glucoside		597.191	233.3	598.19	14.091	C27H34O15	[M-H]-	Flavonoids	黄酮类	Dihydrochalcones	二氢查耳酮			357401-40-2		mzkit_dia	2	neg	1.58208e+07	1.05976e+07	1.58456e+07	1.48905e+06	1.44162e+06	1.31777e+06	4.52208e+06	2.38728e+06	4.67335e+06
M251T74	Scoparone	滨蒿内酯; 滨蒿內酯; 6,7-二甲氧基香豆素	251.056	74.2	206.058	0.360159	C11H10O4	[M+HCOO]-	Coumarins and derivatives	苯丙素类			C09311		120-08-1	HMDB0030818	mzkit_dia	2	neg	1.08192e+07	1.06415e+07	1.09602e+07	2.04091e+07	2.04928e+07	2.51729e+07	8.37172e+06	7.54903e+06	1.01315e+07
M242T132	2,4-Dihydroxy-2H-1,4-benzoxazin-3(4H)-one	2,4-二羟基-2H-1,4-苯并噁嗪-3(4h)-酮	242.031	132.3	181.038	0.723958	C8H7NO4	[M+HCO3]-	Benzoxazines		Benzoxazinones		C15770		17359-54-5	HMDB0033733	mzkit_dia	2	neg	94979.1	96020.3	109136	6.15039e+06	6.98856e+06	6.82889e+06	2.31515e+06	2.07399e+06	2.12806e+06
M587T649	Cinchonidine	辛可尼定; 辛可宁	587.339	649.5	294.173	0.906	C19H22N2O	[2M-H]-	Alkaloids	生物碱	Quinoline Alkaloids	喹啉生物碱	C11379		118-10-5		mzVault	2	neg	3.97087e+07	1.38594e+07	2.43574e+07	1.84436e+07	9.80897e+06	1.35138e+07	2.25662e+07	1.60736e+07	5.76499e+07
M342T250_1	(-)-lariciresinol		342.121	250.5	360.157	7.17577	C20H24O6	[M-NH3-H]-		酚类		木酚素	C20454	Biosynthesis of other secondary metabolites	105367-81-5		mzkit_dia	2	neg	1.80012e+07	1.78921e+07	1.82734e+07	5.2181e+06	1.16744e+07	7.80241e+06	4.27655e+06	4.05119e+06	5.98161e+06
M193T422_2	Anethole	反式茴香烯; 茴香烯; 茴香脑	193.087	421.6	148.089	0.446535	C10H12O	[M+HCOO]-	Phenylpropanoids	苯丙素类	Monolignols	木质素			26795-32-4		mzkit_dia	2	neg	2.48986e+06	1.94832e+06	1.43547e+06	2.71175e+06	5.07934e+06	2.78718e+06	3.11992e+06	2.88907e+06	2.58539e+06
M286T216	Galantamine	雪花莲胺; 加兰他敏; 加兰他明; 雪花胺	286.148	216.2	287.152	11.6751	C17H21NO3	[M-H]-	Amaryllidaceae alkaloids	生物碱	Galanthamine-type amaryllidaceae alkaloids	吡啶生物碱	C08526	Biosynthesis of other secondary metabolites	357-70-0	HMDB0014812	mzkit_dia	2	neg	1.02121e+06	1.05977e+06	1.04751e+06	7.60416e+06	6.72e+06	5.35021e+06	2.71617e+06	2.85375e+06	1.84905e+06
M315T51	Medicarpin	(+)-美迪紫檀素; 美迪紫檀素	315.093	50.8	270.089	17.4298	C16H14O4	[M+HCOO]-		酚类			C01729		33983-40-3		mzkit_dia	2	neg	1.19985e+08	1.14268e+08	1.16289e+08	7.62063e+07	7.57803e+07	7.49794e+07	2.5756e+07	2.81313e+07	2.89999e+07
M549T51_3	Maltotriose	麦芽三糖	549.174	50.8	504.169	12.6904	C18H32O16	[M+HCOO]-	Organooxygen compounds	糖类及其类似物	Carbohydrates and carbohydrate conjugates	寡糖	C01835	Membrane transport	1109-28-0	HMDB0001262	mzkit_dia	2	neg	2.09062e+08	2.14867e+08	8.70853e+07	7.94765e+07	7.57554e+07	1.3803e+08	4.46071e+07	2.46191e+08	2.44923e+08
M549T68	Planteose		549.17	68.4	504.169	5.589	C18H32O16	[M+HCOO]-	Organooxygen compounds		Carbohydrates and carbohydrate conjugates		C03848		470-57-5	HMDB0302793	BioDeepDB	2	neg	1.88022e+07	1.83733e+07	2.48734e+07	1.90161e+07	1.84539e+07	7.5488e+06	2.06584e+07	1.99315e+07	2.10395e+07
M527T324_3	Thellungianin G		527.259	324.1	264.136	12.3802	C15H20O4	[2M-H]-	Phenol esters						97180-28-4	HMDB0035805	mzkit_dia	2	neg	1.23792e+06	1.30316e+06	1.25691e+06	8.75347e+06	7.94961e+06	8.20331e+06	1.1245e+07	6.19663e+06	1.72603e+07
M233T271	Plumbagin	1,4-二氨基-2,3-二氯蒽醌; 白花丹醌; 白花丹素; 兰雪醌	233.045	270.7	188.047	0.623827	C11H8O3	[M+HCOO]-	Quinones	醌类	Naphthalene Quinones	萘醌类	C10387		481-42-5	HMDB0256646	mzkit_dia	2	neg	130630	133093	61638.7	1.29691e+08	1.27123e+08	1.38197e+08	4.19206e+07	4.62519e+07	4.55015e+07
M202T50	N-Acetyl-D-glucosamine	N-乙酰-D-氨基葡萄糖; N-乙酰基-D-葡糖胺	202.072	50.3	221.09	0.948078	C8H15NO6	[M-H2O-H]-	Organooxygen compounds	糖类及其类似物	Carbohydrates and carbohydrate conjugates		C00140	Carbohydrate metabolism; Membrane transport	7512-17-6	HMDB0000215	mzkit_dia	2	neg	9.50374e+06	9.72021e+06	1.04589e+07	1.03276e+08	1.00724e+08	1.06473e+08	5.68141e+07	5.21055e+07	5.32213e+07
M177T376	2-Methoxycinnamic acid	顺-2-甲氧基肉桂酸; 反-2-甲氧基肉桂酸; 2-甲氧基肉桂酸	177.056	375.8	178.063	1.047	C10H10O3	[M-H]-	Phenylpropanoid	苯丙素类	Phenylpropanoid monomer	苯丙素单体			14737-91-8		MoNA	2	neg	1.12386e+07	1.92896e+07	1.97736e+07	7.0045e+06	7.65027e+06	2.2011e+06	5.26415e+06	4.61277e+06	5.68962e+06
M311T213_2	Dipropylphthalate	邻苯二甲酸二丙酯	311.116	213.1	250.12	8.288	C14H18O4	[M+HCO3]-					C14469		131-16-8		MoNA	2	neg	1.07461e+08	1.11673e+08	1.07861e+08	1.0523e+07	1.03429e+07	3.10203e+06	6.89823e+07	5.79617e+06	2.13944e+07
M549T166	Raffinose	棉子糖; 棉籽糖; 棉子糖五水合物	549.178	166.5	504.169	19.61	C18H32O16	[M+HCOO]-	Organooxygen compounds	糖类及其类似物	Carbohydrates and carbohydrate conjugates	多糖	C00492	Carbohydrate metabolism; Membrane transport	17629-30-0	HMDB0003213	BioDeepDB	2	neg	487300	506973	524796	7.38418e+06	1.50968e+07	1.5673e+07	2.35095e+06	7.25552e+06	8.78046e+06
M113T484	D-Leucic acid	(R)-2-羟基-4-甲基戊酸; DL-白氨酸; DL-闪白酸; 2-羟基-4-甲基戊酸	113.024	484.4	132.079	7.214	C6H12O3	[M-H2O-H]-	Fatty Acyls	有机酸及其衍生物	Fatty acids and conjugates	羧酸	C03264		20312-37-2	HMDB0000624	MoNA	2	neg	4.48789e+06	4.5274e+06	4.41164e+06	6.39862e+06	6.20601e+07	3.19568e+07	3.18164e+07	2.86566e+07	2.59619e+07
M813T648_1	Tricrocin	西红花苷II	813.328	647.7	814.326	11.6349	C38H54O19	[M-H]-	Prenol lipids	萜类	Diterpenoids		C17513		55750-84-0	HMDB0002376	mzkit_dia	2	neg	3.3373e+07	3.56378e+07	3.14278e+07	1.56126e+07	2.14124e+07	3.09116e+07	1.95848e+07	1.61695e+07	1.79068e+07
M153T50	Protocatechuic acid	原儿茶酸	153.019	50.2	154.027	0.45	C7H6O4	[M-H]-	Benzene and substituted derivatives	酚类	Benzoic acids and derivatives		C00230		99-50-3	HMDB0001856	Metlin	2	neg	2.65519e+07	2.41857e+07	2.62872e+07	4.85053e+06	4.35865e+06	4.64157e+06	6.63978e+06	2.34016e+07	1.56545e+07
M535T266	Isoformononetin	3-(4-羟基苯基)-7-甲氧基-4H-色烯-4-酮; 异刺芒柄花素; 异芒柄花黄素	535.143	266.2	268.074	5.35562	C16H12O4	[2M-H]-	Flavonoids	黄酮类	Isoflavonoids	异黄酮	C12125		486-63-5	HMDB0033994	mzkit_dia	2	neg	3.99822e+06	2.85951e+06	3.65105e+06	458836	615220	543318	4.13293e+06	4.16704e+06	6.02499e+06
M607T292_1	Dihydrotricetin		607.114	292.3	304.058	8.3609	C15H12O7	[2M-H]-	Flavonoids	黄酮类			C05911	Biosynthesis of other secondary metabolites	81398-31-4	HMDB0126033	mzkit_dia	2	neg	4.13246e+06	5.12639e+06	5.3535e+06	30196.6	1.54792e+06	1.31465e+06	1.29929e+07	1.5867e+07	1.51896e+07
M269T682	Heptadecanoic acid	十七碳酸; 十七烷酸	269.249	682.2	270.256	1.523	C17H34O2	[M-H]-	Fatty Acyls	脂质和类脂分子	Fatty acids and conjugates	脂肪酸			63399-94-0	HMDB0002259	Metlin	2	neg	1.74207e+07	1.40034e+07	1.67099e+07	1.06247e+07	1.34606e+07	1.04721e+07	2.56842e+07	1.82739e+07	2.02277e+07
M493T310	beta-Citraurin	Alpha-橙色素	493.303	310	432.303	13.9213	C30H40O2	[M+HCO3]-	Prenol lipids	其他	Triterpenoids		C20894		650-69-1	HMDB0035091	mzkit_dia	2	neg	3.59065e+07	3.67624e+07	3.9205e+07	1.53924e+06	1.76575e+06	1.77961e+06	1.15412e+07	1.00351e+07	1.05779e+07
M325T297	FA 18_3;O3		325.201	297.1	326.209	2.265	C18H30O5	[M-H]-					C14794	Lipid metabolism	221664-05-7		mzVault	2	neg	1.48838e+08	1.61248e+08	1.52787e+08	1.10527e+07	1.10621e+07	1.10451e+07	1.3704e+08	1.38676e+08	1.44387e+08
M161T355	4-Hydroxybenzalacetone	4-(4-羟基苯基)-3-丁烯-2-酮	161.046	354.8	162.068	2.207	C10H10O2	[M-H]-					C12088		3160-35-8	HMDB0133749	mzVault	2	neg	1.95094e+07	3.40631e+07	1.31149e+07	2.23577e+07	1.60673e+08	6.76324e+07	3.26021e+07	3.09888e+07	7.18244e+07
M339T284	Licocoumarone		339.071	284	340.131	4.283	C20H20O5	[M-H]-	Flavonoids	黄酮类	Isoflavonoids	异黄酮			118524-14-4		mzVault	2	neg	3.71654e+06	3.94309e+06	3.14468e+06	1.49729e+06	1.54843e+06	1.83122e+06	2.29386e+07	2.3633e+07	2.28124e+07
M181T102	4-Hydroxyphenylacetaldehyde	4-羟基苯乙醛	181.051	101.6	136.052	3.146	C8H8O2	[M+HCOO]-	Benzene and substituted derivatives	其他	Phenylacetaldehydes		C03765	Amino acid metabolism; Biosynthesis of other secondary metabolites	7339-87-9	HMDB0003767	mzVault	2	neg	5.09061e+06	5.67552e+06	6.10468e+06	2.70716e+07	1.07732e+07	6.84585e+07	1.76405e+07	2.17884e+07	5.41966e+06
M447T346	Orientin	荭草苷	447.272	346.2	448.101	5.36	C21H20O11	[M-H]-	Flavonoids	酚类	Flavonoid glycosides		C10114		28608-75-5	HMDB0030614	mzVault	2	neg	6.7873e+06	8.23207e+06	1.66431e+06	3.62744e+06	3.17357e+06	3.89959e+06	3.76007e+06	1.09241e+06	733813
M144T55	1-Deoxynojirimycin	1-脱氧野尻霉素; 脱氧野尻霉素	144.067	54.8	163.084	1.996	C6H13NO4	[M-H2O-H]-	Alkaloids	生物碱	Piperidine Alkaloids	哌啶生物碱	C16843		19130-96-2		mzVault	2	neg	2.29919e+08	2.3743e+08	2.34124e+08	4.5352e+07	4.10104e+07	3.87139e+07	1.6418e+08	1.39258e+08	1.71867e+08
M461T237_1	Yatein	亚太因; (-)-反式-3-(3,4-亚甲基二氧基苄基)-2-(3,4,5-三甲氧基苄基)丁内酯	461.157	237.5	400.152	25.1238	C22H24O7	[M+HCO3]-	Phenylpropanoids	苯丙素类	Lignans	木酚素	C10557	Biosynthesis of other secondary metabolites	40456-50-6		mzkit_dia	2	neg	1.99347e+07	4.46958e+07	9.58851e+06	7.9206e+06	1.80315e+07	3.02502e+06	3.58008e+07	1.9183e+07	5.59899e+07
M113T350	Iminoaspartic acid		113.024	349.8	131.022	5.441	C4H5NO4	[M-NH3-H]-	Carboxylic acids and derivatives		Dicarboxylic acids and derivatives		C05840	Metabolism of cofactors and vitamins	79067-61-1	HMDB0001131	mzVault	2	neg	1.46005e+06	1.50336e+06	1.47226e+06	2.29009e+06	1.09076e+07	3.56937e+07	6.85535e+06	5.30667e+07	9.2298e+06
M391T110	Gibberellin A6		391.122	110.4	346.142	5.573	C19H22O6	[M+HCOO]-	Prenol lipids		Diterpenoids		C11856		19147-78-5	HMDB0303476	mzVault	2	neg	1.81508e+07	1.56239e+07	1.74921e+07	788179	803077	850773	4.71345e+06	4.34508e+06	4.57251e+06
M527T235_2	Physapubenolide		527.185	234.8	528.272	13.962	C30H40O8	[M-H]-	Steroids and steroid derivatives		Steroid lactones				100217-92-3	HMDB0033976	mzVault	2	neg	1.18627e+08	9.60441e+07	1.0859e+08	2.74951e+06	4.11312e+06	5.55401e+06	3.35832e+07	4.45786e+07	2.95886e+07
M263T229	1,7-Diphenyl-4-hepten-3-one		263.14	228.8	264.151	14.557	C19H20O	[M-H]-	Diarylheptanoids		Linear diarylheptanoids				170033-27-9	HMDB0031873	mzVault	2	neg	4.09671e+06	3.90323e+06	4.13669e+06	5.86946e+07	5.38354e+07	5.28043e+07	1.46196e+07	1.61263e+07	1.67602e+07
M109T518	2,5-Bis(hydroxymethyl)furan	2,5-呋喃二甲醇	109.003	518.4	128.047	8.715	C6H8O3	[M-H2O-H]-	Others	其他			C20443		1883-75-6		mzVault	2	neg	3.82173e+07	4.64703e+07	8.97539e+07	1.49089e+08	1.38855e+08	6.72757e+06	4.85649e+07	1.00891e+08	8.29696e+07
M181T71	DL-Mannitol	已六醇 D-甘露密醇; D-甘露糖醇; 哌喃甘露糖; D-甘露醇; D-木蜜醇; 甘露蜜醇; 甘露醇; 虫草酸	181.071	70.8	182.079	3.08155	C6H14O6	[M-H]-	Organooxygen compounds	糖类及其类似物	Carbohydrates and carbohydrate conjugates		C00392	Carbohydrate metabolism; Membrane transport	85085-15-0	HMDB0000765	mzkit_dia	2	neg	6.10259e+06	6.26516e+06	6.25269e+06	9.13378e+06	2.85181e+07	3.01887e+07	2.63079e+07	2.58714e+07	2.63769e+07
M625T299_2	Quercetin 3-[rhamnosyl-(1->2)-alpha-L-arabinopyranoside]		625.223	298.7	580.143	14.26	C26H28O15	[M+HCOO]-	Flavonoids		Flavonoid glycosides				86749-52-2	HMDB0037928	mzVault	2	neg	1.07862e+08	1.62404e+08	1.09293e+08	8.29249e+06	46308.5	5.16879e+06	4.76853e+07	3.94686e+07	2.23263e+07
M225T553	4-Hydroxyphenylpyruvic acid	4-羟苯基丙酮酸	225.058	553	180.042	15.057	C9H8O4	[M+HCOO]-	Benzene and substituted derivatives	酚类	Phenylpyruvic acid derivatives		C01179	Amino acid metabolism; Metabolism of cofactors and vitamins; Biosynthesis of other secondary metabolites	156-39-8	HMDB0000707	mzVault	2	neg	2.36197e+06	3.06412e+06	3.39886e+06	2.37397e+07	3.09192e+07	6.16597e+07	2.77923e+06	1.39972e+07	3.05757e+06
M145T49	L-Glutamine	L-谷氨酰胺; 谷氨酰胺; 谷氨酰胺(Gln)	145.062	48.6	146.069	0.258	C5H10N2O3	[M-H]-	Carboxylic acids and derivatives	有机酸及其衍生物	Amino acids, peptides, and analogues	氨基酸	C00064	Metabolism of cofactors and vitamins; Membrane transport; Carbohydrate metabolism; Nucleotide metabolism; Translation; Amino acid metabolism; Energy metabolism	56-85-9	HMDB0000641	BioDeepDB	2	neg	2.35534e+06	6.52715e+06	6.53668e+06	2.96085e+06	2.60823e+06	2.60432e+06	7.83532e+06	4.31386e+06	6.51763e+06
M340T118	Retusin	栎精-3,7,3,4-四甲醚; 栎精-3,7,3',4'-四甲醚	340.074	118.4	358.105	8.75579	C19H18O7	[M-NH3-H]-	Flavonoids	黄酮类	Flavonols	黄酮醇			1245-15-4		mzkit_dia	2	neg	1.81572e+07	2.05266e+07	2.00957e+07	3.99812e+06	3.99226e+06	4.06503e+06	3.61957e+06	2.98737e+06	3.74138e+06
M174T43	5-Hydroxyindoleacetaldehyde		174.041	42.6	175.063	6.502	C10H9NO2	[M-H]-	Indoles and derivatives		Hydroxyindoles		C05634	Amino acid metabolism	1892-21-3	HMDB0004073	BioDeepDB	2	neg	3.37445e+06	6.20808e+06	8.00139e+06	2.15225e+07	1.89178e+07	1.80696e+07	1.96983e+07	1.84146e+07	1.92342e+07
M179T94	Danshensu	丹参素	179.035	94.2	198.053	2.679	C9H10O5	[M-H2O-H]-	Phenols	酚类	Phenolic acids	酚酸	C22038	Amino acid metabolism	76822-21-4		BioDeepDB	2	neg	3.59225e+07	8.58936e+07	3.72301e+07	4.08954e+06	4.16857e+06	9.87186e+06	4.80408e+07	5.17855e+07	4.88713e+07
M435T270	Kievitone hydrate		435.129	270.3	374.137	0.609	C20H22O7	[M+HCO3]-	Isoflavonoids	黄酮类	Isoflavans	异黄酮	C02549		62682-11-5	HMDB0038111	BioDeepDB	2	neg	3.13909e+06	8.86991e+06	7.96383e+06	3.95437e+06	3.77538e+06	3.93254e+06	1.29392e+07	1.62203e+07	9.93229e+06
M285T236	1-Naphthylamine	1-萘胺	285.134	235.6	143.073	19.69	C10H9N	[2M-H]-	Naphthalenes				C14790		25168-10-9	HMDB0243964	BioDeepDB	2	neg	2.27471e+06	952448	1.68721e+06	3.37315e+07	2.91373e+07	2.8878e+07	1.30326e+07	2.82637e+07	1.21614e+07
M449T226	Geranylgeranyl-PP		449.194	226.4	450.194	16.162	C20H36O7P2	[M-H]-	Prenol lipids		Diterpenoids		C00353	Metabolism of cofactors and vitamins; Metabolism of terpenoids and polyketides	6699-20-3	HMDB0004486	BioDeepDB	2	neg	6.41357e+07	6.7752e+07	6.98035e+07	8.69224e+06	2.09664e+07	2.36964e+07	3.02484e+07	3.23292e+07	3.14479e+07
M207T673	4-Hydroxycoumarin	4-羟基香豆精; 4-羟基香豆素	207.054	673.4	162.032	14.37	C9H6O3	[M+HCOO]-	Phenylpropanoids	苯丙素类			C20414		22105-09-5	HMDB0137904	Metlin	2	neg	785778	1.11103e+06	2.04201e+06	2.92441e+07	4.4397e+07	9.18863e+06	1.13912e+07	1.1915e+06	1.00497e+07
M225T296	Levulose	D-果糖	225.058	295.7	180.063	15.501	C6H12O6	[M+HCOO]-		糖类及其类似物			C00095	Carbohydrate metabolism; Membrane transport	10247-46-8	HMDB0125599	BioDeepDB	2	neg	1.88413e+07	3.01695e+07	3.36808e+07	1.73028e+07	2.1361e+07	4.08104e+07	2.98905e+07	2.28025e+07	6.68703e+07
M405T94	Shanzhiside methyl ester	山栀苷甲酯; 三栀子甙甲酯	405.139	93.8	406.147	8.164	C17H26O11	[M-H]-	Terpenoids	萜类	Iridoids	环烯醚萜			64421-28-9		mzVault	2	neg	5.05806e+07	4.53041e+07	5.07243e+07	1.60724e+07	1.58661e+07	1.77762e+07	4.47034e+07	4.44514e+07	4.52436e+07
M413T333	anthraglycoside B	大黄素-8-O-β-D-吡喃葡萄糖苷; 大黄素-8-Β-D-吡喃葡萄糖苷; 大黄素-1-O-葡萄糖苷; 大黄素8-葡萄糖苷	413.143	332.7	432.106	4.629	C21H20O10	[M-H2O-H]-	Quinones	醌类	Anthraquinones	蒽醌类	C10345		23313-21-5		mzVault	2	neg	6.7568e+07	7.49078e+07	7.3949e+07	26352.2	21994.8	99463.6	1.37449e+07	1.34458e+07	1.67519e+07
M459T52	AdoMet	S-腺苷-L-蛋氨酸; S-腺甘基蛋氨酸	459.137	51.5	398.137	15.353	C15H22N6O5S	[M+HCO3]-		有机酸及其衍生物		氨基酸、肽和类似物	C00019	Amino acid metabolism; Biosynthesis of other secondary metabolites; Metabolism of terpenoids and polyketides; Folding, sorting and degradation	91279-78-6		mzVault	2	neg	2.36964e+07	6.9811e+07	7.34619e+07	3.18353e+07	4.14993e+07	3.42746e+07	5.85032e+07	6.20423e+07	6.34057e+07
M817T233_2	Quercetin 3-sophoroside-7-rhamnoside		817.213	232.8	772.206	10.153	C33H40O21	[M+HCOO]-	Flavonoids	黄酮类	Flavonols	黄酮醇			64828-40-6		mzVault	2	neg	1.23344e+06	925527	1.09399e+06	16026.2	343843	318278	8.77619e+06	8.97461e+06	5.31212e+06
M503T338_1	Madecassic Acid	羟基积雪草酸; 积雪草酸; 羟基积雪草苷	503.08	338.3	504.345	4.697	C30H48O6	[M-H]-	Terpenoids	萜类	Triterpenes	三萜类			18449-41-7		NaturalProducts	2	neg	3.5323e+06	5.82348e+06	6.10783e+06	2892.01	615691	12600.5	1.11183e+07	1.22615e+07	5.62814e+06
M151T289	Mandelic acid	(S)-(+)-扁桃酸; DL-扁桃酸; 扁桃酸	151.04	288.8	152.047	1.095	C8H8O3	[M-H]-	Benzene and substituted derivatives	有机酸及其衍生物		芳香族羧酸	C01984		17199-29-0	HMDB0000703	NaturalProducts	2	neg	7.89576e+06	2.54995e+07	8.55733e+06	1.98539e+08	1.39882e+08	2.14295e+08	1.33614e+08	7.18204e+07	6.97225e+07
M343T275	Usnic acid	松萝酸; (-)-松萝酸	343.13	274.6	344.09	15.216	C18H16O7	[M-H]-	Phenols	酚类	Polyphenols	多元酚	C10101		21987-06-4		NaturalProducts	2	neg	477770	530297	501926	5.90732e+06	5.08671e+06	5.85013e+06	4.88908e+06	4.07965e+06	7.85138e+06
M579T219	Ciceritol		579.183	218.9	518.185	8.29621	C19H34O16	[M+HCO3]-	Organooxygen compounds		Carbohydrates and carbohydrate conjugates				88167-26-4	HMDB0032777	mzkit_dia	2	neg	998356	538831	649608	1.64484e+07	3.36664e+07	3.42109e+07	1.4871e+07	1.5176e+07	2.42891e+07
M223T338	2-Hydroxyanthraquinone	2-羟基蒽醌	223.061	338.5	224.047	1.317	C14H8O3	[M-H]-	Quinones	醌类	Anthraquinones	蒽醌类			27938-76-7		MoNA	2	neg	549939	603077	467782	5.40999e+06	6.2232e+06	6.11106e+06	3.43878e+06	3.71318e+06	5.65922e+06
M165T83	6-Methylmercaptopurine	6-(甲硫基)嘌呤; 6-甲巯基嘌呤	165.04	83.1	166.031	9.677	C6H6N4S	[M-H]-	Imidazopyrimidines	巯基嘌呤衍生物	Purines and purine derivatives		C16614		50-66-8	HMDB0060412	MoNA	2	neg	1.09219e+08	1.24345e+08	1.2034e+08	1.07974e+08	1.06025e+08	1.09574e+08	7.0865e+07	1.64144e+08	5.09412e+07
M691T613	Spinacetin		691.131	612.8	346.069	1.5158	C17H14O8	[2M-H]-	Flavonoids	黄酮类	Flavones	黄酮醇			3153-83-1	HMDB0030587	mzkit_dia	2	neg	1.92623e+07	1.24024e+08	7.87662e+07	2.55838e+07	7.84913e+07	7.05359e+07	7.96755e+07	8.50344e+07	1.22214e+08
M339T473	(S)-4',5,7-Trihydroxy-6-prenylflavanone	(2S)-6-异戊烯基柚皮素; 6-异戊烯基柚皮素	339.2	473.4	340.131	9.855	C20H20O5	[M-H]-	Flavonoids	酚类	Flavans		C09832		68236-13-5	HMDB0037247	MoNA	2	neg	1.5006e+08	1.69066e+08	1.4832e+08	3.35689e+08	3.74892e+08	4.00673e+08	2.20912e+08	2.33368e+08	2.10597e+08
M283T574	Prunetin	普鲁汀; 樱黄素	283.262	573.8	284.068	8.258	C16H12O5	[M-H]-	Isoflavonoids	酚类	O-methylated isoflavonoids		C10521		552-59-0	HMDB0034127	MoNA	2	neg	4.22598e+06	3.36681e+06	1.01762e+07	8.00343e+06	1.51395e+07	7.76069e+06	3.86209e+07	1.27323e+07	1.34473e+07
M357T351	Corymbosin	伞房花耳草素	357.156	350.7	358.105	18.317	C19H18O7	[M-H]-	Flavonoids	黄酮类	Flavones	黄酮			18103-41-8		MoNA	2	neg	8.83764e+06	1.22578e+07	8.7088e+06	1.11479e+06	1.06115e+06	1.11835e+06	1.69075e+06	1.58618e+06	718439
M193T80	4-Aminohippuric acid	4-氨基马尿酸; 对氨基马尿酸	193.062	79.8	194.069	0.842	C9H10N2O3	[M-H]-	Benzene and substituted derivatives	酮类、醛类、酸类	Benzoic acids and derivatives				94-16-6	HMDB0001867	Metlin	2	neg	6.82313e+06	7.12937e+06	6.87192e+06	7.16836e+06	6.44584e+06	7.19856e+06	9.26389e+06	9.8225e+06	1.0559e+07
M283T596	Rhein	大黄酸	283.261	596.3	284.032	3.316	C15H8O6	[M-H]-	Anthracenes	醌类	Anthracenecarboxylic acids and derivatives	蒽醌类	C10401		478-43-3	HMDB0032876	Metlin	2	neg	2.10889e+07	2.27802e+06	751469	1.85055e+07	2.19035e+07	1.14439e+07	1.48981e+07	1.91202e+07	3.68523e+06
M848T647	Cycloeucalenone		847.733	647.1	424.37	0.372	C30H48O	[2M-H]-	Others	其他			C22121	Lipid metabolism	1255-12-5		mzVault	2	neg	4.91691e+06	3.7648e+06	2.85729e+06	2.62438e+08	1.8948e+07	49498.2	4.16297e+07	30320.7	68026.3
M225T266_2	Senkyunolide J		225.113	265.8	226.12	0.561	C12H18O4	[M-H]-	Others	其他					94530-86-6		mzVault	2	neg	3.00906e+07	2.37853e+07	3.61302e+07	2.28136e+07	2.81008e+07	3.30924e+07	1.44883e+07	1.14404e+07	1.47863e+07
M563T518_1	Medicagenic acid	苜蓿酸	563.331	517.9	502.329	14.84	C30H46O6	[M+HCO3]-	Terpenoids	萜类	Triterpenes	三萜类			599-07-5	HMDB0034551	mzkit_dia	2	neg	1.53541e+07	1.4177e+07	1.52708e+07	1.07737e+07	1.22165e+07	5.82604e+06	4.93639e+06	5.1404e+06	7.68865e+06
M208T488	Anhalamine		208.098	488.3	209.105	0.905	C11H15NO3	[M-H]-					C12231		643-60-7		mzVault	2	neg	3.49765e+06	5.78157e+06	7.12674e+06	1.83767e+06	2.08888e+06	1.65269e+06	2.41579e+06	3.11384e+06	1.67883e+06
M371T338	3',4',5',7,8-Pentamethoxyflavone		371.112	337.6	372.121	4.906	C20H20O7	[M-H]-	Flavonoids	黄酮类	O-methylated flavonoids	黄酮			133342-97-9	HMDB0040323	mzVault	2	neg	3.23961e+07	3.47241e+07	3.37898e+07	1.42742e+07	5.01158e+06	1.44596e+07	9.81032e+06	9.62381e+06	1.05347e+07
M113T530	2-hydroxy-3-methylvalerate	2-羟基-3-甲基戊酸	112.988	530.2	132.079	0.602	C6H12O3	[M-H2O-H]-	Fatty Acyls	有机酸及其衍生物	Fatty acids and conjugates				488-15-3	HMDB0000317	mzVault	2	neg	2.42598e+06	2.61858e+06	2.65849e+06	1.13875e+07	3.60777e+07	1.07722e+07	1.77393e+06	6.47587e+06	5.41665e+06
M243T416	2-Tridecanone	甲基十一基酮; 2-十三烷酮; 十三烷酮-2; 甲基十一烷酮	243.196	415.6	198.198	1.473	C13H26O	[M+HCOO]-	Organooxygen compounds	酮类、醛类、酸类	Carbonyl compounds				593-08-8	HMDB0034148	mzVault	2	neg	1.28164e+07	1.29933e+07	1.29739e+07	3.2915e+06	2.63461e+06	2.69359e+06	1.09857e+07	8.65284e+06	8.70119e+06
M477T226_1	Zizybeoside I		477.154	225.8	432.163	14.371	C19H28O11	[M+HCOO]-	Organooxygen compounds		Carbohydrates and carbohydrate conjugates		C17564		76819-28-8	HMDB0034954	mzVault	2	neg	1.28465e+07	6.89604e+06	1.22371e+07	7.72934e+07	8.473e+07	8.69406e+07	4.61419e+07	2.23514e+07	5.35438e+07
M136T679	2-Pyrocatechuic acid	2,3-二羟基苯甲酸	135.971	679.2	154.027	12.615	C7H6O4	[M-NH3-H]-	Benzene and substituted derivatives	酚类	Benzoic acids and derivatives		C00196		27138-57-4	HMDB0000397	mzVault	2	neg	1.20589e+07	5.543e+07	2.44536e+07	4.01054e+07	6.75843e+07	2.36345e+06	1.09876e+08	2.63049e+07	1.27344e+07
M271T369	Chalconaringenin	柚皮苷查尔酮; 柚皮素查尔酮; 柚皮素	271.061	368.8	272.068	0.391867	C15H12O5	[M-H]-	Linear 1,3-diarylpropanoids	黄酮类	Chalcones and dihydrochalcones	查尔酮	C06561	Biosynthesis of other secondary metabolites	25515-46-2	HMDB0029631	mzkit_dia	2	neg	8.15276e+06	8.79205e+06	9.04081e+06	5.88164e+06	5.80504e+06	5.76224e+06	6.6051e+06	6.16322e+06	6.82065e+06
M133T137	Pyruvaldehyde	丙酮醛	133.014	136.9	72.0211	0.398605	C3H4O2	[M+HCO3]-	Organooxygen compounds		Carbonyl compounds		C00546	Carbohydrate metabolism; Amino acid metabolism	51252-84-7	HMDB0001167	mzkit_dia	2	neg	1.55031e+08	1.17051e+08	1.05713e+08	6.57312e+07	2.16339e+08	7.41523e+07	1.42248e+08	1.27111e+08	3.2359e+07
M392T269	(-)-cis-Rotenolone		392.101	268.6	410.137	5.40876	C23H22O7	[M-NH3-H]-	Isoflavonoids	黄酮类	Rotenoids	异黄酮	C10464		509-96-6	HMDB0034145	mzkit_dia	2	neg	150576	156753	150484	7.16404e+08	1.04466e+08	7.53445e+08	2.48411e+08	2.46927e+08	2.59898e+08
M405T156	N-(3-Methylbut-2-EN-1-YL)-9H-purin-6-amine	6-(γ,γ-二甲基烯丙基氨基)嘌呤	405.228	156	203.117	1.71958	C10H13N5	[2M-H]-	Imidazopyrimidines	其他	Purines and purine derivatives		C04083	Signal transduction; Metabolism of terpenoids and polyketides	2365-40-4	HMDB0245646	mzkit_dia	2	neg	2.46219e+06	2.52728e+06	2.55711e+06	1.56074e+06	3.64579e+06	3.94689e+06	1.85054e+06	2.12666e+06	2.22121e+06
M250T209	Formononetin	生原禅宁 B; 刺芒柄花素; 素普拉脑	250.036	209.3	268.074	14.1171	C16H12O4	[M-NH3-H]-	Isoflavonoids	黄酮类	O-methylated isoflavonoids	异黄酮	C00858		485-72-3	HMDB0005808	mzkit_dia	2	neg	3802.44	8560.85	17633.3	1.99921e+06	1.81457e+06	1.9911e+06	1.15636e+06	1.48458e+06	1.4281e+06

## Sheet: S2
MLSG VS SG
name	ID	mz	rt	ppm	formula	KEGG	MLSG_Mean	MLSG_Median	MLSG_RSD	SG_Mean	SG_Median	SG_RSD	FC	log2FC	P.value	-log10(P.value)	FDR	VIP	posneg
3-Hexanone	M101T144	101.096	144.3	0.85681	C6H12O		1.25486e+07	1.27014e+07	2.21	1.01432e+06	1.04721e+06	16.8	12.37	3.63	0.00135519	2.87	0.00588443	1.28083	pos
2-Hydroxybenzylamine	M107T153	107.049	153.4	3.156	C7H9NO		6.03234e+07	6.27903e+07	15.83	1.98093e+06	1.95084e+06	5.62	30.45	4.93	4.45565e-06	5.35	0.00014012	1.28267	pos
Guaiacol	M107T85	107.049	84.6	0.577	C7H8O2	C15572	1.38231e+08	1.37994e+08	1.33	203328	163017	38.59	679.84	9.41	0.000982152	3.01	0.00463037	1.28228	pos
Cytosine	M112T75	112.087	75.1	1.961	C4H5N3O	C00380	4.78288e+07	4.6878e+07	4.57	1.28288e+06	1.24467e+06	5.44	37.28	5.22	9.3705e-08	7.03	2.0006e-05	1.28459	pos
1-Phenylethanol	M123T259	123.08	258.7	0.304	C8H10O	C07112	4.91339e+06	4.77678e+06	7.84	1.22376e+06	1.16007e+06	9.13	4.02	2.01	3.38929e-05	4.47	0.000463643	1.27872	pos
Niacinamide	M123T70	123.055	70.2	2.332	C6H6N2O	C00153	8.00881e+08	8.08536e+08	2.56	1.0559e+08	1.06339e+08	1.71	7.58	2.92	3.60961e-08	7.44	1.43596e-05	1.28468	pos
Ethylbenzene	M124T106	124.076	105.7	0.097	C8H10	C07111	2.15161e+07	2.13085e+07	3.68	3.31996e+06	3.41303e+06	6.25	6.48	2.7	1.5739e-06	5.8	7.46726e-05	1.28361	pos
Benzyl alcohol	M126T278	126.091	278.3	1.291	C7H8O	C03485	5.363e+07	5.37592e+07	3.89	1.22279e+07	1.26905e+07	15.21	4.39	2.13	9.23986e-05	4.03	0.000881893	1.27486	pos
Adipic acid	M130T57	130.086	56.9	1.152	C6H10O4	C06104	2.21955e+09	2.22324e+09	2.47	1.08872e+09	1.06948e+09	4.21	2.04	1.03	1.4102e-05	4.85	0.000272528	1.28092	pos
3,4-Dimethylbenzoic acid	M133T304	133.1	304.5	2.035	C9H10O2		6.16532e+07	6.23255e+07	4.19	654334	686656	9.31	94.22	6.56	1.87664e-07	6.73	2.79199e-05	1.28443	pos
Asparagine	M133T54	133.061	53.5	0.254	C4H8N2O3	C00152	3.20786e+08	3.34536e+08	8.69	5.76642e+07	5.79078e+07	4.79	5.56	2.48	8.07739e-06	5.09	0.000193404	1.28191	pos
(+)-trans-Carveol	M135T284	135.117	283.7	0.888	C10H16O	C11409	7.64747e+07	7.62913e+07	3.98	988740	997647	2.25	77.35	6.27	8.20761e-09	8.09	1.08366e-05	1.28478	pos
(-)-cis-Carveol	M135T321	135.117	321.3	0.888	C10H16O	C11395	5.83507e+07	7.02426e+07	39.34	241788	238607	14.48	241.33	7.91	4.31137e-05	4.37	0.000541804	1.27798	pos
Adenine	M136T55	136.061	54.6	3.45	C5H5N5	C00147	1.11274e+09	1.11399e+09	5.26	1.98621e+08	1.96724e+08	1.78	5.6	2.49	7.20965e-07	6.14	5.21362e-05	1.28399	pos
3-Methylbenzaldehyde	M138T224	138.091	223.8	0.455	C8H8O	C07209	3.64487e+07	3.60919e+07	4.53	1.00954e+07	9.84689e+06	9.44	3.61	1.85	2.74608e-05	4.56	0.000410029	1.27942	pos
5-hydroxylysine	M146T53	146.081	53.2	2.497	C6H14N2O3	C16741	3.05346e+09	3.02773e+09	3.04	1.46416e+08	1.47047e+08	2.4	20.85	4.38	1.75268e-08	7.76	1.2573e-05	1.28474	pos
4-Guanidinobutanoic acid	M146T56	146.093	55.7	2.745	C5H11N3O2	C01035	2.01458e+08	2.06025e+08	4.78	5.92606e+07	5.9316e+07	1.82	3.4	1.77	2.13931e-06	5.67	8.96411e-05	1.28332	pos
(R)-Menthofuran	M151T256	151.112	255.8	0.425	C10H14O	C09868	3.32467e+07	3.26177e+07	12.22	327530	325809	8.58	101.51	6.67	7.09959e-07	6.15	5.18156e-05	1.28398	pos
Guanine	M152T74	152.057	74.3	1.418	C5H5N5O	C00242	3.33982e+08	3.71672e+08	23.59	2.94707e+07	2.7617e+07	20.16	11.33	3.5	0.000202763	3.69	0.00151578	1.26982	pos
Glyceraldehyde 3-phosphate	M153T115	153.128	115.2	2.715	C3H7O6P	C00118	1.70601e+07	1.54267e+07	24.14	2.6365e+06	2.56042e+06	10.78	6.47	2.69	0.000226894	3.64	0.00163813	1.26911	pos
Perillyl alcohol	M153T238	153.127	237.9	1.208	C10H16O	C02452	8.89926e+07	8.7476e+07	3.6	7.64084e+06	7.71667e+06	3.49	11.65	3.54	1.15016e-07	6.94	2.18818e-05	1.28454	pos
4-Hydroxybenzeneacetonitrile	M156T51	156.042	50.9	2.6794	C8H7NO	C03766	3.77373e+07	3.99693e+07	19.33	2.14345e+06	1.96276e+06	18.29	17.61	4.14	5.09243e-05	4.29	0.000600839	1.27734	pos
4-(4-Methoxyphenyl)-2-butanone	M161T271	161.06	271	0.636	C11H14O2		1.39412e+07	1.36802e+07	10.85	1.58582e+06	1.65314e+06	12.08	8.79	3.14	2.16859e-05	4.66	0.00035754	1.27998	pos
Methylisoeugenol	M161T321	161.096	321	1.95	C11H14O2	C10478	1.51597e+07	1.48343e+07	6.56	1.22726e+06	1.16001e+06	9.5	12.35	3.63	2.70553e-06	5.57	0.000102833	1.28316	pos
4-Hydroxy-2-oxoglutaric acid	M163T119	163.123	118.7	0.804	C5H6O6	C01127	1.04702e+07	1.05951e+07	16.39	3.66005e+06	3.76365e+06	5.16	2.86	1.52	0.000498365	3.3	0.00281325	1.26125	pos
Zwiebelane B	M163T270	163.076	269.7	2.131	C6H10OS2		3.23295e+07	3.17199e+07	12.13	3.36388e+06	3.40345e+06	2.11	9.61	3.26	5.67676e-06	5.25	0.000161342	1.28237	pos
Tartaric acid	M168T42_2	168.051	42.2	2.005	C4H6O6	C00898	1.56526e+07	1.58115e+07	3.83	4.00246e+06	3.99459e+06	3.46	3.91	1.97	1.3779e-06	5.86	7.08058e-05	1.2837	pos
Dehydrozingerone	M175T294	175.148	293.5	0.105	C11H12O3	C17840	1.8815e+08	1.83761e+08	10.03	5.18095e+06	6.39345e+06	50.08	36.32	5.18	0.00858988	2.07	0.0249112	1.25959	pos
Ureidosuccinic acid	M177T273	177.054	272.6	0.668	C5H8N2O5	C00438	4.95333e+07	4.95418e+07	0.51	2.21457e+06	2.20333e+06	2.61	22.37	4.48	3.53153e-09	8.45	1.08366e-05	1.28482	pos
Daphnetin	M179T206	179.034	206.5	0.089	C9H6O4	C03093	1.05226e+08	9.50413e+07	18.39	417445	385649	13.36	252.07	7.98	1.62183e-06	5.79	7.56413e-05	1.28354	pos
Phenylpyruvate	M182T57	182.081	57.4	0.18	C9H8O3	C00166	6.39895e+08	6.08265e+08	8.66	2.01351e+08	2.03783e+08	3	3.18	1.67	2.41523e-05	4.62	0.000384295	1.27977	pos
D-Xylonic acid	M184T241	184.097	241.3	1.176	C5H10O6	C00502	4.8443e+07	4.90597e+07	2.37	1.05641e+07	1.05575e+07	20.51	4.59	2.2	0.00556163	2.25	0.0175949	1.26932	pos
7-Methylxanthine	M184T276	184.133	276.4	0.544	C6H6N4O2	C16353	1.13885e+08	1.13401e+08	2.02	5.42089e+06	5.49376e+06	6.1	21.01	4.39	1.37094e-07	6.86	2.38704e-05	1.28451	pos
5-Methoxyindoleacetate	M188T190_1	188.071	190.4	0.526	C11H11NO3	C05660	3.45074e+09	3.45685e+09	2.99	1.4576e+08	1.49314e+08	6.24	23.67	4.57	1.60632e-07	6.79	2.69205e-05	1.28447	pos
2,6-Dimethyl-7-octene-2,3,6-triol	M189T254_2	189.127	253.5	0.079	C10H20O3		2.53782e+08	2.54385e+08	1.98	3.11357e+06	3.2226e+06	6.64	81.51	6.35	4.40379e-08	7.36	1.43596e-05	1.28467	pos
3,4-Dimethoxycinnamic acid	M191T271	191.07	270.9	0.175	C11H12O4		2.31524e+07	2.18494e+07	12.36	2.24796e+06	2.19129e+06	4.37	10.3	3.36	5.97734e-06	5.22	0.000167235	1.28235	pos
Carbendazim	M192T214	192.077	214.4	1.302	C9H9N3O2	C10897	1.89641e+08	1.92211e+08	3.75	5.98751e+06	6.01257e+06	4.41	31.67	4.99	5.37692e-08	7.27	1.58082e-05	1.28464	pos
Methyl trans-p-methoxycinnamate	M193T271	193.086	271.3	0.432	C11H12O3		2.6944e+07	2.51961e+07	21.82	3.74664e+06	3.8721e+06	6.83	7.19	2.85	0.000108928	3.96	0.000980682	1.27381	pos
Vomifoliol	M207T257_1	207.065	257.1	1.36	C13H20O3	C01760	3.98971e+07	4.09643e+07	6.9	4.26612e+06	4.29722e+06	5.35	9.35	3.23	1.64055e-06	5.79	7.62218e-05	1.28352	pos
Methyl jasmonate	M207T259	207.138	259.2	1.215	C13H20O3	C11512	5.41259e+08	5.36081e+08	3.41	6.78959e+06	4.78565e+06	57.79	79.72	6.32	0.00454244	2.34	0.0150336	1.27288	pos
Miglitol	M208T76	208.097	76.3	0.888	C8H17NO5	C07708	1.38418e+08	1.50558e+08	22.38	2.27934e+07	2.24072e+07	6.11	6.07	2.6	0.000238361	3.62	0.00170038	1.26862	pos
Hydroxycitric_acid	M209T185	209.153	185.2	3.817	C6H8O8		4.58515e+07	3.87238e+07	30.74	2.27254e+06	2.25202e+06	15.73	20.18	4.33	9.60898e-05	4.02	0.000902376	1.2746	pos
3-(3-Methoxy-4,5-methylenedioxyphenyl)-2-propen-1-ol	M209T228	209.153	228.3	0.949	C11H12O4		5.70477e+08	5.73258e+08	3.83	1.38015e+07	1.23632e+07	21.9	41.33	5.37	6.91022e-06	5.16	0.00017795	1.28208	pos
3-Hydroxy-beta-ionone	M209T256_2	209.153	255.8	0.949	C13H20O2		1.1839e+09	1.18474e+09	2.6	1.11704e+07	1.1349e+07	6.88	105.99	6.73	4.3134e-08	7.37	1.43596e-05	1.28467	pos
2-Tetradecanone	M213T295	213.185	295.2	0.953	C14H28O		3.23789e+07	3.13615e+07	6.79	420855	415144	28.58	76.94	6.27	1.45555e-05	4.84	0.000277997	1.28082	pos
germacra-1(10),4,11(13)-trien-12-al	M219T283_2	219.174	283	1.061	C15H22O	C19677	3.11973e+07	2.6488e+07	37.82	4.01545e+06	3.93349e+06	4.72	7.77	2.96	0.00951958	2.02	0.0270261	1.25801	pos
Solavetivone	M219T327	219.174	327.3	1.061	C15H22O	C09737	2.50744e+07	2.49849e+07	3.82	912200	935483	17.41	27.49	4.78	6.14155e-06	5.21	0.000169294	1.28235	pos
Pantothenic acid	M220T112	220.118	112	0.652	C9H17NO5	C00864	4.67545e+08	4.73887e+08	3.3	1.58719e+08	1.49777e+08	10.38	2.95	1.56	6.06679e-05	4.22	0.000672377	1.2766	pos
2-trans,6-trans-Farnesal	M221T345	221.19	345	0.082	C15H24O	C03461	2.4076e+07	1.95202e+07	34.24	274510	293574	18.39	87.71	6.45	3.27992e-05	4.48	0.000455985	1.27888	pos
13-Tetradecene-1,3-diyne-6,7-diol	M221T433	221.154	432.7	2.72	C14H20O2		6.71374e+06	6.70184e+06	1.24	498782	498973	7.46	13.46	3.75	4.80333e-07	6.32	4.31442e-05	1.28419	pos
5-Hydroxy-L-tryptophan	M221T85	221.092	84.5	1.065	C11H12N2O3	C00643	8.8979e+07	9.0213e+07	3.48	1.61721e+07	1.63994e+07	5.03	5.5	2.46	1.14196e-06	5.94	6.75546e-05	1.28381	pos
4-Hydroxybenzoylcholine	M225T258	225.075	257.5	2.873	[C12H18NO3]+		2.74256e+07	2.89859e+07	15.24	4.94179e+06	4.92092e+06	1.21	5.55	2.47	0.00276353	2.56	0.0102272	1.27743	pos
beta-Santalic acid	M235T409	235.168	409.4	3.179	C15H22O2		1.70826e+07	1.64574e+07	7.26	394143	391951	2.15	43.34	5.44	1.01157e-07	7	2.06219e-05	1.28452	pos
Deoxyinosine	M236T47	236.079	46.8	1.502	C10H12N4O4	C05512	4.98301e+07	4.98479e+07	4.19	1.90256e+07	1.90618e+07	1.13	2.62	1.39	2.75794e-06	5.56	0.000104128	1.28311	pos
farnesoic acid	M237T276	237.186	276.3	4.23	C15H24O2	C16502	4.02418e+07	4.41609e+07	33.04	459894	481643	21.58	87.5	6.45	5.86119e-05	4.23	0.000657789	1.27696	pos
Capsidiol	M237T292	237.185	291.8	1.251	C15H24O2	C09627	1.11994e+08	1.15343e+08	6.52	3.82774e+06	3.78608e+06	8.81	29.26	4.87	7.48975e-07	6.13	5.29922e-05	1.28402	pos
Pechueloic acid	M249T284	249.112	284.4	0.682	C15H20O3		3.96651e+07	3.43982e+07	23.71	1.63089e+06	1.62815e+06	2.24	24.32	4.6	0.00152237	2.82	0.00644986	1.28062	pos
Deoxyadenosine	M252T74	252.109	74.2	0.749	C10H13N5O3	C00559	4.12619e+08	4.15113e+08	17.03	7.26893e+07	7.09979e+07	6.29	5.68	2.5	8.32487e-05	4.08	0.000822126	1.2753	pos
Nandrolone	M257T368	257.19	367.7	1.87	C18H26O2	C07254	5.19776e+06	5.24479e+06	4.14	1.48137e+06	1.46747e+06	9.86	3.51	1.81	3.40063e-05	4.47	0.000464485	1.27885	pos
Abietadiene	M273T372	273.185	372.3	1.453	C20H32	C11878	2.09478e+07	1.72618e+07	33.94	364507	385492	22.36	57.47	5.84	6.07312e-05	4.22	0.000672377	1.2768	pos
13-OxoODE	M277T495_2	277.215	494.8	4.669	C18H30O3	C14765	3.41598e+08	3.36604e+08	2.55	4884366	2.63032e+06	80.79	69.94	6.13	0.00912354	2.04	0.0261209	1.26152	pos
3-HODE + 9-HODE	M279T470_2	279.232	470.5	1.276	C18H32O3	C14762	2.10547e+07	1.95113e+07	17.58	6.54649e+06	6.55608e+06	6.83	3.22	1.69	0.000389605	3.41	0.00236693	1.2643	pos
Guanosine	M284T74_1	284.098	74.5	2.257	C10H13N5O5	C00387	3.6303e+08	3.66168e+08	1.75	4.26766e+07	4.44778e+07	9.22	8.51	3.09	2.71216e-06	5.57	0.000102833	1.28311	pos
Estriol	M289T440	289.18	439.9	1.688	C18H24O3	C05141	2.50212e+07	2.51295e+07	2.47	966054	971513	3.87	25.9	4.69	2.68474e-08	7.57	1.37566e-05	1.28471	pos
FA 18_4;O	M293T368	293.21	368.2	2.422	C18H28O3	C16320	7.28623e+07	7.11417e+07	7	1.52259e+07	1.65816e+07	22.43	4.79	2.26	0.000399893	3.4	0.0024139	1.26367	pos
12-oxo-PDA	M293T438	293.211	438.3	2.081	C18H28O3	C01226	1.67753e+08	1.72834e+08	15.01	2.22206e+07	2.29185e+07	12.07	7.55	2.92	6.07366e-05	4.22	0.000672377	1.2767	pos
Progesterone	M297T310	297.242	310.2	0.026	C21H30O2	C00410	1.83584e+07	1.72271e+07	10.78	2.86098e+06	2.77867e+06	5.54	6.42	2.68	1.08437e-05	4.96	0.000229931	1.28143	pos
5-methylthioadenosine (MTA)	M298T161	298.096	160.8	4.47	C11H15N5O3S	C00170	1.97603e+08	1.93503e+08	4.94	8.69246e+06	9.178e+06	47.28	22.73	4.51	0.00894683	2.05	0.0257507	1.26094	pos
Bracteatin	M303T288	303.05	287.8	0.75	C15H10O7	C08577	1.41569e+09	1.43914e+09	3.85	243696	283222	36.71	5809.23	12.5	0.000727589	3.14	0.00371225	1.28277	pos
Hexadecanedioic acid	M309T398	309.204	398.2	2.85	C16H30O4	C19615	3.65815e+07	3.64129e+07	4.46	3.21102e+06	3.14016e+06	4.62	11.39	3.51	3.13516e-07	6.5	3.5895e-05	1.28428	pos
12,13-DiHOME	M315T310	315.252	310.4	2.134	C18H34O4	C14829	1.51351e+07	1.62954e+07	17.98	347700	349511	9.71	43.53	5.44	6.93752e-06	5.16	0.00017795	1.28205	pos
Carnosic_acid	M315T344	315.252	343.9	2.132	C20H28O4	C21818	7.81393e+06	8.3069e+06	16.02	73666.2	68475	36.25	106.07	6.73	3.38258e-05	4.47	0.000463078	1.2788	pos
Skimmin	M325T218	325.092	218.1	0.954	C15H16O8		8.14543e+07	8.01816e+07	5.65	2.448e+07	2.4494e+07	5.08	3.33	1.73	1.0347e-05	4.99	0.000224837	1.28157	pos
Senecionine	M336T241	336.18	240.9	2.797	C18H25NO5	C06176	2.78386e+07	2.77067e+07	5.83	3657306	3.66512e+06	1.68	7.61	2.93	5.26122e-07	6.28	4.37869e-05	1.28411	pos
14,15-DiHETrE	M339T365	339.252	365.2	1.983	C20H34O4	C14775	9.0251e+06	8.95367e+06	6.2	396455	388995	17.14	22.76	4.51	7.47543e-06	5.13	0.000185087	1.28195	pos
Daphnin	M341T206	341.087	206.3	0.015	C15H16O9	C01421	1.4664e+08	1.47705e+08	5.17	1.47549e+07	1.49879e+07	5.21	9.94	3.31	7.19637e-07	6.14	5.21362e-05	1.28401	pos
4-O-beta-Glucopyranosyl-cis-coumaric acid	M344T239_1	344.134	238.6	0.256	C15H18O8	C06739	3.85902e+08	4.00504e+08	7.03	6.62855e+06	6.70153e+06	5.64	58.22	5.86	1.72567e-07	6.76	2.73635e-05	1.28443	pos
Andrographolide	M351T416	351.254	416.1	2.64	C20H30O5	C20214	1.48292e+07	1.48789e+07	1.79	159204	191285	44.04	93.15	6.54	0.00444295	2.35	0.0147774	1.27352	pos
Chlorogenic acid	M355T237_1	355.101	237	2.687	C16H18O9	C00852	5.43773e+09	6.59352e+09	50.26	1.13718e+07	1.12208e+07	3.65	478.18	8.9	0.00361603	2.44	0.012602	1.27528	pos
Melibiose	M365T52	365.106	51.7	1.844	C12H22O11	C05402	3.19499e+08	3.19004e+08	5.57	1.25654e+08	1.2455e+08	12.32	2.54	1.35	0.000275411	3.56	0.00187045	1.26753	pos
Aucubin	M369T246	369.117	245.7	4.072	C15H22O9	C09771	2.33055e+07	2.18295e+07	17.2	3.86673e+06	3.95447e+06	9.56	6.03	2.59	8.78909e-05	4.06	0.000851099	1.27514	pos
Curcumin	M369T273	369.117	273	1.906	C21H20O6	C10443	4.36804e+07	4.27862e+07	4.84	3.93551e+06	3.80542e+06	8.22	11.1	3.47	1.52861e-06	5.82	7.4293e-05	1.28359	pos
Gibberellin A1	M371T315	371.147	315.3	1.883	C19H24O6		3.50877e+07	2.59523e+07	48.5	2.35173e+06	2.25794e+06	9.95	14.92	3.9	0.000567472	3.25	0.0031035	1.25959	pos
trans-p-Feruloyl-beta-D-glucopyranoside	M374T288_2	374.144	288.2	1.476	C16H20O9	C17759	2.95523e+08	2.94777e+08	4.39	1.87843e+06	1.96325e+06	9.27	157.32	7.3	1.23485e-07	6.91	2.23696e-05	1.28451	pos
Riboflavin (Vitamin B2)	M377T257	377.144	256.9	4.122	C17H20N4O6	C00255	7.462e+07	7.44754e+07	1.83	4.48473e+06	4.40618e+06	3.56	16.64	4.06	2.63634e-08	7.58	1.37566e-05	1.28472	pos
Glucosinalbin	M382T238	382.061	237.6	3.09327	C14H19NO10S2	C08426	3.27299e+07	3.24755e+07	5.11	7.11532e+06	7.2189e+06	4.99	4.6	2.2	3.22642e-06	5.49	0.000114123	1.28298	pos
Monogynol A	M462T327	462.298	327.4	1.326	C30H52O2	C19863	2.29774e+07	2.31375e+07	8.03	105382	117986	26.07	218.04	7.77	6.08454e-06	5.22	0.000169294	1.28233	pos
Quercetin 7-glucoside	M465T288_2	465.102	288	1.179	C21H20O12	C12639	2.64463e+09	2.63618e+09	7.13	2.9209e+06	2.95377e+06	3.47	905.42	9.82	1.2313e-08	7.91	1.08366e-05	1.28478	pos
Liquidambaric	M477T336	477.334	336.3	1.263	C30H46O3		2.20783e+06	2.20127e+06	8.9	278736	262802	12.74	7.92	2.99	1.93169e-05	4.71	0.000332784	1.28029	pos
pumiloside	M551T228_3	551.277	228.2	1.1305	C26H28N2O9	C16723	6.94035e+07	7.17444e+07	37.52	1.24003e+06	1.16955e+06	10.62	55.97	5.81	8.12033e-05	4.09	0.000805921	1.27545	pos
Lycorine	M575T272_2	575.241	272.1	4.55318	C16H17NO4	C08532	1.45737e+07	1.22795e+07	31.1	1.08371e+06	1.08632e+06	3.7	13.45	3.75	0.0038072	2.42	0.0131169	1.27388	pos
Allivicin	M611T245_1	611.158	244.7	4.998	C27H30O16		1.83209e+08	1.92662e+08	12.11	1.01862e+06	1.0257e+06	13.92	179.86	7.49	1.16106e-06	5.94	6.75546e-05	1.28375	pos
Delphinidin 3,5-diglucoside	M611T279_1	611.135	279.3	3.183	C27H31O17+	C16312	3.0927e+08	2.07399e+08	79.02	45694.7	50024.4	31.39	6768.17	12.72	5.80726e-05	4.24	0.000654143	1.27693	pos
Maleic acid	M115T42	115.004	42	1.026	C4H4O4	C01384	1.47155e+09	1.45973e+09	1.82	6.89428e+08	6.93793e+08	1.62	2.13	1.09	7.07778e-07	6.15	4.28666e-05	1.25919	neg
Methylmalonic acid	M117T42	117.019	42.3	1.121	C4H6O4	C02170	1.47518e+09	1.47225e+09	1.4	6.54711e+08	6.628e+08	3.41	2.25	1.17	2.87364e-06	5.54	8.83518e-05	1.25831	neg
Nicotinic acid	M122T76	122.025	75.6	0.415	C6H5NO2	C00253	6.19498e+08	6.21703e+08	2.24	2.19432e+08	2.18463e+08	6.63	2.82	1.5	1.34769e-05	4.87	0.000210436	1.2563	neg
3-Hydroxybenzoic acid	M137T204	137.025	204.1	1.342	C7H6O3	C00587	3.41195e+08	3.41645e+08	4.36	3.13407e+07	3.14345e+07	1.46	10.89	3.44	9.27865e-08	7.03	1.68651e-05	1.25975	neg
Salicylic acid	M137T289	137.024	288.6	0.118	C7H6O3	C00805	3.3926e+07	3.43713e+07	5.15	2.23363e+06	2.36181e+06	10.82	15.19	3.92	2.80713e-06	5.55	8.7242e-05	1.25836	neg
1-Deoxynojirimycin	M144T55	144.067	54.8	1.996	C6H13NO4	C16843	1.58435e+08	1.6418e+08	10.76	4.16921e+07	4.10104e+07	8.09	3.8	1.93	7.17954e-05	4.14	0.000595022	1.25134	neg
L-Glutamic acid	M146T45	146.046	45.4	1.513	C5H9NO4	C00025	3.82828e+08	3.83453e+08	0.75	1.14975e+08	1.16638e+08	2.64	3.33	1.74	1.85917e-07	6.73	2.09568e-05	1.25962	neg
alpha-Hydroxyisobutyric acid	M149T46	149.045	46	0.975	C4H8O3	C21297	3.98072e+08	3.92405e+08	9.42	4.37049e+07	4.46985e+07	4.59	9.11	3.19	3.33186e-06	5.48	9.4626e-05	1.25818	neg
3-Hydroxyanthranilic acid	M152T117	152.035	117	0.561	C7H7NO3	C00632	1.86144e+07	1.84222e+07	1.85	953154	960345	4.95	19.53	4.29	6.78062e-08	7.17	1.42894e-05	1.2598	neg
Gentisate	M153T233	153.019	232.8	0.204	C7H6O4	C00628	2.75448e+08	2.73511e+08	1.34	8.58741e+06	7.8292e+06	28.41	32.08	5	0.00200799	2.7	0.00722549	1.25492	neg
FAL 8_1	M171T216	171.103	216.2	1.97	C8H14O	C21138	1.93781e+07	1.96238e+07	10.42	1.00582e+06	1.00599e+06	5.11	19.27	4.27	1.652e-06	5.78	6.74769e-05	1.25874	neg
3-Hydroxy-4,5-dimethyl-2(5H)-furanone	M173T208	173.118	207.8	0.507	C6H8O3		4.98989e+06	5.21232e+06	9.46	1.03731e+06	1.08259e+06	11.63	4.81	2.27	6.10636e-05	4.21	0.000534573	1.25204	neg
Hippuric acid	M178T240	178.051	240.2	0.202	C9H9NO3	C01586	2.65814e+07	2.66726e+07	24.66	2.43242e+06	2.47951e+06	4.82	10.93	3.45	9.0795e-05	4.04	0.000696702	1.25024	neg
4-Hydroxycyclohexylcarboxylic acid	M189T42	189.077	42.1	0.826	C7H12O3	C04404	6.88361e+07	6.8297e+07	2.6	3.26309e+06	3.26534e+06	2.17	21.1	4.4	1.00843e-08	8	8.62562e-06	1.25996	neg
Tryptophan	M203T137	203.083	137	0.477	C11H12N2O2	C00806	3.80341e+08	3.7798e+08	2.03	2.13912e+07	2.1661e+07	3.54	17.78	4.15	2.75323e-08	7.56	1.027e-05	1.25989	neg
Temurin	M205T42	205.072	41.7	4.85088	C9H12N4O3		1.8462e+07	1.86206e+07	2.71	170190	160383	15	108.48	6.76	6.59713e-07	6.18	4.123e-05	1.25924	neg
(2R,3R,4R)-2-Amino-4-hydroxy-3-methylpentanoic acid	M208T55	208.083	55.4	0.685	C6H13NO3	C20802	1.08949e+08	110899194	12.44	25885451	2.62905e+07	4.16	4.21	2.07	4.94675e-05	4.31	0.000467994	1.25282	neg
2-Undecanone	M215T362	215.165	362.3	0.187	C11H22O	C01875	2.72511e+07	2.71179e+07	1.38	2.46478e+06	2.54478e+06	10.87	11.06	3.47	0.000607363	3.22	0.00282523	1.25823	neg
FA 12_3;O2	M225T88	225.113	88.1	1.006	C12H18O4	C21385	2.39105e+07	2.39078e+07	3.91	4.06556e+06	3.95167e+06	8.04	5.88	2.56	4.06563e-06	5.39	0.000104265	1.258	neg
N-Acetyltryptophan	M245T200	245.094	200.4	2.199	C13H14N2O3	C03137	2.19546e+07	2.19903e+07	1.3	3.00494e+06	3.03684e+06	3.91	7.31	2.87	1.25891e-07	6.9	1.82423e-05	1.2597	neg
Rubiadin	M253T604	253.218	603.7	0.823	C15H10O4	C10402	2.78948e+08	2.77268e+08	2.97	1.09758e+08	1.11418e+08	6.1	2.54	1.35	1.90368e-05	4.72	0.000254425	1.25557	neg
Juvenile hormone III	M265T376	265.181	376	1.478	C16H26O3	C09694	4.43071e+06	4.51644e+06	4.44	275953	281612	14.64	16.06	4.01	6.60266e-06	5.18	0.000135606	1.25741	neg
FA 18_3	M277T579	277.216	578.8	2.855	C18H30O2	C06427	1.03778e+09	1.03053e+09	4.36	1.96905e+08	1.97038e+08	1.9	5.27	2.4	4.41383e-07	6.36	3.29136e-05	1.25938	neg
Phaseic acid	M279T125	279.123	124.8	1.399	C15H20O5	C09707	1.93715e+07	1.94389e+07	1.19	3.57555e+06	3.64118e+06	3.97	5.42	2.44	2.50656e-07	6.6	2.42986e-05	1.25956	neg
(2'E,4'Z,8E)-Colneleic acid	M293T431	293.211	430.8	2.751	C18H30O3	C19827	5.73392e+08	5.74275e+08	2.09	7.44091e+06	7.47193e+06	2.22	77.06	6.27	1.64027e-09	8.79	3.40731e-06	1.26002	neg
FA 18_3;O	M293T491	293.211	491	2.751	C18H30O3	C13798	8.34362e+07	8.33825e+07	3.2	3.14891e+07	3.11733e+07	2.29	2.65	1.41	1.75463e-06	5.76	6.95864e-05	1.2587	neg
13-L-Hydroperoxylinoleic acid	M311T404	311.222	403.8	2.477	C18H32O4	C04717	1.44843e+08	1.44888e+08	0.36	3.70516e+07	3.85867e+07	8.61	3.91	1.97	0.00137154	2.86	0.00532681	1.25655	neg
FA 18_3;O3	M325T297	325.201	297.1	2.265	C18H30O5	C14794	1.40034e+08	1.38676e+08	2.75	1.10533e+07	1.10527e+07	0.08	12.67	3.66	3.82505e-05	4.42	0.00039871	1.25997	neg
beta-Glucogallin	M331T74_1	331.067	74	1.713	C13H16O10	C01158	4.02085e+07	4.06984e+07	7.42	4.57797e+06	4.59111e+06	2.6	8.78	3.13	1.18983e-06	5.92	5.76713e-05	1.25894	neg
Salicin	M331T81	331.102	81.3	3.779	C13H18O7	C01451	3.36862e+08	3.52756e+08	9.22	4.8149e+06	4.74944e+06	3.44	69.96	6.13	2.12211e-07	6.67	2.18849e-05	1.25959	neg
Licocoumarone	M339T284	339.071	284	4.283	C20H20O5		2.3128e+07	2.29386e+07	1.91	1.62565e+06	1.54843e+06	11.06	14.23	3.83	1.91137e-06	5.72	7.21901e-05	1.25863	neg
Lysionotin	M343T257	343.214	257.4	3.494	C18H16O7	C10111	8.97537e+07	9.34861e+07	10.96	8.17782e+06	8.21833e+06	3.36	10.98	3.46	3.9257e-06	5.41	0.000102668	1.25803	neg
p-Coumaryl alcohol 4-O-glucoside	M357T216	357.061	216.2	1.089	C15H20O7	C05855	9.71131e+06	9756689	2.65	3.84072e+06	3.81073e+06	3.37	2.53	1.34	2.9972e-06	5.52	9.06255e-05	1.25829	neg
Nicotinuric acid	M359T51_1	359.076	51.2	4.281	C8H8N2O3	C05380	8.9668e+07	9.07205e+07	3.05	1.14533e+07	1.15153e+07	12.75	7.83	2.97	1.11982e-05	4.95	0.000190506	1.2566	neg
Oryzalexin E	M365T429	365.269	428.8	3.338	C20H32O2	C21561	1.49844e+07	1.49401e+07	1.6	49909.3	47230.1	30	300.23	8.23	0.000872003	3.06	0.00373815	1.25778	neg
E6GC3KV7JK	M367T279	367.102	279.3	3.679	C17H20O9		4.27354e+07	4.26539e+07	3.67	2.64425e+06	2.63084e+06	1.59	16.16	4.01	2.82512e-08	7.55	1.027e-05	1.25989	neg
Fraxin	M369T219	369.082	219.2	1.67	C16H18O10	C09266	4.74036e+07	4.95905e+07	9.92	559269	572248	5.92	84.76	6.41	3.40373e-07	6.47	2.8609e-05	1.25946	neg
Geniposidic acid	M373T259_2	373.115	259.3	3.713	C16H22O10	C11673	2.42121e+08	2.45051e+08	2.75	6.18894e+06	5.53869e+06	18.82	39.12	5.29	0.000621138	3.21	0.00287734	1.25801	neg
Gibberellin A44	M391T263	391.185	263.3	4.527	C20H26O5	C12308	6.11227e+06	6.29527e+06	5.2	1.86803e+06	1.83466e+06	3.5	3.27	1.71	5.35882e-06	5.27	0.000120838	1.25769	neg
Astringin	M405T357_1	405.119	357.2	0.741	C20H22O9	C10245	2.40267e+07	2.54733e+07	10.89	1.68529e+06	1.70415e+06	2.6	14.26	3.83	2.4069e-06	5.62	7.9304e-05	1.25847	neg
Gentiopicrin	M417T221	417.104	221.2	0.109	C16H20O9	C09782	4.13872e+06	4.22819e+06	5.38	267474	250492	18.85	15.47	3.95	1.52653e-05	4.82	0.000225024	1.25604	neg
Isoquercitrin	M463T281_2	463.086	280.9	4.309	C21H20O12	C05623	2.07688e+09	1.82967e+09	23.4	1.23633e+07	1.28672e+07	23.84	167.99	7.39	1.20701e-05	4.92	0.00019567	1.25651	neg
FT-0665929	M475T255_1	475.214	255.1	4.673	C23H30N2O5	C01091	1.56016e+07	1.77636e+07	24.65	666176	728133	18.68	23.42	4.55	8.45225e-05	4.07	0.000663988	1.2506	neg
Oleuropein	M521T340	521.168	339.6	3.951	C25H32O13		2.99025e+06	2.98093e+06	1.21	70131.1	64063.8	30.31	42.64	5.41	0.00198064	2.7	0.00714267	1.255	neg
Leukotriene F4	M549T284_2	549.263	284.4	1.058	C28H44N2O8S	C06462	1.03898e+08	1.17999e+08	27.2	109902	83724.8	55.98	945.37	9.88	3.85955e-05	4.41	0.000399443	1.25369	neg
Panasenoside	M609T273_2	609.145	272.7	2.465	C27H30O16	C16490	3.20719e+09	3.27391e+09	16.6	2.03521e+07	2.11179e+07	41.81	157.59	7.3	5.61391e-05	4.25	0.000508036	1.25237	neg
Columbamine	M675T272_2	675.274	272.3	3.73837	C20H20NO4+	C01795	2.68487e+07	2.84254e+07	25.6	94483.8	77905	40.79	284.16	8.15	3.11045e-05	4.51	0.000347149	1.25433	neg
Moschamine	M703T230_2	703.275	229.9	3.44613	C20H20N2O4		2.62947e+06	2.67646e+06	6.19	86486.9	77671.8	26.82	30.4	4.93	2.29901e-05	4.64	0.000285482	1.2551	neg
(-)-alpha-Narcotine	M825T248_2	825.289	247.7	2.04391	C22H23NO7	C09592	2.33439e+07	2.35029e+07	3.28	57250.8	61821.1	46.21	407.75	8.67	0.0024934	2.6	0.00857939	1.25355	neg
6-(Methylthio)hexyl glucosinolate	M897T57_2	897.166	56.8	3.67604	C14H27NO9S3	C17250	2.18069e+07	2.20368e+07	1.83	730756	693266	14.75	29.84	4.9	0.00049389	3.31	0.00240029	1.25853	neg
Tiglic acid	M99T42	99.0089	42.2	1.344	C5H8O2	C08279	3.7502e+07	3.70379e+07	2.47	4.88712e+06	4.78277e+06	9.03	7.67	2.94	2.80787e-06	5.55	8.7242e-05	1.25835	neg

## Sheet: S3
MLSG VS ML
[truncated: 98 more rows]

## Sheet: S4
Category	Term	Count	%	PValue	Genes	List Total	Pop Hits	Pop Total	Fold Enrichment	Bonferroni	Benjamini	FDR
[truncated: 837 more rows]

## Sheet: S5
Category	Term	Count	%	PValue	Genes	List Total	Pop Hits	Pop Total	Fold Enrichment	Bonferroni	Benjamini	FDR
[truncated: 99 more rows]

[truncated: 4 more sheets: S6, S7, S8, S9]
